# Supplementary material for: Genome-Wide Signatures of Selection Detection in Three South China Indigenous Pigs
Source: Genes (Basel). 2019 May 7;10(5):346. doi: 10.3390/genes10050346 (PMC6563113; doi:10.3390/genes10050346)
Supplement: Supplementary file 1 [file genes-10-00346-s001.zip]

Archive with 6 entries (6 files):
- Figure S1-LD plot of significant SNPs in Hainan pigs and Baoshan pigs.zip
- Figure S2-LD plot of significant SNPs in Hainan pigs and Saba pigs.zip
- Supplementary-Tables4-7.docx
- Table S1-genetic distance within populations.csv
- Table S2-Significant SNPs detected by single method in Hainan pigs and Baoshan pigs.xlsx
- Table S3-Significant SNPs detected by single method in Hainan pigs and Saba pigs.xlsx
