# Supplementary material for: Genome-Wide Signatures of Selection Detection in Three South China Indigenous Pigs
Source: Genes (Basel). 2019 May 7;10(5):346. doi: 10.3390/genes10050346 (PMC6563113; doi:10.3390/genes10050346)
Supplement: Supplementary file 1 [file genes-10-00346-s001.zip › Table S1-genetic distance within populations.csv]

Genetic distance within populations	BS1	BS2	BS3	BS4	BS5	BS6	BS7	BS8	BS9	BS10	BS11	BS12	BS13	BS14	BS15	BS16	BS17	BS18	BS19	BS20	BS21	BS22	BS23	BS24	BS25	BS26	BS27	BS28	BS29	BS32	BS33	BS34	BS35	DA01	DA02	DA03	DA04	DA05	DA06	DA07	DA08	DA09	DA10	DA11	DA12	DA13	DA14	DA15	DA16
BS1
BS2	0.269
BS3	0.265	0.281
BS4	0.277	0.269	0.295
BS5	0.278	0.27	0.299	0.292
BS6	0.264	0.28	0.284	0.299	0.287
BS7	0.264	0.272	0.255	0.286	0.265	0.292
BS8	0.238	0.277	0.278	0.283	0.268	0.27	0.266
BS9	0.292	0.285	0.294	0.29	0.287	0.264	0.288	0.295
BS10	0.265	0.264	0.295	0.281	0.222	0.294	0.268	0.279	0.297
BS11	0.281	0.276	0.284	0.294	0.283	0.292	0.278	0.27	0.293	0.289
BS12	0.29	0.298	0.301	0.271	0.293	0.315	0.294	0.288	0.32	0.301	0.305
BS13	0.282	0.27	0.254	0.297	0.226	0.285	0.253	0.281	0.281	0.234	0.277	0.3
BS14	0.254	0.268	0.28	0.285	0.291	0.284	0.266	0.281	0.301	0.295	0.292	0.302	0.297
BS15	0.277	0.265	0.274	0.303	0.219	0.287	0.253	0.281	0.299	0.236	0.266	0.302	0.235	0.287
BS16	0.276	0.295	0.288	0.29	0.286	0.231	0.286	0.259	0.272	0.295	0.283	0.296	0.292	0.293	0.292
BS17	0.265	0.272	0.298	0.28	0.234	0.297	0.256	0.279	0.281	0.164	0.281	0.297	0.24	0.29	0.241	0.294
BS18	0.288	0.295	0.29	0.285	0.295	0.239	0.301	0.293	0.289	0.295	0.292	0.246	0.296	0.3	0.294	0.265	0.296
BS19	0.274	0.294	0.285	0.303	0.309	0.291	0.283	0.249	0.299	0.302	0.275	0.287	0.302	0.294	0.288	0.294	0.278	0.292
BS20	0.215	0.266	0.273	0.249	0.284	0.275	0.271	0.252	0.289	0.19	0.293	0.291	0.29	0.268	0.282	0.283	0.189	0.288	0.276
BS21	0.258	0.271	0.256	0.29	0.274	0.282	0.145	0.26	0.289	0.274	0.279	0.292	0.251	0.268	0.272	0.288	0.262	0.289	0.285	0.27
BS22	0.282	0.313	0.309	0.314	0.306	0.299	0.304	0.271	0.313	0.299	0.303	0.312	0.306	0.314	0.294	0.307	0.29	0.302	0.28	0.282	0.301
BS23	0.285	0.311	0.311	0.313	0.304	0.298	0.31	0.261	0.312	0.295	0.291	0.296	0.305	0.314	0.298	0.305	0.286	0.29	0.249	0.273	0.313	0.256
BS24	0.29	0.294	0.293	0.302	0.302	0.304	0.288	0.301	0.304	0.3	0.296	0.287	0.295	0.297	0.286	0.305	0.296	0.285	0.286	0.285	0.291	0.284	0.286
BS25	0.273	0.287	0.284	0.3	0.293	0.174	0.283	0.285	0.266	0.287	0.3	0.302	0.293	0.286	0.276	0.232	0.29	0.227	0.291	0.274	0.287	0.289	0.296	0.286
BS26	0.272	0.218	0.286	0.288	0.206	0.286	0.256	0.27	0.284	0.234	0.27	0.299	0.23	0.281	0.229	0.287	0.239	0.289	0.301	0.277	0.256	0.307	0.314	0.292	0.29
BS27	0.275	0.279	0.291	0.288	0.263	0.265	0.263	0.271	0.281	0.263	0.284	0.288	0.275	0.287	0.256	0.256	0.256	0.271	0.289	0.275	0.277	0.301	0.301	0.291	0.256	0.26
BS28	0.262	0.265	0.294	0.282	0.239	0.294	0.266	0.276	0.283	0.169	0.284	0.298	0.242	0.292	0.229	0.291	0.19	0.287	0.289	0.188	0.273	0.294	0.289	0.293	0.284	0.229	0.268
BS29	0.263	0.273	0.272	0.281	0.29	0.282	0.274	0.28	0.294	0.295	0.279	0.259	0.279	0.27	0.281	0.284	0.29	0.281	0.285	0.273	0.269	0.301	0.293	0.21	0.283	0.283	0.277	0.288
BS32	0.251	0.288	0.253	0.286	0.299	0.282	0.279	0.223	0.293	0.291	0.289	0.281	0.28	0.286	0.284	0.288	0.277	0.282	0.246	0.249	0.271	0.252	0.267	0.276	0.274	0.292	0.277	0.278	0.261
BS33	0.275	0.279	0.264	0.285	0.288	0.292	0.274	0.27	0.295	0.286	0.271	0.241	0.287	0.28	0.287	0.277	0.28	0.271	0.192	0.276	0.271	0.307	0.29	0.281	0.294	0.28	0.289	0.282	0.255	0.251
BS34	0.264	0.256	0.28	0.254	0.281	0.287	0.272	0.285	0.273	0.291	0.279	0.288	0.287	0.267	0.287	0.284	0.281	0.293	0.285	0.269	0.271	0.312	0.292	0.28	0.289	0.276	0.285	0.281	0.255	0.283	0.274
BS35	0.161	0.272	0.274	0.274	0.282	0.26	0.263	0.224	0.287	0.255	0.285	0.294	0.282	0.267	0.278	0.27	0.241	0.287	0.268	0.168	0.257	0.256	0.266	0.288	0.268	0.268	0.27	0.241	0.267	0.228	0.278	0.267
DA01	0.294	0.307	0.316	0.317	0.319	0.32	0.308	0.313	0.33	0.328	0.322	0.331	0.325	0.298	0.321	0.326	0.323	0.33	0.331	0.305	0.306	0.339	0.347	0.328	0.327	0.313	0.318	0.328	0.305	0.319	0.313	0.303	0.302
DA02	0.298	0.312	0.319	0.319	0.326	0.325	0.313	0.315	0.332	0.334	0.327	0.336	0.33	0.301	0.327	0.333	0.326	0.335	0.329	0.31	0.311	0.339	0.345	0.327	0.328	0.32	0.326	0.335	0.309	0.323	0.317	0.307	0.307	0.137
DA03	0.289	0.307	0.308	0.311	0.317	0.318	0.301	0.31	0.326	0.324	0.315	0.319	0.315	0.296	0.317	0.324	0.32	0.325	0.328	0.306	0.297	0.336	0.341	0.321	0.32	0.31	0.317	0.323	0.297	0.317	0.309	0.296	0.3	0.231	0.24
DA04	0.306	0.319	0.328	0.33	0.333	0.328	0.316	0.324	0.336	0.339	0.331	0.339	0.337	0.31	0.335	0.338	0.33	0.339	0.338	0.316	0.314	0.348	0.354	0.336	0.336	0.325	0.331	0.338	0.317	0.331	0.321	0.316	0.313	0.184	0.18	0.25
DA05	0.303	0.317	0.326	0.32	0.329	0.332	0.314	0.318	0.336	0.34	0.334	0.335	0.336	0.305	0.332	0.338	0.332	0.341	0.34	0.315	0.314	0.349	0.354	0.34	0.338	0.324	0.327	0.337	0.313	0.326	0.321	0.311	0.311	0.232	0.235	0.239	0.251
DA06	0.295	0.311	0.319	0.319	0.324	0.323	0.311	0.312	0.333	0.333	0.326	0.336	0.329	0.299	0.326	0.333	0.324	0.333	0.333	0.31	0.307	0.339	0.349	0.331	0.328	0.316	0.322	0.331	0.309	0.323	0.316	0.305	0.305	0.19	0.175	0.233	0.185	0.235
DA07	0.292	0.309	0.315	0.317	0.324	0.321	0.309	0.315	0.335	0.331	0.324	0.331	0.327	0.297	0.323	0.329	0.323	0.331	0.332	0.308	0.303	0.341	0.348	0.328	0.325	0.316	0.324	0.332	0.305	0.322	0.314	0.303	0.303	0.175	0.185	0.227	0.184	0.237	0.113
DA08	0.301	0.317	0.325	0.323	0.33	0.328	0.316	0.325	0.338	0.34	0.331	0.336	0.334	0.305	0.334	0.34	0.332	0.339	0.339	0.318	0.313	0.347	0.358	0.339	0.336	0.325	0.332	0.341	0.315	0.328	0.323	0.31	0.31	0.174	0.187	0.242	0.156	0.242	0.182	0.17
DA09	0.301	0.314	0.318	0.326	0.326	0.327	0.317	0.321	0.341	0.331	0.323	0.334	0.333	0.299	0.324	0.331	0.329	0.333	0.335	0.309	0.31	0.343	0.346	0.332	0.329	0.323	0.33	0.331	0.309	0.325	0.314	0.31	0.308	0.223	0.238	0.238	0.222	0.242	0.22	0.217	0.219
DA10	0.308	0.32	0.326	0.331	0.337	0.337	0.323	0.33	0.35	0.342	0.327	0.332	0.34	0.313	0.329	0.347	0.334	0.337	0.343	0.319	0.316	0.342	0.346	0.331	0.337	0.332	0.338	0.338	0.307	0.326	0.321	0.32	0.316	0.226	0.247	0.246	0.232	0.26	0.234	0.226	0.232	0.163
DA11	0.305	0.321	0.325	0.331	0.333	0.334	0.319	0.324	0.344	0.336	0.327	0.336	0.34	0.307	0.333	0.34	0.331	0.334	0.342	0.314	0.314	0.348	0.352	0.336	0.335	0.328	0.331	0.336	0.314	0.328	0.32	0.315	0.314	0.224	0.245	0.245	0.229	0.246	0.226	0.222	0.228	0.129	0.138
DA12	0.297	0.316	0.317	0.316	0.319	0.325	0.309	0.315	0.327	0.328	0.321	0.328	0.322	0.305	0.322	0.328	0.32	0.337	0.334	0.314	0.305	0.341	0.346	0.331	0.326	0.316	0.323	0.324	0.309	0.316	0.312	0.301	0.306	0.241	0.247	0.238	0.256	0.234	0.23	0.236	0.247	0.242	0.262	0.25
DA13	0.299	0.317	0.317	0.321	0.326	0.323	0.311	0.322	0.329	0.335	0.325	0.338	0.327	0.304	0.327	0.332	0.325	0.335	0.339	0.316	0.309	0.344	0.348	0.329	0.326	0.321	0.324	0.332	0.311	0.323	0.318	0.307	0.31	0.248	0.247	0.219	0.262	0.248	0.241	0.24	0.252	0.248	0.261	0.253	0.174
DA14	0.308	0.324	0.325	0.323	0.33	0.332	0.321	0.325	0.331	0.34	0.331	0.338	0.333	0.313	0.333	0.333	0.329	0.341	0.339	0.322	0.315	0.346	0.356	0.334	0.333	0.324	0.332	0.333	0.317	0.324	0.319	0.313	0.316	0.253	0.261	0.227	0.27	0.251	0.25	0.253	0.262	0.26	0.276	0.265	0.174	0.141
DA15	0.299	0.311	0.321	0.321	0.324	0.324	0.31	0.319	0.33	0.33	0.32	0.325	0.328	0.302	0.319	0.333	0.322	0.326	0.329	0.312	0.309	0.334	0.339	0.324	0.321	0.32	0.321	0.321	0.306	0.315	0.311	0.308	0.306	0.234	0.24	0.232	0.252	0.188	0.238	0.238	0.246	0.242	0.251	0.249	0.218	0.23	0.231
DA16	0.299	0.312	0.319	0.315	0.325	0.327	0.309	0.315	0.33	0.332	0.322	0.322	0.33	0.302	0.321	0.332	0.32	0.331	0.327	0.312	0.311	0.334	0.341	0.328	0.328	0.321	0.321	0.323	0.305	0.315	0.306	0.305	0.307	0.233	0.241	0.23	0.25	0.173	0.239	0.237	0.252	0.243	0.252	0.246	0.227	0.236	0.235	0.107
DA17	0.299	0.313	0.316	0.322	0.324	0.323	0.309	0.32	0.336	0.329	0.326	0.338	0.331	0.303	0.326	0.334	0.323	0.333	0.331	0.308	0.307	0.342	0.346	0.33	0.327	0.322	0.327	0.33	0.31	0.326	0.317	0.307	0.31	0.197	0.197	0.245	0.188	0.223	0.177	0.177	0.189	0.225	0.248	0.236	0.238	0.254	0.261	0.241	0.242
DA18	0.305	0.318	0.326	0.326	0.332	0.333	0.317	0.327	0.343	0.34	0.334	0.341	0.338	0.304	0.335	0.341	0.334	0.343	0.346	0.318	0.316	0.352	0.36	0.34	0.338	0.326	0.333	0.34	0.316	0.332	0.325	0.312	0.314	0.16	0.174	0.241	0.152	0.243	0.168	0.158	0.145	0.207	0.216	0.214	0.247	0.251	0.258	0.245	0.247
DA19	0.295	0.304	0.314	0.315	0.321	0.321	0.309	0.314	0.331	0.328	0.323	0.329	0.33	0.298	0.324	0.327	0.327	0.33	0.326	0.309	0.307	0.338	0.339	0.328	0.326	0.315	0.321	0.33	0.303	0.32	0.312	0.303	0.303	0.202	0.2	0.235	0.197	0.239	0.18	0.187	0.181	0.222	0.229	0.224	0.245	0.248	0.261	0.244	0.243
DA20	0.297	0.312	0.318	0.317	0.322	0.32	0.311	0.318	0.332	0.328	0.327	0.335	0.33	0.297	0.322	0.331	0.328	0.333	0.332	0.311	0.309	0.343	0.349	0.334	0.326	0.316	0.324	0.33	0.309	0.322	0.321	0.306	0.306	0.205	0.194	0.241	0.187	0.238	0.173	0.174	0.177	0.218	0.24	0.237	0.245	0.248	0.261	0.244	0.246
DA21	0.296	0.309	0.316	0.317	0.321	0.322	0.308	0.313	0.333	0.327	0.325	0.335	0.331	0.298	0.323	0.327	0.324	0.332	0.33	0.309	0.306	0.341	0.344	0.332	0.324	0.316	0.321	0.331	0.308	0.32	0.315	0.304	0.304	0.183	0.191	0.239	0.187	0.237	0.149	0.177	0.179	0.219	0.233	0.231	0.241	0.242	0.255	0.24	0.242
DA22	0.298	0.311	0.314	0.321	0.325	0.321	0.306	0.317	0.333	0.334	0.325	0.335	0.331	0.301	0.326	0.335	0.326	0.33	0.331	0.312	0.305	0.341	0.345	0.328	0.326	0.318	0.327	0.334	0.311	0.323	0.314	0.306	0.306	0.181	0.194	0.242	0.19	0.231	0.18	0.183	0.172	0.227	0.24	0.229	0.227	0.244	0.249	0.232	0.239
DA23	0.291	0.308	0.311	0.319	0.319	0.316	0.305	0.312	0.326	0.325	0.316	0.326	0.322	0.297	0.317	0.323	0.321	0.328	0.324	0.304	0.302	0.335	0.337	0.324	0.32	0.315	0.32	0.327	0.299	0.316	0.307	0.299	0.298	0.194	0.206	0.244	0.2	0.253	0.198	0.179	0.2	0.21	0.214	0.218	0.247	0.251	0.261	0.253	0.256
DA24	0.299	0.315	0.319	0.321	0.323	0.327	0.309	0.318	0.333	0.33	0.324	0.333	0.331	0.303	0.327	0.33	0.324	0.335	0.334	0.312	0.308	0.344	0.35	0.335	0.329	0.322	0.328	0.334	0.31	0.322	0.317	0.301	0.305	0.178	0.202	0.232	0.203	0.238	0.192	0.178	0.193	0.223	0.234	0.222	0.224	0.242	0.254	0.234	0.233
DA25	0.295	0.311	0.313	0.32	0.32	0.323	0.302	0.317	0.332	0.329	0.321	0.333	0.327	0.296	0.321	0.329	0.324	0.331	0.332	0.31	0.304	0.342	0.351	0.331	0.324	0.317	0.323	0.332	0.305	0.319	0.316	0.302	0.304	0.178	0.186	0.228	0.169	0.235	0.183	0.164	0.167	0.215	0.232	0.226	0.224	0.238	0.25	0.23	0.23
DA26	0.303	0.316	0.324	0.326	0.328	0.331	0.313	0.325	0.339	0.337	0.33	0.341	0.338	0.305	0.329	0.338	0.331	0.344	0.342	0.315	0.313	0.346	0.354	0.34	0.333	0.325	0.332	0.335	0.312	0.33	0.324	0.311	0.311	0.211	0.235	0.239	0.224	0.246	0.226	0.212	0.217	0.166	0.175	0.16	0.247	0.254	0.261	0.247	0.251
DA27	0.284	0.301	0.305	0.309	0.312	0.309	0.298	0.306	0.322	0.318	0.311	0.318	0.313	0.289	0.309	0.319	0.315	0.324	0.324	0.301	0.296	0.33	0.334	0.314	0.317	0.308	0.312	0.321	0.293	0.313	0.305	0.292	0.293	0.247	0.254	0.193	0.26	0.248	0.248	0.245	0.256	0.254	0.261	0.262	0.24	0.221	0.23	0.238	0.238
DA28	0.299	0.311	0.32	0.319	0.324	0.326	0.312	0.316	0.333	0.332	0.328	0.331	0.33	0.304	0.329	0.331	0.324	0.335	0.332	0.309	0.308	0.335	0.341	0.327	0.33	0.32	0.322	0.334	0.305	0.321	0.316	0.302	0.306	0.195	0.189	0.242	0.195	0.238	0.165	0.182	0.184	0.229	0.239	0.228	0.243	0.251	0.254	0.251	0.248
DA29	0.298	0.316	0.318	0.321	0.323	0.325	0.308	0.318	0.335	0.331	0.324	0.336	0.33	0.303	0.328	0.334	0.324	0.332	0.33	0.309	0.308	0.339	0.345	0.329	0.332	0.323	0.325	0.333	0.313	0.323	0.317	0.307	0.307	0.176	0.182	0.238	0.183	0.233	0.183	0.183	0.176	0.221	0.236	0.225	0.232	0.244	0.254	0.243	0.243
DA30	0.295	0.305	0.313	0.316	0.318	0.321	0.307	0.314	0.328	0.328	0.321	0.33	0.326	0.297	0.322	0.329	0.323	0.329	0.328	0.308	0.305	0.337	0.345	0.328	0.326	0.311	0.318	0.329	0.301	0.32	0.313	0.303	0.304	0.183	0.2	0.228	0.182	0.229	0.165	0.175	0.165	0.21	0.217	0.211	0.236	0.241	0.247	0.236	0.236
DA31	0.296	0.309	0.315	0.319	0.321	0.319	0.308	0.313	0.331	0.33	0.32	0.334	0.326	0.297	0.323	0.328	0.324	0.332	0.326	0.309	0.306	0.34	0.347	0.331	0.326	0.316	0.322	0.333	0.308	0.322	0.313	0.304	0.303	0.138	0.128	0.233	0.185	0.234	0.187	0.175	0.176	0.22	0.236	0.231	0.239	0.242	0.253	0.233	0.235
DA33	0.299	0.313	0.316	0.312	0.318	0.323	0.306	0.314	0.329	0.329	0.321	0.33	0.325	0.302	0.321	0.328	0.317	0.331	0.33	0.31	0.307	0.338	0.346	0.327	0.323	0.314	0.317	0.327	0.306	0.32	0.311	0.304	0.305	0.237	0.245	0.219	0.254	0.233	0.234	0.235	0.249	0.24	0.257	0.252	0.199	0.131	0.149	0.227	0.227
DA34	0.304	0.32	0.327	0.328	0.331	0.333	0.319	0.327	0.344	0.339	0.333	0.337	0.336	0.309	0.331	0.341	0.339	0.346	0.347	0.32	0.319	0.345	0.352	0.336	0.338	0.327	0.334	0.338	0.308	0.334	0.326	0.319	0.312	0.226	0.236	0.242	0.232	0.246	0.225	0.223	0.226	0.179	0.165	0.172	0.252	0.25	0.265	0.252	0.252
DA35	0.298	0.311	0.318	0.321	0.323	0.32	0.309	0.313	0.329	0.329	0.327	0.335	0.33	0.305	0.325	0.333	0.324	0.331	0.332	0.31	0.306	0.336	0.347	0.334	0.326	0.319	0.326	0.334	0.313	0.321	0.315	0.306	0.306	0.184	0.193	0.241	0.176	0.23	0.173	0.187	0.192	0.23	0.239	0.226	0.236	0.246	0.256	0.241	0.241
SB1	0.256	0.276	0.278	0.28	0.289	0.29	0.274	0.282	0.301	0.293	0.289	0.297	0.295	0.269	0.291	0.296	0.291	0.298	0.297	0.271	0.271	0.303	0.313	0.296	0.288	0.279	0.289	0.291	0.269	0.283	0.274	0.268	0.268	0.295	0.3	0.291	0.305	0.305	0.296	0.293	0.303	0.297	0.311	0.302	0.302	0.301	0.31	0.298	0.299
SB2	0.261	0.278	0.28	0.283	0.293	0.29	0.279	0.285	0.301	0.298	0.292	0.299	0.298	0.267	0.295	0.295	0.29	0.303	0.297	0.273	0.274	0.312	0.312	0.296	0.291	0.287	0.288	0.297	0.271	0.288	0.282	0.269	0.268	0.299	0.303	0.297	0.312	0.308	0.299	0.301	0.31	0.302	0.314	0.307	0.306	0.309	0.315	0.303	0.303
SB3	0.258	0.282	0.281	0.288	0.293	0.291	0.28	0.288	0.309	0.303	0.292	0.297	0.297	0.268	0.297	0.302	0.3	0.303	0.299	0.279	0.275	0.313	0.319	0.299	0.299	0.287	0.292	0.303	0.277	0.287	0.284	0.271	0.271	0.299	0.303	0.299	0.308	0.311	0.301	0.299	0.31	0.308	0.318	0.313	0.308	0.307	0.317	0.304	0.303
SB4	0.258	0.278	0.279	0.283	0.29	0.29	0.279	0.282	0.304	0.298	0.29	0.299	0.297	0.265	0.291	0.298	0.296	0.303	0.3	0.272	0.275	0.306	0.316	0.295	0.293	0.285	0.293	0.296	0.271	0.283	0.279	0.267	0.267	0.296	0.302	0.294	0.306	0.303	0.296	0.296	0.303	0.3	0.307	0.305	0.302	0.302	0.312	0.3	0.299
SB5	0.263	0.283	0.288	0.288	0.298	0.292	0.281	0.288	0.307	0.303	0.297	0.301	0.3	0.271	0.3	0.301	0.298	0.305	0.305	0.276	0.282	0.312	0.323	0.301	0.296	0.289	0.295	0.301	0.277	0.287	0.285	0.269	0.272	0.3	0.304	0.299	0.309	0.309	0.303	0.301	0.308	0.306	0.316	0.312	0.307	0.306	0.313	0.303	0.303
SB7	0.26	0.283	0.282	0.288	0.296	0.29	0.279	0.285	0.306	0.3	0.293	0.301	0.295	0.27	0.299	0.302	0.295	0.303	0.302	0.277	0.275	0.31	0.323	0.301	0.295	0.287	0.294	0.301	0.277	0.282	0.284	0.271	0.27	0.302	0.308	0.299	0.311	0.311	0.304	0.301	0.308	0.306	0.316	0.307	0.308	0.31	0.318	0.307	0.307
SB8	0.26	0.284	0.282	0.285	0.295	0.29	0.279	0.286	0.305	0.299	0.292	0.299	0.298	0.273	0.297	0.296	0.295	0.301	0.298	0.273	0.276	0.311	0.316	0.299	0.29	0.289	0.293	0.298	0.273	0.287	0.28	0.267	0.27	0.301	0.307	0.297	0.314	0.311	0.302	0.3	0.309	0.303	0.314	0.306	0.307	0.307	0.315	0.304	0.305
SB10	0.275	0.286	0.293	0.3	0.307	0.304	0.293	0.297	0.312	0.307	0.302	0.313	0.31	0.281	0.307	0.312	0.307	0.309	0.314	0.289	0.288	0.321	0.331	0.314	0.302	0.297	0.304	0.311	0.289	0.302	0.292	0.283	0.287	0.308	0.312	0.306	0.32	0.315	0.308	0.306	0.314	0.311	0.32	0.315	0.317	0.314	0.322	0.31	0.313
SB11	0.256	0.275	0.281	0.286	0.288	0.288	0.278	0.284	0.299	0.296	0.29	0.3	0.291	0.261	0.289	0.297	0.293	0.302	0.299	0.274	0.275	0.305	0.315	0.293	0.291	0.28	0.292	0.296	0.269	0.282	0.279	0.266	0.268	0.296	0.297	0.293	0.307	0.308	0.297	0.296	0.304	0.302	0.314	0.307	0.303	0.303	0.31	0.303	0.302
SB12	0.256	0.279	0.279	0.284	0.291	0.286	0.275	0.28	0.3	0.296	0.289	0.295	0.291	0.263	0.292	0.293	0.29	0.299	0.297	0.271	0.272	0.308	0.31	0.295	0.291	0.283	0.291	0.293	0.27	0.281	0.278	0.264	0.264	0.293	0.296	0.294	0.304	0.304	0.295	0.295	0.299	0.3	0.311	0.304	0.301	0.3	0.309	0.297	0.297
SB13	0.262	0.28	0.282	0.287	0.297	0.291	0.282	0.288	0.306	0.301	0.294	0.303	0.298	0.268	0.296	0.297	0.295	0.303	0.301	0.276	0.275	0.315	0.316	0.301	0.296	0.286	0.293	0.296	0.277	0.292	0.285	0.27	0.273	0.3	0.304	0.3	0.313	0.31	0.302	0.3	0.312	0.304	0.317	0.309	0.308	0.308	0.315	0.305	0.305
SB14	0.259	0.276	0.277	0.285	0.292	0.287	0.278	0.28	0.302	0.291	0.29	0.3	0.295	0.267	0.295	0.298	0.291	0.297	0.298	0.272	0.276	0.309	0.313	0.3	0.289	0.283	0.29	0.293	0.273	0.287	0.28	0.268	0.268	0.298	0.3	0.293	0.309	0.307	0.298	0.296	0.303	0.302	0.314	0.305	0.304	0.303	0.31	0.302	0.299
SB15	0.26	0.282	0.28	0.29	0.292	0.29	0.278	0.284	0.309	0.298	0.294	0.3	0.294	0.27	0.297	0.303	0.297	0.3	0.304	0.276	0.274	0.313	0.325	0.3	0.294	0.286	0.291	0.297	0.274	0.282	0.281	0.271	0.272	0.298	0.302	0.298	0.308	0.311	0.3	0.299	0.306	0.306	0.317	0.31	0.309	0.308	0.315	0.303	0.303
SB19	0.26	0.285	0.281	0.286	0.295	0.29	0.279	0.284	0.305	0.297	0.293	0.3	0.295	0.271	0.298	0.297	0.294	0.301	0.298	0.276	0.277	0.311	0.318	0.299	0.294	0.287	0.293	0.3	0.276	0.287	0.28	0.272	0.272	0.304	0.308	0.3	0.313	0.312	0.305	0.301	0.309	0.305	0.319	0.309	0.307	0.309	0.317	0.304	0.303
SB20	0.264	0.283	0.284	0.29	0.3	0.297	0.281	0.288	0.31	0.302	0.298	0.309	0.301	0.274	0.301	0.303	0.302	0.305	0.305	0.279	0.28	0.316	0.319	0.304	0.301	0.291	0.297	0.304	0.279	0.295	0.287	0.276	0.276	0.301	0.307	0.303	0.314	0.311	0.304	0.304	0.312	0.304	0.313	0.307	0.309	0.309	0.316	0.304	0.305
SB21	0.261	0.284	0.284	0.289	0.298	0.293	0.281	0.287	0.305	0.302	0.29	0.302	0.299	0.27	0.296	0.302	0.297	0.307	0.303	0.278	0.277	0.317	0.321	0.305	0.297	0.288	0.294	0.301	0.279	0.288	0.283	0.274	0.273	0.299	0.306	0.297	0.31	0.313	0.301	0.3	0.307	0.305	0.315	0.308	0.306	0.306	0.314	0.306	0.307
SB22	0.264	0.282	0.283	0.29	0.297	0.292	0.282	0.283	0.311	0.298	0.293	0.304	0.303	0.269	0.298	0.298	0.296	0.305	0.304	0.274	0.28	0.312	0.316	0.299	0.296	0.289	0.291	0.3	0.276	0.288	0.283	0.277	0.272	0.298	0.303	0.296	0.31	0.308	0.3	0.3	0.304	0.3	0.315	0.302	0.305	0.306	0.314	0.303	0.305
SB23	0.254	0.277	0.278	0.282	0.293	0.285	0.274	0.281	0.299	0.295	0.291	0.296	0.292	0.262	0.291	0.292	0.29	0.296	0.296	0.272	0.269	0.31	0.311	0.294	0.29	0.281	0.286	0.294	0.269	0.282	0.28	0.263	0.266	0.291	0.299	0.294	0.306	0.302	0.295	0.294	0.304	0.298	0.311	0.305	0.301	0.303	0.309	0.3	0.299
SB28	0.259	0.283	0.283	0.289	0.291	0.293	0.281	0.286	0.306	0.3	0.293	0.297	0.293	0.264	0.292	0.3	0.296	0.304	0.303	0.277	0.278	0.309	0.319	0.301	0.296	0.285	0.292	0.296	0.273	0.285	0.284	0.272	0.272	0.296	0.304	0.296	0.309	0.308	0.302	0.3	0.308	0.301	0.309	0.307	0.305	0.305	0.312	0.302	0.304
SB29	0.261	0.28	0.28	0.286	0.29	0.285	0.276	0.282	0.305	0.298	0.289	0.298	0.29	0.266	0.295	0.295	0.295	0.296	0.304	0.274	0.271	0.305	0.315	0.295	0.293	0.282	0.292	0.293	0.273	0.284	0.283	0.267	0.27	0.297	0.301	0.297	0.308	0.306	0.298	0.297	0.304	0.303	0.316	0.308	0.303	0.304	0.312	0.301	0.303
SB30	0.267	0.287	0.285	0.293	0.3	0.296	0.286	0.292	0.313	0.306	0.299	0.309	0.299	0.275	0.303	0.305	0.303	0.308	0.309	0.283	0.277	0.316	0.323	0.306	0.299	0.293	0.3	0.305	0.283	0.292	0.29	0.276	0.277	0.303	0.306	0.304	0.313	0.314	0.308	0.305	0.311	0.307	0.318	0.311	0.312	0.31	0.318	0.306	0.307
SB31	0.261	0.277	0.281	0.286	0.293	0.292	0.276	0.28	0.299	0.292	0.288	0.296	0.295	0.269	0.292	0.299	0.293	0.298	0.301	0.273	0.274	0.307	0.317	0.296	0.291	0.281	0.289	0.292	0.27	0.286	0.277	0.268	0.27	0.296	0.301	0.295	0.308	0.307	0.298	0.297	0.303	0.301	0.312	0.302	0.305	0.304	0.311	0.302	0.301
SB32	0.262	0.281	0.282	0.287	0.297	0.291	0.277	0.286	0.304	0.302	0.295	0.303	0.295	0.267	0.296	0.301	0.296	0.304	0.302	0.276	0.275	0.312	0.322	0.299	0.297	0.285	0.292	0.298	0.277	0.287	0.283	0.274	0.27	0.298	0.301	0.294	0.306	0.305	0.297	0.297	0.3	0.302	0.317	0.307	0.303	0.302	0.311	0.297	0.3
TC01	0.293	0.308	0.311	0.316	0.313	0.318	0.305	0.311	0.322	0.321	0.318	0.323	0.319	0.301	0.318	0.32	0.313	0.323	0.329	0.307	0.303	0.34	0.344	0.324	0.319	0.306	0.313	0.32	0.298	0.318	0.311	0.301	0.303	0.24	0.251	0.24	0.255	0.248	0.23	0.233	0.248	0.246	0.264	0.256	0.246	0.252	0.262	0.25	0.249
TC02	0.304	0.317	0.321	0.326	0.329	0.324	0.319	0.319	0.336	0.335	0.321	0.328	0.327	0.31	0.323	0.335	0.326	0.327	0.334	0.323	0.31	0.327	0.343	0.328	0.323	0.324	0.326	0.33	0.31	0.32	0.317	0.312	0.312	0.249	0.256	0.249	0.256	0.247	0.235	0.239	0.255	0.229	0.228	0.231	0.253	0.261	0.267	0.244	0.242
TC03	0.302	0.317	0.32	0.317	0.324	0.321	0.318	0.318	0.334	0.331	0.316	0.319	0.323	0.309	0.317	0.329	0.319	0.318	0.329	0.316	0.31	0.331	0.34	0.324	0.322	0.319	0.319	0.325	0.307	0.317	0.315	0.309	0.309	0.247	0.253	0.247	0.254	0.252	0.236	0.235	0.249	0.229	0.235	0.238	0.251	0.262	0.269	0.242	0.243
TC04	0.294	0.31	0.315	0.316	0.322	0.32	0.308	0.312	0.328	0.331	0.325	0.334	0.326	0.297	0.324	0.326	0.324	0.336	0.335	0.309	0.305	0.341	0.35	0.33	0.324	0.316	0.323	0.323	0.308	0.321	0.314	0.302	0.304	0.226	0.229	0.237	0.244	0.213	0.22	0.226	0.237	0.24	0.252	0.243	0.24	0.239	0.251	0.214	0.214
TC05	0.289	0.305	0.312	0.316	0.315	0.317	0.303	0.312	0.326	0.321	0.319	0.327	0.321	0.29	0.319	0.327	0.317	0.327	0.329	0.302	0.302	0.337	0.342	0.325	0.324	0.306	0.314	0.319	0.301	0.315	0.31	0.3	0.297	0.221	0.238	0.229	0.245	0.226	0.226	0.225	0.238	0.235	0.252	0.24	0.232	0.233	0.242	0.231	0.231
TC06	0.29	0.308	0.314	0.315	0.32	0.319	0.305	0.314	0.331	0.328	0.317	0.324	0.324	0.293	0.322	0.325	0.32	0.33	0.332	0.306	0.305	0.337	0.341	0.322	0.326	0.312	0.318	0.328	0.299	0.319	0.312	0.304	0.301	0.23	0.242	0.235	0.244	0.224	0.228	0.226	0.241	0.235	0.248	0.241	0.233	0.243	0.253	0.235	0.229
TC07	0.288	0.305	0.302	0.312	0.318	0.317	0.294	0.308	0.322	0.319	0.318	0.322	0.314	0.292	0.316	0.324	0.315	0.326	0.323	0.3	0.295	0.336	0.338	0.318	0.318	0.306	0.315	0.32	0.299	0.309	0.303	0.3	0.294	0.237	0.247	0.24	0.252	0.243	0.238	0.238	0.247	0.246	0.258	0.249	0.238	0.243	0.253	0.244	0.245
TC08	0.285	0.304	0.309	0.313	0.314	0.316	0.297	0.308	0.327	0.319	0.313	0.322	0.317	0.29	0.313	0.324	0.313	0.325	0.324	0.301	0.296	0.337	0.336	0.323	0.32	0.305	0.312	0.32	0.296	0.315	0.303	0.299	0.292	0.231	0.244	0.236	0.249	0.237	0.235	0.233	0.245	0.246	0.255	0.246	0.24	0.248	0.258	0.24	0.24
TC09	0.289	0.308	0.315	0.316	0.316	0.321	0.308	0.31	0.329	0.326	0.321	0.329	0.323	0.296	0.318	0.33	0.319	0.331	0.332	0.303	0.306	0.337	0.343	0.323	0.327	0.311	0.315	0.325	0.303	0.317	0.313	0.304	0.297	0.227	0.24	0.232	0.247	0.226	0.227	0.226	0.241	0.237	0.252	0.245	0.233	0.236	0.249	0.235	0.231
TC10	0.29	0.307	0.316	0.315	0.317	0.317	0.305	0.31	0.329	0.328	0.318	0.33	0.323	0.293	0.32	0.326	0.32	0.33	0.331	0.304	0.304	0.338	0.345	0.326	0.321	0.31	0.317	0.325	0.302	0.317	0.312	0.3	0.298	0.22	0.235	0.231	0.24	0.226	0.224	0.227	0.227	0.229	0.244	0.233	0.223	0.229	0.242	0.231	0.229
TC11	0.284	0.301	0.307	0.309	0.315	0.311	0.298	0.307	0.325	0.32	0.312	0.324	0.317	0.289	0.315	0.32	0.315	0.324	0.325	0.301	0.298	0.335	0.338	0.321	0.318	0.305	0.313	0.321	0.297	0.315	0.305	0.297	0.293	0.236	0.247	0.243	0.255	0.24	0.236	0.24	0.248	0.245	0.26	0.249	0.244	0.248	0.259	0.238	0.242
TC12	0.284	0.302	0.309	0.309	0.313	0.316	0.302	0.307	0.324	0.318	0.312	0.325	0.316	0.293	0.312	0.319	0.312	0.328	0.331	0.3	0.3	0.335	0.341	0.322	0.322	0.307	0.312	0.32	0.299	0.315	0.309	0.298	0.294	0.227	0.241	0.238	0.249	0.239	0.235	0.235	0.243	0.241	0.256	0.244	0.238	0.243	0.254	0.236	0.238
TC13	0.299	0.306	0.307	0.317	0.316	0.317	0.302	0.318	0.324	0.323	0.321	0.324	0.319	0.298	0.317	0.326	0.314	0.329	0.331	0.308	0.302	0.334	0.335	0.324	0.318	0.315	0.317	0.325	0.307	0.316	0.311	0.305	0.306	0.248	0.255	0.25	0.255	0.262	0.247	0.247	0.239	0.26	0.266	0.26	0.262	0.262	0.276	0.261	0.262
TC14	0.297	0.312	0.308	0.318	0.325	0.319	0.302	0.318	0.324	0.332	0.321	0.325	0.322	0.304	0.323	0.326	0.323	0.328	0.33	0.311	0.3	0.331	0.335	0.317	0.32	0.319	0.32	0.326	0.305	0.313	0.314	0.306	0.306	0.243	0.261	0.256	0.262	0.266	0.249	0.244	0.253	0.256	0.259	0.259	0.263	0.271	0.28	0.269	0.266
TC15	0.305	0.315	0.318	0.324	0.32	0.318	0.31	0.322	0.329	0.327	0.325	0.338	0.324	0.306	0.322	0.332	0.323	0.331	0.33	0.315	0.309	0.338	0.341	0.327	0.324	0.317	0.324	0.332	0.315	0.324	0.32	0.307	0.312	0.243	0.243	0.259	0.269	0.25	0.256	0.258	0.266	0.262	0.276	0.265	0.265	0.269	0.283	0.251	0.255
TC17	0.302	0.317	0.309	0.322	0.319	0.323	0.306	0.321	0.33	0.327	0.325	0.317	0.318	0.308	0.325	0.323	0.318	0.323	0.334	0.315	0.305	0.337	0.334	0.321	0.326	0.321	0.321	0.325	0.313	0.317	0.311	0.306	0.308	0.251	0.27	0.262	0.273	0.277	0.261	0.257	0.258	0.271	0.277	0.276	0.265	0.274	0.282	0.276	0.272
TC18	0.291	0.305	0.312	0.317	0.322	0.32	0.306	0.313	0.333	0.328	0.323	0.32	0.323	0.298	0.323	0.328	0.32	0.334	0.33	0.307	0.301	0.337	0.342	0.325	0.327	0.315	0.319	0.33	0.301	0.321	0.308	0.303	0.303	0.21	0.22	0.226	0.223	0.225	0.21	0.209	0.208	0.23	0.234	0.23	0.24	0.245	0.252	0.229	0.232
TC19	0.293	0.31	0.313	0.317	0.321	0.32	0.306	0.311	0.331	0.33	0.32	0.327	0.326	0.298	0.324	0.324	0.323	0.332	0.328	0.308	0.307	0.335	0.346	0.33	0.325	0.312	0.319	0.329	0.305	0.318	0.31	0.301	0.302	0.217	0.223	0.235	0.226	0.224	0.216	0.22	0.212	0.236	0.246	0.243	0.228	0.239	0.245	0.225	0.22
TC20	0.295	0.307	0.314	0.312	0.32	0.32	0.303	0.314	0.323	0.331	0.318	0.33	0.324	0.298	0.32	0.329	0.326	0.329	0.332	0.308	0.304	0.339	0.343	0.33	0.322	0.312	0.315	0.327	0.307	0.318	0.311	0.303	0.301	0.233	0.244	0.239	0.239	0.223	0.228	0.227	0.238	0.243	0.256	0.247	0.238	0.247	0.259	0.238	0.23
TC21	0.299	0.312	0.32	0.316	0.326	0.321	0.313	0.315	0.334	0.329	0.331	0.33	0.329	0.301	0.327	0.332	0.323	0.331	0.335	0.305	0.307	0.342	0.347	0.331	0.325	0.32	0.322	0.329	0.311	0.323	0.323	0.303	0.305	0.222	0.227	0.234	0.227	0.239	0.207	0.211	0.22	0.217	0.23	0.219	0.243	0.253	0.261	0.241	0.24
TC22	0.298	0.317	0.323	0.319	0.324	0.32	0.314	0.316	0.327	0.33	0.324	0.325	0.326	0.305	0.324	0.328	0.325	0.33	0.332	0.313	0.311	0.341	0.349	0.331	0.324	0.316	0.32	0.333	0.309	0.322	0.317	0.307	0.305	0.241	0.245	0.238	0.258	0.244	0.231	0.235	0.248	0.255	0.266	0.262	0.248	0.256	0.266	0.252	0.247
TC23	0.294	0.309	0.32	0.312	0.316	0.312	0.312	0.308	0.325	0.323	0.321	0.321	0.323	0.302	0.319	0.321	0.318	0.323	0.333	0.304	0.307	0.339	0.345	0.327	0.316	0.312	0.314	0.322	0.306	0.321	0.316	0.307	0.302	0.237	0.242	0.237	0.246	0.243	0.221	0.223	0.237	0.21	0.219	0.218	0.245	0.25	0.259	0.242	0.244
TC24	0.288	0.305	0.311	0.315	0.316	0.316	0.304	0.31	0.326	0.325	0.318	0.326	0.319	0.29	0.318	0.324	0.317	0.326	0.328	0.303	0.302	0.337	0.344	0.325	0.319	0.31	0.314	0.322	0.3	0.313	0.307	0.299	0.299	0.222	0.233	0.23	0.245	0.23	0.223	0.224	0.236	0.236	0.25	0.24	0.225	0.23	0.244	0.228	0.229
TC25	0.298	0.31	0.311	0.322	0.319	0.315	0.304	0.313	0.333	0.323	0.323	0.327	0.321	0.302	0.317	0.321	0.319	0.326	0.327	0.312	0.301	0.338	0.344	0.326	0.318	0.311	0.314	0.323	0.309	0.322	0.316	0.304	0.307	0.247	0.256	0.264	0.27	0.247	0.257	0.256	0.27	0.264	0.279	0.263	0.265	0.269	0.282	0.256	0.255
TC26	0.297	0.309	0.315	0.313	0.323	0.32	0.301	0.315	0.328	0.331	0.322	0.33	0.325	0.3	0.321	0.329	0.326	0.328	0.333	0.309	0.303	0.341	0.346	0.325	0.323	0.313	0.319	0.328	0.307	0.32	0.313	0.307	0.305	0.237	0.244	0.242	0.232	0.222	0.227	0.232	0.239	0.239	0.254	0.243	0.231	0.244	0.252	0.234	0.23
TC27	0.297	0.309	0.316	0.323	0.319	0.315	0.311	0.318	0.332	0.323	0.32	0.332	0.326	0.301	0.321	0.33	0.325	0.327	0.332	0.31	0.309	0.343	0.336	0.328	0.325	0.314	0.324	0.33	0.313	0.326	0.317	0.304	0.307	0.23	0.243	0.24	0.246	0.23	0.244	0.239	0.242	0.252	0.265	0.248	0.243	0.25	0.255	0.233	0.234
TC28	0.292	0.302	0.31	0.313	0.32	0.319	0.307	0.312	0.327	0.322	0.32	0.329	0.323	0.298	0.322	0.329	0.32	0.328	0.329	0.3	0.308	0.337	0.335	0.326	0.323	0.312	0.318	0.323	0.306	0.318	0.309	0.304	0.301	0.231	0.241	0.243	0.247	0.214	0.238	0.238	0.242	0.247	0.257	0.245	0.242	0.246	0.258	0.233	0.228
TC29	0.281	0.298	0.303	0.308	0.312	0.308	0.298	0.306	0.321	0.318	0.313	0.321	0.317	0.288	0.31	0.313	0.313	0.322	0.322	0.299	0.295	0.331	0.338	0.319	0.309	0.304	0.307	0.318	0.296	0.306	0.3	0.292	0.292	0.236	0.247	0.217	0.255	0.247	0.237	0.237	0.25	0.244	0.252	0.247	0.242	0.24	0.253	0.241	0.245
TC30	0.294	0.309	0.315	0.316	0.322	0.322	0.308	0.314	0.332	0.325	0.317	0.332	0.324	0.297	0.317	0.327	0.322	0.332	0.332	0.307	0.306	0.341	0.342	0.327	0.326	0.312	0.319	0.325	0.305	0.319	0.315	0.3	0.299	0.231	0.237	0.242	0.25	0.221	0.233	0.236	0.243	0.245	0.257	0.251	0.231	0.236	0.249	0.222	0.224
TC31	0.292	0.31	0.315	0.317	0.317	0.322	0.305	0.313	0.332	0.328	0.319	0.329	0.323	0.295	0.319	0.327	0.319	0.331	0.331	0.307	0.304	0.342	0.345	0.328	0.328	0.311	0.317	0.325	0.305	0.322	0.31	0.304	0.302	0.228	0.246	0.236	0.247	0.224	0.231	0.23	0.244	0.237	0.257	0.244	0.232	0.24	0.252	0.232	0.232
TC32	0.296	0.31	0.311	0.316	0.317	0.316	0.304	0.312	0.325	0.325	0.321	0.325	0.322	0.304	0.32	0.321	0.313	0.325	0.322	0.305	0.3	0.33	0.346	0.32	0.322	0.314	0.316	0.321	0.305	0.316	0.313	0.302	0.3	0.258	0.257	0.257	0.272	0.249	0.257	0.259	0.271	0.268	0.276	0.273	0.257	0.264	0.274	0.251	0.251
TC33	0.296	0.311	0.313	0.31	0.312	0.318	0.305	0.314	0.33	0.324	0.32	0.314	0.322	0.299	0.322	0.318	0.314	0.323	0.331	0.308	0.303	0.335	0.333	0.322	0.323	0.315	0.32	0.323	0.305	0.321	0.309	0.298	0.303	0.254	0.26	0.255	0.265	0.264	0.251	0.249	0.258	0.265	0.268	0.271	0.264	0.273	0.282	0.27	0.266
TC34	0.303	0.315	0.319	0.319	0.33	0.324	0.309	0.319	0.331	0.336	0.322	0.329	0.329	0.304	0.326	0.332	0.322	0.333	0.328	0.312	0.31	0.335	0.346	0.327	0.329	0.318	0.321	0.328	0.309	0.317	0.312	0.306	0.307	0.22	0.225	0.241	0.221	0.222	0.219	0.217	0.214	0.236	0.245	0.243	0.235	0.242	0.245	0.226	0.226
TC35	0.29	0.306	0.314	0.315	0.315	0.318	0.3	0.308	0.328	0.325	0.318	0.325	0.323	0.293	0.317	0.323	0.321	0.328	0.329	0.303	0.299	0.339	0.343	0.324	0.323	0.308	0.316	0.323	0.301	0.318	0.307	0.297	0.297	0.23	0.239	0.234	0.233	0.218	0.219	0.219	0.235	0.233	0.249	0.241	0.23	0.236	0.252	0.23	0.227
[truncated: 75 more columns]
