# Supplementary material for: Genome-Wide Signatures of Selection Detection in Three South China Indigenous Pigs
Source: Genes (Basel). 2019 May 7;10(5):346. doi: 10.3390/genes10050346 (PMC6563113; doi:10.3390/genes10050346)
Supplement: Supplementary file 1 [file genes-10-00346-s001.zip › Table S2-Significant SNPs detected by single method in Hainan pigs and Baoshan pigs.xlsx]

## Sheet: XP-EHH-Hainan pigs
The significant SNPs detected by XP-EHH in Hainan pigs
Chr1	SNP	Position(bp)	iHH2 in Hainan pigs	iHH in Baoshan pigs	raw XP-EHH score	standardized XP-EHH score	P(standardized XP-EHH score)
1	CASI0008179	107372017	1.13679	0.279302	1.40367	2.64872	0.99596
1	MARC0034197	229768618	1.50285	0.334661	1.502	2.9151	0.998222
1	M1GA0001287	229792874	1.5168	0.339229	1.49768	2.9034	0.998154
1	H3GA0004073	268224998	1.37376	0.334314	1.41323	2.67462	0.996259
1	ALGA0008773	268705601	1.31958	0.315253	1.43169	2.72463	0.996781
1	ALGA0008779	268810325	1.28922	0.301508	1.453	2.78236	0.997302
1	MARC0007297	268862644	1.65245	0.314693	1.65842	3.33884	0.999579
1	MARC0034797	268890145	1.4988	0.29569	1.62311	3.24319	0.999409
1	DIAS0003179	269020780	1.54946	0.344718	1.50294	2.91765	0.998237
1	MARC0092783	269037316	1.5068	0.313929	1.56858	3.09546	0.999017
1	MARC0109257	269076203	1.47632	0.357085	1.41933	2.69115	0.99644
1	ASGA0006412	269157674	1.70251	0.414539	1.41269	2.67316	0.996243
1	ALGA0008817	269189851	1.68805	0.416444	1.39958	2.63764	0.995826
1	ALGA0008826	269269240	2.806	0.644705	1.47072	2.83036	0.997675
1	ASGA0006468	271901952	3.22179	0.799054	1.39427	2.62326	0.995645
1	MARC0081319	279234560	0.927143	0.201085	1.52838	2.98656	0.998589
1	MARC0055276	279249080	1.0329	0.247992	1.42673	2.71119	0.996648
1	ASGA0006575	279598241	1.18105	0.271575	1.46992	2.8282	0.997659
1	INRA0007004	279749716	1.19738	0.259461	1.52928	2.989	0.998601
1	MARC0045252	279814176	1.30415	0.284923	1.52108	2.96679	0.998495
1	ALGA0009062	280033427	1.25807	0.299973	1.43364	2.72991	0.996832
1	ALGA0009831	291237694	1.70125	0.405468	1.43408	2.7311	0.996844
1	M1GA0001507	291277150	1.71709	0.399058	1.45928	2.79937	0.99744
1	INRA0007400	291299470	1.71062	0.428766	1.3837	2.59463	0.995265
2	MARC0016221	82824569	3.27546	0.714273	1.52295	2.97185	0.99852
2	H3GA0006932	82861070	3.22658	0.776293	1.42465	2.70556	0.996591
2	ASGA0011215	116685939	2.13778	0.519834	1.41401	2.67674	0.996283
2	ALGA0014996	116712813	2.31191	0.521014	1.49005	2.88273	0.998029
2	ALGA0014997	116724385	2.31191	0.499837	1.53155	2.99515	0.998628
2	H3GA0007335	116866473	2.25981	0.511794	1.48512	2.86937	0.997944
2	ASGA0011226	116939471	2.25981	0.5178	1.47345	2.83776	0.997728
2	ALGA0015023	117038311	2.21099	0.46882	1.55098	3.04779	0.998847
2	ASGA0011229	117067963	2.04072	0.465881	1.47713	2.84773	0.997798
3	ASGA0015356	100076912	1.85521	0.421353	1.48228	2.86168	0.997893
3	ASGA0015363	100098050	1.72361	0.425595	1.39869	2.63523	0.995796
3	SIRI0000186	100307897	1.53625	0.38623	1.38067	2.58642	0.995151
3	ASGA0015389	100448894	1.52491	0.342805	1.49253	2.88945	0.99807
3	ASGA0015463	101380433	1.64367	0.401217	1.41018	2.66636	0.996166
3	H3GA0010142	101401511	1.62553	0.358062	1.51288	2.94457	0.998383
3	ASGA0100307	101510973	1.66401	0.416576	1.38492	2.59793	0.995311
3	ASGA0015472	102171761	1.08358	0.245264	1.48569	2.87092	0.997954
5	H3GA0016411	62803715	1.29833	0.31178	1.42654	2.71068	0.996643
5	ALGA0032166	62820591	1.29066	0.308943	1.42975	2.71937	0.99673
5	MARC0028162	67231214	0.521402	0.120931	1.4613	2.80484	0.997483
5	ASGA0086192	67233849	0.48119	0.120746	1.38257	2.59156	0.995223
5	MARC0032012	67275781	0.475491	0.0989083	1.57016	3.09975	0.999032
5	MARC0074551	67282201	0.458729	0.0973892	1.54974	3.04443	0.998834
5	ALGA0110344	67284402	0.5122	0.112918	1.51205	2.94233	0.998371
5	MARC0036317	69148871	0.914945	0.194986	1.54594	3.03413	0.998794
6	ALGA0115459	96365981	4.07716	0.930027	1.47794	2.84992	0.997813
6	DIAS0000866	96522899	3.95527	0.918076	1.46052	2.80273	0.997466
6	ALGA0102503	96593413	4.13114	1.03173	1.38732	2.60443	0.995399
6	CASI0011632	125454421	0.983294	0.240736	1.40721	2.65831	0.996073
6	ALGA0036849	125891857	1.01036	0.251681	1.3899	2.61142	0.995492
6	ASGA0029503	125898760	1.01088	0.217075	1.53833	3.01352	0.998709
6	MARC0026848	125932046	1.0239	0.202688	1.61971	3.23398	0.99939
6	ASGA0029506	125959704	1.03704	0.228275	1.51358	2.94647	0.998393
6	ASGA0029510	125983655	0.901803	0.185485	1.58142	3.13025	0.999127
6	ALGA0036875	125996452	1.00476	0.188506	1.67338	3.37937	0.999637
6	ASGA0029527	126023550	0.971532	0.220846	1.48141	2.85932	0.997877
6	MARC0050094	126049796	0.969609	0.207481	1.54185	3.02305	0.998749
6	ALGA0036866	126075089	0.999659	0.198821	1.61501	3.22124	0.999362
6	MARC0016558	126137779	0.987098	0.182385	1.68865	3.42073	0.999688
6	MARC0107063	126174465	0.939486	0.195066	1.57199	3.1047	0.999048
6	MARC0094195	126182831	1.01069	0.229878	1.48084	2.85778	0.997867
6	ASGA0029534	126344354	0.940879	0.217525	1.4645	2.81351	0.99755
6	ALGA0036880	126384054	0.947489	0.232404	1.40534	2.65325	0.996014
6	ALGA0036881	126408320	0.933938	0.192174	1.58101	3.12914	0.999123
6	ASGA0029542	126475172	0.855906	0.213951	1.38641	2.60197	0.995365
7	DIAS0003356	26812706	2.11502	0.516504	1.40974	2.66517	0.996153
7	DIAS0001001	26822610	2.16072	0.493968	1.47572	2.84391	0.997772
7	DIAS0000349	26927141	1.98942	0.473996	1.4344	2.73197	0.996852
7	ALGA0039786	29771985	1.39899	0.329396	1.44625	2.76407	0.997146
7	ASGA0032123	29871564	1.35708	0.327758	1.42081	2.69516	0.996482
7	CASI0009104	29891196	1.42196	0.314084	1.51013	2.93712	0.998344
7	MARC0077442	29913003	1.3954	0.329395	1.44368	2.75711	0.997084
7	ALGA0039826	30162032	1.39338	0.312751	1.49408	2.89364	0.998096
7	ALGA0039828	30166967	1.39058	0.295772	1.54789	3.03942	0.998815
7	ALGA0039831	30188008	1.40017	0.307869	1.51468	2.94945	0.998408
7	ALGA0039834	30204243	1.33416	0.27251	1.58838	3.1491	0.999181
7	MARC0087333	30298280	1.28891	0.254363	1.62279	3.24232	0.999407
7	ASGA0032146	30314760	1.27619	0.253928	1.61458	3.22008	0.999359
7	MARC0076544	30327269	1.29998	0.256828	1.6217	3.23937	0.999401
7	ALGA0039842	30340595	1.29151	0.261734	1.59624	3.1704	0.999239
7	ASGA0032151	30435355	1.37384	0.265591	1.64341	3.29818	0.999513
7	ASGA0032153	30454635	1.36364	0.279805	1.58382	3.13675	0.999146
7	DRGA0007412	30470118	1.39895	0.308971	1.51023	2.93739	0.998345
7	INRA0024524	30536426	1.38855	0.288434	1.57155	3.10351	0.999044
7	H3GA0020537	30550361	1.38633	0.311838	1.49193	2.88782	0.99806
7	M1GA0027226	30592663	1.37042	0.306702	1.497	2.90155	0.998143
7	ALGA0039852	30652374	1.44978	0.330097	1.47978	2.85491	0.997848
7	ASGA0032164	30698557	1.07794	0.267106	1.39517	2.6257	0.995676
7	MARC0051947	30780836	1.07099	0.237629	1.50563	2.92493	0.998277
7	ALGA0039858	30799235	1.05328	0.210134	1.61192	3.21287	0.999343
7	ALGA0039863	30811058	1.05117	0.212728	1.59765	3.17422	0.999249
7	H3GA0020554	30859183	1.08567	0.208429	1.65036	3.31701	0.999545
7	INRA0024543	30880608	1.10497	0.236318	1.5424	3.02454	0.998755
7	MARC0010124	30910246	1.0819	0.229658	1.54989	3.04483	0.998836
7	ASGA0032181	30924692	1.19063	0.229211	1.64759	3.3095	0.999533
7	ALGA0039880	30978428	1.17499	0.221619	1.66805	3.36493	0.999617
7	ALGA0039868	31011932	1.2542	0.238196	1.66116	3.34626	0.99959
7	ALGA0039903	31081183	1.25163	0.267437	1.54332	3.02704	0.998765
7	ASGA0032187	31107219	1.2597	0.302561	1.42634	2.71014	0.996637
7	ALGA0039947	31487843	1.18718	0.276332	1.45773	2.79517	0.997406
7	ALGA0039950	31500144	1.18555	0.273273	1.4675	2.82164	0.997611
7	H3GA0021762	56282172	0.707924	0.17336	1.40696	2.65764	0.996065
7	H3GA0021767	56382507	0.882476	0.194856	1.51047	2.93805	0.998349
7	ASGA0034057	56418144	0.855483	0.188296	1.51365	2.94666	0.998394
7	ALGA0042001	56469933	0.869684	0.215261	1.39628	2.6287	0.995714
7	ASGA0034088	56819186	1.01125	0.243136	1.42532	2.70737	0.996609
7	INRA0025982	56849029	1.0095	0.235806	1.4542	2.78561	0.997329
7	H3GA0021787	56866248	1.04265	0.237526	1.47924	2.85344	0.997838
7	ASGA0034357	69434497	2.0519	0.515679	1.38104	2.58742	0.995165
9	ALGA0053286	62747572	0.909556	0.224694	1.39822	2.63396	0.99578
9	MARC0029225	65133869	1.78632	0.416023	1.45717	2.79366	0.997394
9	ASGA0043433	65242035	1.78192	0.392963	1.51173	2.94146	0.998367
9	M1GA0013084	65317243	1.59138	0.339031	1.54627	3.03503	0.998797
9	MARC0015851	65365146	1.59721	0.340094	1.54679	3.03644	0.998803
9	MARC0012635	65755734	1.57857	0.34524	1.52003	2.96394	0.998481
9	MARC0019337	65855852	1.65596	0.384354	1.46057	2.80287	0.997467
9	ASGA0103496	65878497	1.26739	0.27894	1.51372	2.94685	0.998395
9	ASGA0043484	65946041	1.30704	0.255996	1.63036	3.26283	0.999448
9	ASGA0043486	65959223	1.26162	0.235076	1.68024	3.39795	0.999661
9	ASGA0043494	66001271	1.30132	0.319516	1.40433	2.65051	0.995982
9	ALGA0053467	66133760	1.2758	0.264256	1.57441	3.11126	0.999069
9	H3GA0027625	66157501	1.33993	0.272004	1.59456	3.16584	0.999227
9	ALGA0053479	66383956	1.49093	0.357798	1.42719	2.71244	0.996661
9	ASGA0043511	66422960	1.48509	0.371064	1.38686	2.60319	0.995382
9	DIAS0003067	71614113	1.10398	0.251578	1.47892	2.85258	0.997832
11	ALGA0062295	53583025	1.04153	0.199503	1.65262	3.32313	0.999555
11	ALGA0062298	53614036	1.08398	0.247401	1.47738	2.8484	0.997803
11	ALGA0062301	53700476	1.22985	0.256296	1.56831	3.09473	0.999015
14	ALGA0078348	68437833	1.34842	0.334857	1.39299	2.61979	0.995601
14	MARC0068396	68464800	1.35731	0.331327	1.41015	2.66628	0.996165
14	ALGA0078353	68492082	1.24859	0.296413	1.43801	2.74175	0.996944
14	ASGA0064092	68514845	1.25071	0.30988	1.39528	2.626	0.99568
14	MARC0033238	68550413	1.30515	0.321833	1.40004	2.63889	0.995841
14	ASGA0064132	69191060	1.69677	0.395154	1.45721	2.79376	0.997395
14	ASGA0064602	83692657	2.04204	0.474211	1.46005	2.80146	0.997456
14	ASGA0064607	83745784	2.1365	0.51296	1.42672	2.71117	0.996648
14	ALGA0079061	83772578	2.12031	0.453214	1.54295	3.02603	0.998761
14	ASGA0064611	83799407	2.17574	0.455439	1.56386	3.08268	0.998974
14	MARC0075372	83985696	2.51161	0.411459	1.80897	3.74668	0.99991
14	MARC0002411	83997793	2.45685	0.458321	1.67907	3.39478	0.999657
14	MARC0007162	83999974	2.52029	0.513698	1.59049	3.15482	0.999197
14	ALGA0079090	84042439	2.46636	0.461742	1.67549	3.38508	0.999644
14	H3GA0041080	84088144	2.46082	0.508968	1.57586	3.11519	0.999081
14	ALGA0079103	84161922	2.51568	0.54767	1.52463	2.9764	0.998542
14	ALGA0079106	84221823	2.67669	0.672237	1.38173	2.58929	0.995191
14	MARC0008412	84250314	2.67669	0.599685	1.49593	2.89866	0.998126
17	MARC0027908	24545548	1.54393	0.336428	1.5237	2.97389	0.99853
17	ALGA0093770	24560843	1.55612	0.366754	1.44526	2.76139	0.997122
17	MARC0024297	24650057	1.54394	0.358126	1.46121	2.8046	0.997481
17	ALGA0093797	25165926	1.54545	0.345555	1.49792	2.90405	0.998158
17	INRA0053127	26310337	1.97727	0.496624	1.38164	2.58904	0.995188
17	MARC0042231	26322886	1.87825	0.447864	1.4336	2.7298	0.996831
17	MARC0058896	26917006	1.77842	0.438178	1.40085	2.64108	0.995868
17	ALGA0093872	27223912	1.79717	0.394136	1.51727	2.95647	0.998444
17	MARC0091571	27274308	1.85271	0.416198	1.49324	2.89137	0.998082
17	ALGA0093896	27471326	1.93779	0.359657	1.68415	3.40854	0.999673
17	ALGA0093898	27528186	1.91901	0.329229	1.76281	3.62163	0.999854
17	MARC0009814	27588047	1.85992	0.350689	1.66839	3.36585	0.999618
17	ALGA0093905	27629919	1.94418	0.435936	1.4951	2.89641	0.998113
17	MARC0032380	28251611	1.75927	0.409732	1.45715	2.7936	0.997394
17	MARC0004304	28316028	1.96072	0.368942	1.67043	3.37138	0.999626
17	INRA0053234	28340025	2.14782	0.391593	1.70199	3.45687	0.999727
17	MARC0086847	28357778	2.14782	0.419886	1.63223	3.26789	0.999458
17	ASGA0075899	29327842	1.67327	0.368647	1.5127	2.94409	0.99838
17	M1GA0021701	29365448	1.6757	0.39635	1.44169	2.75172	0.997036
18	ASGA0080210	52926915	0.757064	0.188301	1.39141	2.61551	0.995545
18	M1GA0023322	53009145	0.831305	0.186162	1.49638	2.89988	0.998133
18	ASGA0080217	53033234	0.821709	0.190402	1.46225	2.80742	0.997503
18	ASGA0080224	53131081	0.790067	0.188027	1.43553	2.73503	0.996881
18	ALGA0098672	53158463	0.75907	0.190064	1.38473	2.59742	0.995304
1Chromosome; 2 the integrated haplotype score.

## Sheet: XP-EHH-Baoshan pigs
The significant SNPs detected by XP-EHH in Baoshan pigs
Chr1	SNP	Position(bp)	iHH2 in Hainan pigs	iHH in Baoshan pigs	raw XP-EHH score	standardized XP-EHH score	P(standardized XP-EHH score)
1	MARC0061528	8191608	0.130428	0.284445	-0.779721	-3.26608	0.000545239
1	ASGA0000657	8209242	0.122342	0.290771	-0.865718	-3.49904	0.000233464
1	ALGA0002507	36750237	0.365959	0.628261	-0.540435	-2.61785	0.00442424
2	INRA0008555	32812090	0.381113	0.651839	-0.536701	-2.60774	0.00455713
2	MARC0016281	160085066	1.29665	2.49931	-0.656229	-2.93154	0.00168643
2	ALGA0116161	160111983	1.37783	2.45579	-0.577938	-2.71945	0.00326954
3	MARC0074035	2932242	0.264477	0.475708	-0.587051	-2.74414	0.00303352
3	ALGA0113131	20318891	0.265875	0.497868	-0.627307	-2.85319	0.00216414
3	H3GA0009291	36270941	1.54993	2.64103	-0.532959	-2.5976	0.00469388
3	MARC0053220	36290848	1.51802	2.77842	-0.604472	-2.79133	0.0026246
3	ALGA0021371	129444327	0.0933423	0.176999	-0.639874	-2.88723	0.00194323
4	ASGA0097605	12603508	0.19679	0.336714	-0.537095	-2.60881	0.00454294
4	ASGA0018359	12710425	0.279133	0.484619	-0.551675	-2.6483	0.00404485
4	ALGA0025924	80363802	0.726975	1.38312	-0.643206	-2.89626	0.0018882
4	MARC0004609	131435938	0.194744	0.343593	-0.567772	-2.69191	0.00355221
4	ASGA0097620	133020335	0.191535	0.328278	-0.538793	-2.61341	0.00448225
5	ALGA0030301	8464300	0.380259	0.693389	-0.600738	-2.78121	0.0027078
5	ASGA0025201	30129670	0.489085	0.838255	-0.538785	-2.61338	0.00448253
5	MARC0017265	94408638	0.215563	0.366722	-0.53135	-2.59324	0.00475379
5	MARC0016920	94588350	0.207607	0.373034	-0.586023	-2.74135	0.00305935
6	ALGA0121169	71914783	0.200714	0.350412	-0.557228	-2.66335	0.00386839
6	H3GA0053266	71995060	0.215553	0.366458	-0.530679	-2.59142	0.00477898
6	M1GA0025029	72183835	0.256485	0.47222	-0.610376	-2.80732	0.00249775
6	ASGA0028613	73935739	0.136991	0.259078	-0.637214	-2.88003	0.0019882
8	ALGA0048606	93915617	0.53016	0.989356	-0.623874	-2.84389	0.00222832
8	MARC0056998	93956344	0.875475	1.48668	-0.529535	-2.58833	0.00482219
8	ALGA0113503	94427398	0.757874	1.4848	-0.672516	-2.97566	0.00146179
8	MARC0045606	102031078	1.1729	2.15074	-0.60633	-2.79636	0.00258407
8	ASGA0039389	102058185	1.18118	2.26468	-0.650917	-2.91715	0.00176623
8	ALGA0048723	102070107	1.18118	2.26468	-0.650917	-2.91715	0.00176623
8	M1GA0012006	102135908	1.12367	2.23171	-0.686165	-3.01264	0.00129495
8	ALGA0048732	102433227	1.00905	2.15068	-0.756778	-3.20393	0.000677836
8	SIRI0000287	102553676	0.892598	1.82259	-0.713877	-3.08771	0.00100853
8	MARC0059517	102630983	0.87897	1.58168	-0.587492	-2.74533	0.0030225
8	ALGA0050175	145451027	0.0916809	0.158366	-0.546594	-2.63454	0.00421259
8	MARC0054376	145853404	0.104911	0.178039	-0.528889	-2.58658	0.00484675
8	MARC0071058	145888527	0.0807511	0.179039	-0.796231	-3.3108	0.000465141
8	M1GA0012194	145899817	0.0707543	0.137212	-0.662312	-2.94802	0.00159909
9	ASGA0041084	5669150	0.304743	0.611619	-0.696639	-3.04101	0.00117893
9	ALGA0054012	88914380	0.992117	1.70127	-0.539289	-2.61475	0.00446465
9	ASGA0045502	153150358	0.16299	0.301826	-0.61616	-2.82299	0.00237889
10	MARC0058077	13579940	0.202138	0.375232	-0.618592	-2.82958	0.00233045
10	ASGA0046788	18563097	0.297745	0.51681	-0.55144	-2.64767	0.00405248
10	ASGA0046787	18594992	0.305752	0.547963	-0.583434	-2.73434	0.0031253
10	ALGA0060148	24011021	0.499891	0.848681	-0.529293	-2.58767	0.00483138
10	H3GA0029603	26483406	0.297041	0.528251	-0.5757	-2.71339	0.00332997
10	MARC0005168	29285683	0.343316	0.591391	-0.543827	-2.62704	0.00430653
10	ALGA0058020	31842508	0.191859	0.339854	-0.571757	-2.7027	0.00343889
10	MARC0104534	31863687	0.157345	0.366422	-0.845345	-3.44385	0.000286742
10	ASGA0047280	31882839	0.157399	0.33802	-0.764323	-3.22437	0.00063126
10	DIAS0002374	31909146	0.161065	0.347968	-0.770301	-3.24056	0.000596476
10	ASGA0047460	34175539	0.507741	0.86744	-0.535574	-2.60469	0.00459794
11	H3GA0032462	77734589	0.103339	0.188174	-0.599354	-2.77746	0.00273924
11	ALGA0063618	77883285	0.106572	0.193352	-0.595688	-2.76753	0.00282411
12	ASGA0053328	14188321	0.352962	0.598506	-0.528077	-2.58438	0.00487777
12	ALGA0065183	14208800	0.287063	0.594833	-0.728581	-3.12754	0.000881377
12	ALGA0067216	60696542	0.237575	0.432293	-0.59862	-2.77548	0.00275604
13	MARC0016111	1466552	0.635115	1.08363	-0.534266	-2.60114	0.0046457
13	CASI0008204	2366720	0.673756	1.149	-0.533778	-2.59982	0.00466364
13	ALGA0067450	2676033	0.849368	1.44265	-0.529745	-2.58889	0.00481423
13	H3GA0037604	173838695	1.50971	2.63249	-0.556016	-2.66006	0.00390631
14	M1GA0018029	957393	0.201017	0.361281	-0.586266	-2.74201	0.00305323
14	ALGA0120817	96173105	0.484193	0.84873	-0.561257	-2.67426	0.00374472
14	MARC0008448	96177640	0.485956	0.84873	-0.557623	-2.66442	0.00385611
14	MARC0004450	96206489	0.408937	0.715892	-0.559968	-2.67077	0.00378389
14	ALGA0081620	133454942	0.200678	0.345007	-0.541866	-2.62173	0.00437424
14	M1GA0019145	134455799	0.338566	0.609217	-0.587454	-2.74523	0.00302344
14	ASGA0066628	135423954	0.18106	0.319705	-0.568569	-2.69407	0.00352928
15	MARC0069829	4391446	0.142087	0.241021	-0.528442	-2.58536	0.00486381
15	CASI0009769	29568324	0.143813	0.245242	-0.533735	-2.5997	0.00466522
15	ALGA0087053	132542374	0.179419	0.319243	-0.576231	-2.71482	0.00331554
1Chromosome; 2 the integrated haplotype score.

## Sheet: FST
The significant SNPs detected by FST in Hainan pigs and Baoshan pigs
Chr1	SNP	Position(bp)	FST	sqrt(FST)	zhuanhuan(sqrt(FST))	P(zhuanhuan(sqrt(FST)))
1	ALGA0000926	12868209	0.4681	0.684178	2.35896	0.990837
1	MARC0057601	16135015	0.6016	0.775629	2.97461	0.998533
1	ASGA0001308	17519338	0.5707	0.755447	2.83874	0.997735
1	H3GA0000965	18493738	0.4912	0.700857	2.47124	0.993268
1	ALGA0001758	26586236	0.4691	0.684909	2.36387	0.990958
1	ALGA0002083	31932239	0.5239	0.723809	2.62576	0.995677
1	INRA0001515	33720247	0.4711	0.686367	2.37369	0.991194
1	ALGA0002445	36111041	0.8236	0.907524	3.86254	0.999944
1	ASGA0002324	40579200	0.5036	0.709648	2.53042	0.994304
1	ALGA0002768	43045248	0.5118	0.715402	2.56916	0.994903
1	ALGA0002769	43163119	0.586	0.765506	2.90647	0.998172
1	H3GA0001779	61643916	0.6525	0.807775	3.19102	0.999291
1	ASGA0002957	61940130	0.5471	0.739662	2.73248	0.996857
1	ASGA0003191	70701950	0.7422	0.86151	3.55277	0.999809
1	ALGA0004401	84593851	0.5581	0.747061	2.78229	0.997301
1	MARC0004776	94259519	0.5529	0.743572	2.7588	0.997099
1	H3GA0002271	102071378	0.4842	0.695845	2.4375	0.992605
1	H3GA0002347	106084098	0.5934	0.770325	2.9389	0.998353
1	ALGA0005321	114653490	0.4636	0.680882	2.33676	0.990274
1	MARC0060938	173612416	0.5451	0.738309	2.72337	0.996769
1	INRA0005213	187580209	0.5292	0.727461	2.65034	0.995979
1	MARC0068360	191819089	0.4772	0.690797	2.40351	0.991881
1	ALGA0007029	193538992	0.5497	0.741418	2.7443	0.996968
1	ALGA0007243	204595633	0.5109	0.714773	2.56492	0.99484
1	ASGA0005571	226278675	0.6539	0.808641	3.19685	0.999305
1	MARC0012505	229171553	0.4784	0.691665	2.40936	0.99201
1	ASGA0005986	256465948	0.6522	0.807589	3.18977	0.999288
1	INRA0006383	257072211	0.5544	0.74458	2.76559	0.997159
1	H3GA0003822	257096974	0.6592	0.811911	3.21887	0.999357
1	ASGA0006012	257136966	0.665	0.815475	3.24286	0.999408
1	H3GA0004072	268196546	0.5956	0.771751	2.94851	0.998403
1	DRGA0002279	276184479	0.534	0.730753	2.6725	0.996236
1	ALGA0008961	276982150	0.4985	0.706045	2.50617	0.993898
1	DRGA0002297	279701487	0.6178	0.786003	3.04445	0.998834
1	ASGA0006959	286071507	0.4764	0.690217	2.39961	0.991794
1	H3GA0004505	286841062	0.5448	0.738106	2.722	0.996756
1	MARC0068073	289763298	0.4644	0.681469	2.34072	0.990377
1	INRA0007367	290763994	0.7757	0.880738	3.68222	0.999884
1	ALGA0009926	292323599	0.5019	0.708449	2.52235	0.994171
1	MARC0105290	294118198	0.5016	0.708237	2.52092	0.994148
1	H3GA0004889	299677684	0.5304	0.728286	2.65589	0.996045
1	H3GA0004945	301126002	0.4975	0.705337	2.5014	0.993815
2	ASGA0008845	7850065	0.4986	0.706116	2.50664	0.993906
2	ALGA0012571	24976907	0.5307	0.728492	2.65728	0.996061
2	ASGA0084847	44625308	0.4987	0.706187	2.50712	0.993914
2	ALGA0107973	44772940	0.5345	0.731095	2.6748	0.996261
2	ALGA0013973	57506678	0.5125	0.715891	2.57245	0.994951
2	MARC0067928	65512889	0.4763	0.690145	2.39912	0.991783
2	H3GA0053717	67374426	0.5195	0.720763	2.60525	0.99541
2	ALGA0013799	68747004	0.5341	0.730821	2.67296	0.996241
2	H3GA0006932	82861070	0.4685	0.684471	2.36092	0.990885
2	DRGA0017360	91691986	0.5658	0.752197	2.81686	0.997575
2	ALGA0014680	105472593	0.6211	0.788099	3.05856	0.998888
2	ALGA0015441	124184297	0.4758	0.689783	2.39669	0.991728
2	ALGA0015866	134818810	0.504	0.70993	2.53232	0.994334
2	ALGA0015900	135218116	0.4695	0.685201	2.36584	0.991005
2	ALGA0016913	153202449	0.4669	0.683301	2.35305	0.99069
2	H3GA0008219	154327810	0.5911	0.76883	2.92884	0.998299
2	ASGA0096672	154415385	0.5698	0.754851	2.83473	0.997707
2	ALGA0120331	154425894	0.5583	0.747195	2.78319	0.997309
2	ALGA0103861	154457987	0.5621	0.749733	2.80028	0.997447
2	MARC0039166	157110990	0.5456	0.738647	2.72565	0.996791
3	ASGA0089930	16473829	0.5865	0.765833	2.90866	0.998185
3	ALGA0017983	21400210	0.5744	0.757892	2.8552	0.99785
3	ASGA0099130	24152790	0.6085	0.780064	3.00447	0.99867
3	SIRI0001083	29364538	0.4796	0.692532	2.41519	0.992137
3	ASGA0014055	30055615	0.539	0.734166	2.69548	0.996486
3	ASGA0014108	30930114	0.4957	0.70406	2.4928	0.993663
3	M1GA0004242	31529239	0.5469	0.739527	2.73157	0.996848
3	ALGA0114914	32478846	0.5045	0.710282	2.53469	0.994373
3	CASI0008503	48290999	0.4793	0.692315	2.41373	0.992105
3	ALGA0018729	48438940	0.5198	0.720972	2.60665	0.995428
3	MARC0062909	49132861	0.5172	0.719166	2.5945	0.995264
3	MARC0063543	49137354	0.5333	0.730274	2.66928	0.996199
3	ALGA0115045	50594738	0.554	0.744312	2.76378	0.997143
3	MARC0009774	51739096	0.5806	0.761971	2.88267	0.998028
3	ALGA0019121	57129085	0.5332	0.730205	2.66882	0.996194
3	MARC0008876	58746097	0.4766	0.690362	2.40059	0.991816
3	ASGA0092117	59322532	0.5589	0.747596	2.78589	0.997331
3	MARC0044793	59501141	0.5852	0.764984	2.90295	0.998152
3	ASGA0102971	61967071	0.527	0.725948	2.64015	0.995857
3	ASGA0101827	63446671	0.5359	0.732052	2.68125	0.996333
3	ALGA0019416	63934619	0.6089	0.78032	3.00619	0.998677
3	ASGA0014925	65905816	0.4801	0.692892	2.41762	0.992189
3	ALGA0121868	65969432	0.6387	0.799187	3.13321	0.999135
3	MARC0011496	90202359	0.5771	0.759671	2.86718	0.997929
3	ASGA0015494	103029683	0.4837	0.695485	2.43508	0.992556
3	ALGA0115870	140409204	0.6275	0.792149	3.08583	0.998985
4	ALGA0123050	131971	0.6182	0.786257	3.04616	0.998841
4	M1GA0005042	233274	0.6355	0.797183	3.11971	0.999095
4	ASGA0016965	365406	0.5079	0.712671	2.55077	0.994626
4	MARC0002878	12649192	0.5743	0.757826	2.85476	0.997847
4	ALGA0023349	13737955	0.8468	0.920217	3.94799	0.999961
4	ASGA0018487	14708368	0.7253	0.851645	3.48636	0.999755
4	ASGA0018763	18153487	0.6277	0.792275	3.08668	0.998988
4	ASGA0018764	18225151	0.5328	0.729932	2.66697	0.996173
4	ASGA0019230	35530467	0.4797	0.692604	2.41568	0.992147
4	ASGA0019411	41660893	0.4948	0.70342	2.4885	0.993586
4	ALGA0024689	41828274	0.4983	0.705904	2.50521	0.993881
4	ALGA0024757	42900658	0.5376	0.733212	2.68906	0.996417
4	INRA0014015	47963187	1	1	4.4851	0.999996
4	MARC0027031	55362366	0.7511	0.86666	3.58744	0.999833
4	ASGA0019705	61166436	0.4768	0.690507	2.40156	0.991837
4	ALGA0025247	62303926	0.4834	0.69527	2.43363	0.992526
4	INRA0014251	63316010	0.4653	0.682129	2.34516	0.990491
4	ASGA0019797	64216572	0.5924	0.769675	2.93453	0.99833
4	ALGA0025359	66581535	0.5709	0.755579	2.83963	0.997742
4	ASGA0019873	68349470	0.5461	0.738986	2.72793	0.996813
4	MARC0052003	72011727	0.5566	0.746056	2.77553	0.997244
4	MARC0055526	86209504	0.5588	0.747529	2.78544	0.997327
4	MARC0007406	87042710	0.5755	0.758617	2.86009	0.997882
4	MARC0000967	87283932	0.6835	0.826741	3.3187	0.999548
4	INRA0015224	89092678	0.5829	0.763479	2.89282	0.998091
4	ALGA0026549	95891292	0.6145	0.783901	3.0303	0.998778
4	M1GA0006049	96499770	0.5158	0.718192	2.58794	0.995172
4	ALGA0026920	102915830	0.4863	0.697352	2.44764	0.99281
4	ASGA0021547	113151281	0.4936	0.702567	2.48275	0.993481
4	ALGA0027619	114323736	0.6758	0.822071	3.28726	0.999494
4	H3GA0014484	131855695	0.4811	0.693614	2.42248	0.992292
4	H3GA0014684	136333725	0.5108	0.714703	2.56445	0.994833
4	ALGA0029436	137950544	0.5293	0.72753	2.6508	0.995985
4	ASGA0092331	138289295	0.5962	0.77214	2.95112	0.998417
4	ASGA0094950	138291253	0.5042	0.71007	2.53326	0.99435
4	ASGA0023261	138291968	0.5857	0.76531	2.90515	0.998165
4	ALGA0029503	139080993	0.5979	0.77324	2.95853	0.998454
5	MARC0075449	4916323	0.4926	0.701855	2.47796	0.993393
5	ALGA0030091	5363246	0.491	0.700714	2.47028	0.99325
5	ALGA0120584	11709337	0.6321	0.795047	3.10534	0.99905
5	ASGA0024574	13229799	0.5087	0.713232	2.55455	0.994684
5	MARC0044018	13990580	0.5717	0.756108	2.8432	0.997767
5	ASGA0024943	18937830	0.5147	0.717426	2.58278	0.9951
5	ALGA0031521	33095734	0.4986	0.706116	2.50664	0.993906
5	ALGA0031539	33869835	0.6229	0.78924	3.06624	0.998916
5	ASGA0096764	35168512	0.5065	0.711688	2.54416	0.994523
5	ASGA0025362	35335734	0.6906	0.831023	3.34753	0.999592
5	MARC0094820	35444357	0.4623	0.679926	2.33033	0.990106
5	ALGA0031709	37272151	0.5091	0.713512	2.55644	0.994712
5	ASGA0026215	72400948	0.5777	0.760066	2.86984	0.997947
5	ALGA0032754	72528496	0.634	0.796241	3.11337	0.999075
5	ALGA0033160	84240368	0.6084	0.78	3.00404	0.998668
5	ASGA0026806	98293046	0.496	0.704273	2.49423	0.993689
5	ASGA0027146	106391778	0.7223	0.849882	3.47449	0.999744
6	ALGA0113410	5292244	0.4644	0.681469	2.34072	0.990377
6	ALGA0034463	7283709	0.4736	0.688186	2.38594	0.991482
6	ALGA0123921	9253224	0.5066	0.711758	2.54463	0.99453
6	ASGA0091250	20419747	0.5082	0.712881	2.55219	0.994648
6	ALGA0034995	26605556	0.4617	0.679485	2.32736	0.990027
6	MARC0010680	45460886	0.6898	0.830542	3.34429	0.999588
6	DIAS0003065	65694225	0.709	0.842021	3.42157	0.999689
6	ASGA0104276	75849757	0.4625	0.680074	2.33132	0.990132
6	DIAS0002803	87968836	0.6374	0.798373	3.12773	0.999119
6	DIAS0002485	88384679	0.6892	0.830181	3.34186	0.999584
6	ASGA0029025	88943854	0.4836	0.695414	2.43459	0.992546
6	H3GA0018601	95332992	0.5667	0.752795	2.82089	0.997605
6	ASGA0091907	96197535	0.4886	0.698999	2.45873	0.993029
6	DIAS0000866	96522899	0.4726	0.687459	2.38104	0.991368
6	MARC0018024	97214894	0.5865	0.765833	2.90866	0.998185
6	ALGA0114685	98510794	0.5051	0.710704	2.53753	0.994418
6	ASGA0090610	100220493	0.4889	0.699214	2.46018	0.993057
6	ASGA0089317	108129231	0.4689	0.684763	2.36289	0.990933
6	MARC0055381	108138639	0.5122	0.715681	2.57104	0.99493
6	ASGA0101965	108646700	0.6572	0.810679	3.21057	0.999338
6	MARC0012805	109789591	0.5016	0.708237	2.52092	0.994148
6	H3GA0018823	123474882	0.4713	0.686513	2.37467	0.991218
6	MARC0101649	125128457	0.544	0.737564	2.71835	0.99672
6	ALGA0036875	125996452	0.5273	0.726154	2.64154	0.995874
6	ALGA0036880	126384054	0.493	0.70214	2.47987	0.993429
6	ASGA0093565	135424176	0.6816	0.825591	3.31096	0.999535
6	MARC0022671	144155251	0.6779	0.823347	3.29585	0.999509
6	ALGA0110196	144977414	0.5341	0.730821	2.67296	0.996241
6	ASGA0030032	146284008	0.477	0.690652	2.40254	0.991859
6	H3GA0019217	151597836	0.4899	0.699929	2.46499	0.993149
6	ASGA0102579	156397022	0.518	0.719722	2.59824	0.995315
7	ASGA0030664	4326388	0.621	0.788036	3.05813	0.998886
7	M1GA0009457	5194125	0.4774	0.690941	2.40449	0.991902
7	DRGA0007080	7001964	0.498	0.705691	2.50378	0.993856
7	MARC0011652	9905907	0.5126	0.715961	2.57292	0.994958
7	H3GA0020083	15171138	0.6169	0.78543	3.04059	0.998819
7	ALGA0039614	26738482	0.5067	0.711829	2.5451	0.994538
7	MARC0076544	30327269	0.5677	0.753459	2.82536	0.997639
7	M1GA0009960	34743041	0.5023	0.708731	2.52425	0.994203
7	ALGA0040370	37231172	0.5246	0.724293	2.62901	0.995718
7	DIAS0000369	39330435	0.4632	0.680588	2.33479	0.990223
7	ALGA0040570	39627760	0.5938	0.770584	2.94065	0.998362
7	CADI0000168	39709854	0.5718	0.756175	2.84364	0.99777
7	H3GA0021245	44537370	0.4785	0.691737	2.40984	0.99202
7	ALGA0040980	46613570	0.493	0.70214	2.47987	0.993429
7	ASGA0033372	48753042	0.6148	0.784092	3.03158	0.998784
7	H3GA0021402	50260218	0.4766	0.690362	2.40059	0.991816
7	ALGA0041598	53707250	0.4688	0.68469	2.3624	0.990921
7	H3GA0021773	56626692	0.4651	0.681982	2.34417	0.990465
7	MARC0087844	57441888	0.5146	0.717356	2.58231	0.995093
7	ASGA0034456	73225674	0.665	0.815475	3.24286	0.999408
7	ALGA0043023	89255863	0.553	0.74364	2.75926	0.997103
7	ALGA0043065	90289029	0.5388	0.73403	2.69456	0.996476
7	ALGA0044391	112638618	0.4715	0.686659	2.37565	0.991241
7	MARC0059131	113908824	0.5388	0.73403	2.69456	0.996476
7	ALGA0044612	116202304	0.4724	0.687314	2.38006	0.991345
7	H3GA0022932	116417876	0.5062	0.711477	2.54274	0.994501
7	ASGA0037093	129119274	0.5746	0.758024	2.85609	0.997856
7	H3GA0023887	131361899	0.5716	0.756042	2.84275	0.997764
7	H3GA0023987	134562880	0.4668	0.683228	2.35256	0.990678
8	ASGA0037551	5094390	0.4727	0.687532	2.38153	0.99138
8	MARC0011781	6756276	0.5009	0.707743	2.5176	0.994092
8	ASGA0104681	6906378	0.514	0.716938	2.5795	0.995053
8	ASGA0096165	14014229	0.5107	0.714633	2.56398	0.994826
8	ALGA0114672	14871573	0.4822	0.694406	2.42781	0.992405
8	H3GA0024367	16774400	0.4762	0.690072	2.39864	0.991772
8	H3GA0024419	18477511	0.5691	0.754387	2.83161	0.997684
8	ALGA0046944	23209181	0.6453	0.803306	3.16093	0.999214
8	ASGA0090747	25202640	0.4936	0.702567	2.48275	0.993481
8	ALGA0047040	27148890	0.4682	0.684251	2.35945	0.990849
8	ALGA0047979	64318523	0.4969	0.704911	2.49853	0.993765
8	H3GA0024903	64355935	0.5163	0.71854	2.59028	0.995205
8	DIAS0001609	76641039	0.4729	0.687677	2.38251	0.991403
8	ALGA0048355	84439484	0.4943	0.703065	2.4861	0.993542
8	ASGA0039159	88102451	0.5612	0.749133	2.79624	0.997415
8	ALGA0048737	102729608	0.5046	0.710352	2.53516	0.99438
8	ALGA0102245	104961048	0.4809	0.69347	2.42151	0.992272
8	ALGA0113244	107954353	0.5317	0.729178	2.6619	0.996115
8	INRA0030204	108068948	0.5763	0.759144	2.86363	0.997906
8	ASGA0039446	108380457	0.6459	0.803679	3.16345	0.99922
8	ALGA0048908	109609357	0.588	0.766812	2.91525	0.998223
8	ASGA0096888	110823183	0.5325	0.729726	2.66559	0.996157
8	ALGA0049135	117548144	0.5061	0.711407	2.54226	0.994493
8	MARC0040294	118816115	0.6193	0.786956	3.05087	0.998859
8	MARC0098171	124871992	0.5285	0.72698	2.6471	0.995941
9	ASGA0084863	12366531	0.4714	0.686586	2.37516	0.991229
9	ASGA0094541	14808871	0.8103	0.900167	3.81301	0.999931
9	ALGA0051607	15692376	0.5129	0.71617	2.57433	0.994978
9	MARC0103310	17140559	0.4769	0.690579	2.40205	0.991848
9	MARC0034587	20183865	0.5524	0.743236	2.75654	0.997079
9	INRA0031367	21273498	0.5272	0.726085	2.64108	0.995868
9	H3GA0026765	22353919	0.4708	0.686149	2.37222	0.991159
9	ALGA0051858	22514326	0.467	0.683374	2.35354	0.990702
9	M1GA0012871	30772077	0.4656	0.682349	2.34664	0.990528
9	H3GA0026947	34841808	0.5703	0.755182	2.83696	0.997723
9	MARC0013463	37540598	0.5457	0.738715	2.7261	0.996796
9	MARC0021109	43527428	0.6824	0.826075	3.31422	0.999541
9	MARC0029790	47176069	0.5066	0.711758	2.54463	0.99453
9	ASGA0043088	54991166	0.469	0.684836	2.36338	0.990946
9	H3GA0027462	61510691	0.5603	0.748532	2.79219	0.997382
9	MARC0029225	65133869	0.5233	0.723395	2.62297	0.995642
9	ASGA0097565	79191592	0.5409	0.735459	2.70418	0.996576
9	ALGA0053896	83925973	0.5233	0.723395	2.62297	0.995642
9	ALGA0054078	93125776	0.6105	0.781345	3.01309	0.998707
9	MARC0071203	100713259	0.4808	0.693397	2.42102	0.992262
9	ALGA0117195	117851340	0.4619	0.679632	2.32835	0.990053
9	ASGA0044308	121797557	0.6053	0.77801	2.99064	0.998608
9	ALGA0055001	133403289	0.6583	0.811357	3.21514	0.999348
9	ASGA0044768	138754600	0.5866	0.765898	2.9091	0.998188
9	ASGA0044843	140692569	0.4735	0.688113	2.38545	0.991471
10	ALGA0056709	8807402	0.4823	0.694478	2.4283	0.992415
10	MARC0104534	31863687	0.5492	0.74108	2.74203	0.996947
10	ALGA0058578	44475243	0.498	0.705691	2.50378	0.993856
10	ASGA0097141	50346134	0.5294	0.727599	2.65127	0.99599
10	MARC0091319	59082877	0.5787	0.760723	2.87427	0.997975
10	ASGA0048404	60511977	0.6242	0.790063	3.07178	0.998936
10	ALGA0059616	64277149	0.508	0.712741	2.55124	0.994633
11	ASGA0049251	2719497	0.7037	0.838868	3.40034	0.999663
11	ASGA0106209	3313496	0.487	0.697854	2.45102	0.992877
11	H3GA0031153	6324357	0.652	0.807465	3.18894	0.999286
11	SIRI0001325	6410964	0.5162	0.718471	2.58982	0.995199
11	M1GA0014836	6526695	0.6489	0.805543	3.176	0.999253
11	MARC0043327	7365132	0.6976	0.835225	3.37581	0.999632
11	ALGA0060607	8143690	0.4722	0.687168	2.37908	0.991322
11	ASGA0049601	8538110	0.6552	0.809444	3.20226	0.999318
11	ALGA0061167	18628696	0.5922	0.769545	2.93366	0.998325
11	ASGA0092053	50503930	0.6749	0.821523	3.28357	0.999488
11	INRA0036471	54041662	0.4811	0.693614	2.42248	0.992292
11	ALGA0062336	55248708	0.5262	0.725396	2.63644	0.995811
11	MARC0022411	86425847	0.6032	0.77666	2.98155	0.998566
11	MARC0058097	86552038	0.7071	0.840892	3.41397	0.99968
11	ASGA0085644	86552276	0.5195	0.720763	2.60525	0.99541
12	MARC0044883	3340827	1	1	4.4851	0.999996
12	ALGA0064834	10100377	0.5646	0.751399	2.81149	0.997534
12	H3GA0033435	10433785	0.6527	0.807899	3.19185	0.999293
12	H3GA0033486	11915433	0.5291	0.727393	2.64988	0.995974
12	SIRI0000304	13168996	0.6744	0.821219	3.28153	0.999484
12	ALGA0065086	13401627	0.6002	0.774726	2.96853	0.998504
12	ALGA0065346	16721302	0.5971	0.772722	2.95504	0.998437
12	H3GA0033798	19339624	0.5106	0.714563	2.56351	0.994819
12	ASGA0054041	32751816	0.563	0.750333	2.80432	0.997479
12	ASGA0054868	49919795	0.5147	0.717426	2.58278	0.9951
12	H3GA0034587	50146898	0.6277	0.792275	3.08668	0.998988
12	DIAS0000860	57903557	0.6104	0.781281	3.01266	0.998705
12	DIAS0001372	62169761	0.4752	0.689348	2.39376	0.991662
13	ALGA0103810	14054487	0.4906	0.700428	2.46835	0.993213
13	ALGA0068239	15350969	0.6021	0.775951	2.97678	0.998544
13	ASGA0088324	24364770	0.5256	0.724983	2.63366	0.995776
13	M1GA0025009	25577419	0.4738	0.688331	2.38692	0.991505
13	ALGA0069124	28893435	0.518	0.719722	2.59824	0.995315
13	ASGA0057071	33466620	0.5029	0.709154	2.5271	0.99425
13	H3GA0036258	38114059	0.4721	0.687095	2.37859	0.991311
13	ALGA0069850	46618936	0.739	0.859651	3.54026	0.9998
13	ALGA0069851	46650762	0.4834	0.69527	2.43363	0.992526
13	ASGA0057460	50670413	0.5137	0.716729	2.57809	0.995033
13	MARC0115474	54283760	0.5527	0.743438	2.7579	0.997091
13	MARC0014143	57724136	0.547	0.739594	2.73202	0.996853
13	ASGA0094917	69689845	0.5257	0.725052	2.63412	0.995782
13	ASGA0057942	71787830	0.4979	0.70562	2.50331	0.993848
13	ALGA0070708	72251819	0.5074	0.71232	2.54841	0.994589
13	ALGA0070711	73023057	0.4777	0.691158	2.40595	0.991935
13	ALGA0070735	73285195	0.5232	0.723326	2.6225	0.995636
13	ALGA0070795	75275986	0.4819	0.69419	2.42636	0.992374
13	ASGA0058079	77581700	0.4686	0.684544	2.36142	0.990897
13	ASGA0058211	83337126	0.5813	0.76243	2.88576	0.998048
13	ASGA0058242	84704827	0.4756	0.689638	2.39571	0.991706
13	H3GA0036902	85652093	0.4728	0.687605	2.38202	0.991391
13	H3GA0037141	107299413	0.5272	0.726085	2.64108	0.995868
13	ALGA0071633	112248880	0.6168	0.785366	3.04016	0.998818
13	ALGA0107905	118788601	0.6622	0.813757	3.23129	0.999384
13	ASGA0058711	124731517	0.4893	0.6995	2.4621	0.993094
13	ASGA0058742	129206212	0.469	0.684836	2.36338	0.990946
13	INRA0040913	129294462	0.469	0.684836	2.36338	0.990946
13	INRA0040915	129358795	0.6919	0.831805	3.3528	0.9996
13	ALGA0104709	141658514	0.4832	0.695126	2.43266	0.992506
13	MARC0045442	145398474	0.4641	0.681249	2.33924	0.990338
13	ALGA0072750	175326471	0.511	0.714843	2.56539	0.994847
13	ALGA0073150	191159705	0.4726	0.687459	2.38104	0.991368
13	ALGA0073162	191363216	0.4887	0.699071	2.45921	0.993038
13	ALGA0073326	195613938	0.8345	0.91351	3.90284	0.999952
13	DIAS0001716	202689206	0.4654	0.682202	2.34565	0.990503
13	MARC0009963	202700583	0.4933	0.702353	2.48131	0.993455
13	MARC0025464	209292256	0.5296	0.727736	2.65219	0.996001
13	H3GA0038005	210838951	0.4731	0.687823	2.38349	0.991425
13	ALGA0104715	213125381	0.5775	0.759934	2.86895	0.997941
14	ALGA0074699	7044169	0.6539	0.808641	3.19685	0.999305
14	ASGA0061480	13356571	0.573	0.756968	2.84898	0.997807
14	ALGA0075606	15418256	0.5379	0.733417	2.69043	0.996432
14	ALGA0076686	31983579	0.5984	0.773563	2.9607	0.998465
14	MARC0009931	44862887	0.4992	0.706541	2.5095	0.993955
14	DIAS0002907	46043439	0.6469	0.804301	3.16763	0.999232
14	ALGA0077314	46954938	0.5375	0.733144	2.6886	0.996412
14	ALGA0077287	47079961	0.4688	0.68469	2.3624	0.990921
14	ASGA0063160	47589611	0.5444	0.737835	2.72018	0.996738
14	H3GA0040054	47602619	0.506	0.711337	2.54179	0.994486
14	ASGA0063175	47751439	0.9028	0.950158	4.14956	0.999983
14	ASGA0063179	47956312	0.7096	0.842378	3.42397	0.999691
14	MARC0061666	47976511	0.7834	0.885099	3.71157	0.999897
14	ASGA0063185	48046775	0.6203	0.787591	3.05514	0.998875
14	ASGA0063192	48222800	0.6787	0.823833	3.29912	0.999515
14	ASGA0063217	49288281	0.536	0.73212	2.68171	0.996338
14	ALGA0077711	58501164	0.4884	0.698856	2.45777	0.99301
14	ALGA0077832	60757776	0.5191	0.720486	2.60338	0.995385
14	ASGA0063771	62690545	0.5112	0.714983	2.56633	0.994861
14	ALGA0078452	70389565	0.4642	0.681322	2.33973	0.990351
14	MARC0069902	71838418	0.6114	0.781921	3.01697	0.998723
14	DIAS0002104	71887585	0.6114	0.781921	3.01697	0.998723
14	INRA0044654	71975247	0.5054	0.710915	2.53895	0.994441
14	ASGA0064202	72010321	0.6114	0.781921	3.01697	0.998723
14	ASGA0064204	72049542	0.6114	0.781921	3.01697	0.998723
14	ALGA0078523	72327890	0.6502	0.80635	3.18143	0.999267
14	MARC0013889	72454386	0.6226	0.78905	3.06496	0.998912
14	ASGA0064211	72469714	0.6463	0.803928	3.16512	0.999225
14	ALGA0078623	75351353	0.4885	0.698928	2.45825	0.993019
14	ASGA0064288	75632971	0.4846	0.696132	2.43943	0.992645
14	ALGA0078644	75735550	0.6392	0.7995	3.13531	0.999142
14	ASGA0064967	77716359	0.4962	0.704415	2.49519	0.993706
14	MARC0094819	80574645	0.7481	0.864928	3.57578	0.999825
14	M1GA0018867	81218453	0.6093	0.780577	3.00792	0.998685
14	DRGA0014120	81759878	0.5811	0.762299	2.88487	0.998042
14	ASGA0064562	81779219	0.4901	0.700071	2.46595	0.993167
14	ALGA0079001	81831892	0.605	0.777817	2.98934	0.998602
14	INRA0045045	83515328	0.5074	0.71232	2.54841	0.994589
14	MARC0002411	83997793	0.5498	0.741485	2.74475	0.996972
14	MARC0008412	84250314	0.5129	0.71617	2.57433	0.994978
14	ASGA0065116	97018128	0.4914	0.700999	2.4722	0.993286
14	ALGA0079821	97967803	0.6439	0.802434	3.15506	0.999198
14	ASGA0065280	98727138	0.5333	0.730274	2.66928	0.996199
14	ALGA0080062	103264606	0.5735	0.757298	2.8512	0.997822
14	H3GA0041604	104637815	0.5333	0.730274	2.66928	0.996199
14	H3GA0041753	111454442	0.8093	0.899611	3.80927	0.99993
14	ALGA0080554	111768740	0.5438	0.737428	2.71744	0.996711
14	ALGA0080558	111798141	0.6325	0.795299	3.10703	0.999055
14	ALGA0081070	120507969	0.479	0.692098	2.41227	0.992073
14	ALGA0081164	122935134	0.7633	0.87367	3.63464	0.999861
14	ASGA0066177	123214577	0.504	0.70993	2.53232	0.994334
14	H3GA0042103	123318264	0.4672	0.68352	2.35453	0.990727
14	ALGA0081245	124676672	0.5589	0.747596	2.78589	0.997331
14	INRA0046870	125906500	0.4664	0.682935	2.35059	0.990628
14	ASGA0066298	126288515	0.5364	0.732393	2.68354	0.996358
14	ALGA0081351	127266590	0.5612	0.749133	2.79624	0.997415
14	ALGA0081712	134772687	0.5226	0.722911	2.61971	0.9956
14	ASGA0067593	145924932	0.5058	0.711196	2.54084	0.994471
14	ASGA0067689	146793391	0.5216	0.722219	2.61505	0.995539
14	ALGA0082915	146908519	0.6784	0.82365	3.2979	0.999513
15	ALGA0106591	16087823	0.487	0.697854	2.45102	0.992877
15	ASGA0084556	23446469	0.5213	0.722011	2.61365	0.995521
15	ALGA0084558	31743477	0.4746	0.688912	2.39083	0.991595
15	ALGA0108788	42523150	0.5278	0.726498	2.64386	0.995902
15	ASGA0069398	42771206	0.5408	0.735391	2.70373	0.996572
15	ASGA0069420	48738506	0.4777	0.691158	2.40595	0.991935
15	MARC0053531	65014590	0.469	0.684836	2.36338	0.990946
15	ALGA0085682	66409291	0.5688	0.754188	2.83027	0.997675
15	ALGA0085725	69615988	0.5441	0.737631	2.71881	0.996724
15	H3GA0044550	86620801	0.5503	0.741822	2.74702	0.996993
15	ALGA0086775	123273726	0.5261	0.725328	2.63598	0.995805
15	ASGA0070480	130570661	0.508	0.712741	2.55124	0.994633
15	ALGA0121084	131105330	0.4668	0.683228	2.35256	0.990678
15	ASGA0071775	152330949	0.6615	0.813327	3.22839	0.999378
16	ASGA0072264	10985374	0.4773	0.690869	2.404	0.991892
16	ALGA0089039	11056739	0.5633	0.750533	2.80566	0.997489
16	ASGA0103033	19374390	0.4757	0.68971	2.3962	0.991717
16	H3GA0046264	24523831	0.5383	0.733689	2.69227	0.996452
16	ASGA0072685	24912368	0.5308	0.72856	2.65774	0.996067
16	ALGA0112241	28805215	0.5105	0.714493	2.56304	0.994812
16	MARC0056874	32178981	0.4704	0.685857	2.37026	0.991112
16	ASGA0072888	32468693	0.5955	0.771686	2.94807	0.998401
16	ASGA0073311	49512115	0.6515	0.807155	3.18685	0.999281
16	ASGA0073314	49719828	0.4685	0.684471	2.36092	0.990885
16	ALGA0105383	55699815	0.5004	0.70739	2.51522	0.994052
16	M1GA0021025	56029991	0.5342	0.73089	2.67342	0.996246
16	MARC0051680	81072970	0.7767	0.881306	3.68604	0.999886
16	ASGA0104098	82912736	0.5314	0.728972	2.66051	0.996099
17	ALGA0093074	13128275	0.4741	0.688549	2.38838	0.991539
17	ASGA0075481	13832483	0.4756	0.689638	2.39571	0.991706
17	SIRI0000310	21384813	0.4809	0.69347	2.42151	0.992272
17	ASGA0075678	21701959	0.6052	0.777946	2.99021	0.998606
17	ALGA0093787	24831225	0.4931	0.702211	2.48035	0.993437
17	ASGA0075816	27075748	0.6097	0.780833	3.00964	0.998692
17	H3GA0048238	30490728	0.4636	0.680882	2.33676	0.990274
17	ASGA0076378	36387032	0.5635	0.750666	2.80656	0.997496
17	MARC0070614	41305854	0.5525	0.743303	2.75699	0.997083
17	ALGA0094902	43242568	0.4829	0.69491	2.4312	0.992476
17	ALGA0094933	44382028	0.5069	0.711969	2.54605	0.994552
17	H3GA0049036	47231214	0.5092	0.713583	2.55691	0.99472
17	INRA0054308	58236219	0.504	0.70993	2.53232	0.994334
17	MARC0002455	68182659	0.5251	0.724638	2.63133	0.995747
18	MARC0096007	2334006	0.526	0.725259	2.63551	0.995799
18	MARC0087728	3781423	0.4896	0.699714	2.46355	0.993121
18	ASGA0078796	9010445	0.4896	0.699714	2.46355	0.993121
18	MARC0006153	20849011	0.5	0.707107	2.51331	0.99402
18	ALGA0097485	25135914	0.5594	0.74793	2.78814	0.997349
18	MARC0036835	25628750	0.4959	0.704202	2.49376	0.99368
18	H3GA0050669	29323151	0.5107	0.714633	2.56398	0.994826
18	ALGA0097710	29947696	0.5908	0.768635	2.92753	0.998292
18	ALGA0098147	43936484	0.8528	0.923472	3.9699	0.999964
18	ALGA0098221	46983072	0.4702	0.685711	2.36928	0.991089
18	DIAS0001120	47342578	0.9414	0.970258	4.28487	0.999991
18	ALGA0098356	47975445	0.4911	0.700785	2.47076	0.993259
18	ASGA0080224	53131081	0.5564	0.745922	2.77462	0.997237
18	H3GA0051139	54505589	0.4906	0.700428	2.46835	0.993213
18	M1GA0023373	55243390	0.5529	0.743572	2.7588	0.997099
18	H3GA0051216	57080624	0.6608	0.812896	3.2255	0.999371
1Chromosome.

## Sheet: All significant SNPs
The summary of significant SNPs detected by at least one method in Hainan pigs and Baoshan pigs
Chr1	SNP	rs	Position(bp)	Allele1	p(Hainan)2	p(Baoshan)	Allele2	q(Hainan)3	q(Baoshan)	A1A1_Hainan4	A1A2_Hainan5	A2A2_Hainan6	A1A1_Baoshan	A1A2_Baoshan	A2A2_Baoshan	Genes	QTL traits
1	MARC0061528	rs80956927	8191608	G	0.2794	0.01515	A	0.7206	0.98485	0.5	0.441176	0.0588235	0.969697	0.030303	0	FNDC1, TAGAP, RSPH3	Drip loss (21), Loin muscle area (3), Palmitoleic acid content (2), Shoulder subcutaneous fat thickness (2), Stearic acid content (2), Teat number (2), Average backfat thickness (1), Average daily gain (1), Body weight (birth) (1), Diameter of angular fibers (1), Glucose level (1), Loin fat percentage (1), Marbling (1), Meat color a* (1), Meat color b* (1), Meat color L* (1), Melting point (1), M…
1	ASGA0000657	rs80861467	8209242	A	0.2353	0	C	0.7647	1	0.573529	0.382353	0.0441176	1	0	0	FNDC1, TAGAP, RSPH3, EZR	Drip loss (17), Loin muscle area (3), Palmitoleic acid content (2), Shoulder subcutaneous fat thickness (2), Stearic acid content (2), Teat number (2), Average backfat thickness (1), Average daily gain (1), Body weight (birth) (1), Diameter of angular fibers (1), Glucose level (1), Loin fat percentage (1), Marbling (1), Meat color a* (1), Meat color b* (1), Meat color L* (1), Melting point (1), M…
1	ALGA0000926	rs80970043	12868209	C	0.007353	0	T	0.992647	1	0.985294	0.0147059	0	0	0.962963	0.037037	OPRM1	Drip loss (21), Loin muscle area (4), Average daily gain (2), Lymphocyte percentage (2), Palmitoleic acid content (2), Shoulder subcutaneous fat thickness (2), Stearic acid content (2), Average backfat thickness (1), Backfat at last rib (1), Body weight (birth) (1), Conductivity 24 hours post-mortem (1), Corpus luteum number (1), Diameter of angular fibers (1), Glucose level (1), HDL cholesterol …
1	MARC0057601	rs80989619	16135015	A	0.2353	0	C	0.7647	1	0.617647	0.294118	0.0882353	0	0.121212	0.878788	PPP1R14C, ULBP1, LRP11, PCMT1, NUP43, LATS1	Drip loss (26), Loin muscle area (4), Average daily gain (3), Shoulder subcutaneous fat thickness (3), Backfat at last rib (2), Body weight (birth) (2), Palmitoleic acid content (2), Stearic acid content (2), Average backfat thickness (1), backfat above muscle dorsi (1), Belly meat content (1), Body weight (1), Diameter of angular fibers (1), Estimated carcass lean content (1), Fat to meat ratio …
1	ASGA0001308	rs80951933	17519338	G	0.02941	0	T	0.97059	1	0.941176	0.0588235	0	0.0909091	0.454545	0.454545	SASH1	Drip loss (33), Shoulder subcutaneous fat thickness (3), Average daily gain (2), Backfat at last rib (2), Loin muscle area (2), Average backfat thickness (1), backfat above muscle dorsi (1), Belly meat content (1), Body weight (birth) (1), Estimated carcass lean content (1), Fat to meat ratio (1), Glucose level (1), Ham weight (1), HDL cholesterol (1), Leaf fat weight (1), Lean meat percentage (1…
1	H3GA0000965	rs80801051	18493738	T	0	0.5	C	1	0.5	1	0	0	0.30303	0.393939	0.30303	STXBP5	Drip loss (19), Shoulder subcutaneous fat thickness (3), Average daily gain (2), Backfat at last rib (2), Loin muscle area (2), Melanoma susceptibility (2), Average backfat thickness (1), backfat above muscle dorsi (1), Belly meat content (1), Body weight (birth) (1), Estimated carcass lean content (1), Fat to meat ratio (1), Glucose level (1), Ham weight (1), HDL cholesterol (1), Leaf fat weight…
1	ALGA0001758	rs80921299	26586236	G	0.4118	0	A	0.5882	1	0.382353	0.411765	0.205882	0	0.181818	0.818182	TNFAIP3	Drip loss (23), Average daily gain (4), Loin muscle area (3), Shoulder subcutaneous fat thickness (3), Average backfat thickness (2), Backfat at last rib (2), Carcass weight (hot) (2), Melanoma susceptibility (2), backfat above muscle dorsi (1), Backfat at tenth rib (1), Belly meat content (1), Body weight (20 weeks) (1), Body weight (birth) (1), Body weight (weaning) (1), Estimated carcass lean …
1	ALGA0002083	rs80799748	31932239	A	0.1765	0	G	0.8235	1	0.676471	0.294118	0.0294118	0	0.393939	0.606061	ENPP1, ENPP3, MED23, ARG1	Drip loss (11), Average daily gain (4), Average backfat thickness (3), Loin muscle area (3), Shoulder subcutaneous fat thickness (3), Backfat at last rib (2), Body weight (birth) (2), Carcass weight (hot) (2), Meat color a* (2), Melanoma susceptibility (2), backfat above muscle dorsi (1), Backfat at tenth rib (1), Belly meat content (1), Body depth (1), Body weight (20 weeks) (1), Body weight (we…
1	INRA0001515	rs339794235	33720247	T	0	0.4394	C	1	0.5606	1	0	0	0.30303	0.515152	0.181818	ARHGAP18, LAMA2	Drip loss (19), Average daily gain (4), Loin muscle area (3), Shoulder subcutaneous fat thickness (3), Average backfat thickness (2), Backfat at last rib (2), Body weight (birth) (2), Carcass weight (hot) (2), Marbling (2), Melanoma susceptibility (2), Age at puberty (1), backfat above muscle dorsi (1), Backfat at tenth rib (1), Belly meat content (1), Body weight (20 weeks) (1), Body weight (wea…
1	ALGA0002445	rs81353417	36111041	C	0	0	T	1	1	1	0	0	0	0.272727	0.727273	RNF146, RSPO3	Drip loss (11), Average daily gain (5), Backfat at last rib (3), Carcass weight (cold) (3), Loin muscle area (3), Shoulder subcutaneous fat thickness (3), Average backfat thickness (2), Backfat at tenth rib (2), Body weight (birth) (2), Carcass weight (hot) (2), Estimated carcass lean content (2), Ham weight (2), Marbling (2), Melanoma susceptibility (2), backfat above muscle dorsi (1), Belly mea…
1	ALGA0002507	rs80958117	36750237	A	0.2794	0	G	0.7206	1	0.514706	0.411765	0.0735294	1	0	0	CENPW, TRMT11	Drip loss (11), Average daily gain (4), Backfat at last rib (3), Carcass weight (cold) (3), Loin muscle area (3), Shoulder subcutaneous fat thickness (3), Average backfat thickness (2), Backfat at tenth rib (2), Body weight (birth) (2), Carcass weight (hot) (2), Estimated carcass lean content (2), Ham weight (2), Marbling (2), Melanoma susceptibility (2), backfat above muscle dorsi (1), Belly mea…
1	ASGA0002324	rs80849393	40579200	T	0.375	0	C	0.625	1	0.411765	0.426471	0.161765	0	0.030303	0.969697	--	Drip loss (11), Average daily gain (4), Backfat at last rib (3), Carcass weight (cold) (3), Loin muscle area (3), Shoulder subcutaneous fat thickness (3), Average backfat thickness (2), Backfat at tenth rib (2), Body weight (birth) (2), Carcass weight (hot) (2), Dressing percentage (2), Estimated carcass lean content (2), Ham weight (2), Marbling (2), Melanoma susceptibility (2), backfat above mu…
1	ALGA0002768	rs81353628	43045248	A	0.125	0	G	0.875	1	0.75	0.25	0	0.0606061	0.30303	0.636364	MAN1A1, FAM184A, MCM9, ASF1A	Drip loss (16), Average daily gain (4), Backfat at last rib (3), Carcass weight (cold) (3), Loin muscle area (3), Shoulder subcutaneous fat thickness (3), Average backfat thickness (2), Backfat at tenth rib (2), Body weight (birth) (2), Carcass weight (hot) (2), Dressing percentage (2), Estimated carcass lean content (2), Ham weight (2), Marbling (2), Melanoma susceptibility (2), backfat above mu…
1	ALGA0002769	rs81353629	43163119	G	0.1176	0	A	0.8824	1	0.764706	0.235294	0	0.0606061	0.30303	0.636364	FAM184A, MCM9, ASF1A	Drip loss (16), Average daily gain (4), Backfat at last rib (3), Carcass weight (cold) (3), Dressing percentage (3), Loin muscle area (3), Shoulder subcutaneous fat thickness (3), Average backfat thickness (2), Backfat at tenth rib (2), Body weight (birth) (2), Carcass weight (hot) (2), Estimated carcass lean content (2), Ham weight (2), Marbling (2), Melanoma susceptibility (2), backfat above mu…
1	H3GA0001779	rs80955080	61643916	T	0.007353	0	C	0.992647	1	0.985294	0.0147059	0	0.121212	0.515152	0.363636	--	Drip loss (11), Backfat at last rib (3), Shoulder subcutaneous fat thickness (3), Average daily gain (2), Carcass weight (hot) (2), Estimated carcass lean content (2), External fat on ham (2), Leaf fat weight (2), Loin muscle area (2), Marbling (2), Melanoma susceptibility (2), Average backfat thickness (1), backfat above muscle dorsi (1), Backfat at rump (1), Backfat at tenth rib (1), Backfat we…
1	ASGA0002957	rs80831169	61940130	G	0.2279	0	A	0.7721	1	0.573529	0.397059	0.0294118	0	0.121212	0.878788	--	Drip loss (11), Backfat at last rib (3), Shoulder subcutaneous fat thickness (3), Average daily gain (2), Carcass weight (hot) (2), Estimated carcass lean content (2), External fat on ham (2), Leaf fat weight (2), Loin muscle area (2), Marbling (2), Melanoma susceptibility (2), Average backfat thickness (1), backfat above muscle dorsi (1), Backfat at rump (1), Backfat at tenth rib (1), Backfat we…
1	ASGA0003191	rs80996124	70701950	T	0.05882	0	C	0.94118	1	0.882353	0.117647	0	0	0.28125	0.71875	--	Drip loss (26), Average daily gain (4), Backfat at last rib (3), Carcass weight (hot) (3), PH for Longissmus dorsi (3), Shoulder subcutaneous fat thickness (3), backfat at P2 position (2), Estimated carcass lean content (2), External fat on ham (2), Front feet conformation (2), Marbling (2), Melanoma susceptibility (2), White blood cell counts (2), Average backfat thickness (1), backfat above mus…
1	ALGA0004401	rs80985622	84593851	C	0.1103	0	T	0.8897	1	0.779412	0.220588	0	0.030303	0.151515	0.818182	FAM46A	Drip loss (20), Average daily gain (5), Backfat at last rib (3), Carcass weight (hot) (3), PH for Longissmus dorsi (3), Shoulder subcutaneous fat thickness (3), backfat at P2 position (2), Estimated carcass lean content (2), External fat on ham (2), Front feet conformation (2), Marbling (2), Melanoma susceptibility (2), White blood cell counts (2), 45 min-24 h pH decline (1), Average backfat thic…
1	MARC0004776	rs80966483	94259519	G	0.1176	0	A	0.8824	1	0.764706	0.235294	0	0	0.272727	0.727273	SETBP1	Drip loss (9), Average daily gain (5), Backfat at last rib (3), Carcass weight (hot) (3), PH for Longissmus dorsi (3), Shoulder subcutaneous fat thickness (3), backfat at P2 position (2), Backfat at rump (2), Ear area (2), Ear weight (2), Estimated carcass lean content (2), External fat on ham (2), Front feet conformation (2), Marbling (2), Melanoma susceptibility (2), Teat number (2), White bloo…
1	H3GA0002271	rs81355231	102071378	C	0.2794	0	T	0.7206	1	0.529412	0.382353	0.0882353	0	0.30303	0.69697	DCC	Drip loss (9), Average daily gain (5), Backfat at last rib (3), Carcass weight (hot) (3), PH for Longissmus dorsi (3), Shoulder subcutaneous fat thickness (3), backfat at P2 position (2), Backfat at rump (2), Ear area (2), Ear weight (2), Estimated carcass lean content (2), External fat on ham (2), Front feet conformation (2), Marbling (2), Melanoma susceptibility (2), Teat number (2), uterine ho…
1	H3GA0002347	rs81355344	106084098	T	0	0	C	1	1	1	0	0	0.151515	0.606061	0.242424	TXNL1, WDR7	Drip loss (9), Average daily gain (6), PH for Longissmus dorsi (5), Backfat at last rib (4), Carcass weight (hot) (3), Marbling (3), Shoulder subcutaneous fat thickness (3), Teat number (3), Average backfat thickness (2), backfat at P2 position (2), Backfat at rump (2), Backfat at tenth rib (2), Body weight (weaning) (2), Ear area (2), Ear weight (2), External fat on ham (2), Front feet conformat…
1	CASI0008179	rs326210203	107372017	C	0.1471	0.3636	T	0.8529	0.6364	0.764706	0.176471	0.0588235	0.363636	0.545455	0.0909091	PLEKHO2, PIF1, RBPMS2, OAZ2, ZNF609	Drip loss (9), Average daily gain (6), PH for Longissmus dorsi (5), Backfat at last rib (4), Carcass weight (hot) (3), Marbling (3), Shoulder subcutaneous fat thickness (3), Teat number (3), Average backfat thickness (2), backfat at P2 position (2), Backfat at rump (2), Backfat at tenth rib (2), Body weight (weaning) (2), Ear area (2), Ear erectness (2), Ear weight (2), External fat on ham (2), F…
1	ALGA0005321	rs80968341	114653490	C	0.02206	0	A	0.97794	1	0.955882	0.0441176	0	0.242424	0.393939	0.363636	CGNL1, TCF12	Drip loss (22), Average daily gain (6), PH for Longissmus dorsi (5), Backfat at last rib (4), Body weight (weaning) (3), Carcass weight (hot) (3), Marbling (3), Shoulder subcutaneous fat thickness (3), Teat number (3), Average backfat thickness (2), backfat at P2 position (2), Backfat at rump (2), Backfat at tenth rib (2), Backfat weight (2), Ear area (2), Ear erectness (2), Ear weight (2), Exter…
1	MARC0060938	rs80936814	173612416	A	0	0.303	C	1	0.697	1	0	0	0.454545	0.484848	0.0606061	--	Drip loss (9), Average daily gain (7), Average backfat thickness (4), Backfat at last rib (4), Loin muscle area (4), Backfat at tenth rib (3), Ear erectness (3), Shoulder subcutaneous fat thickness (3), backfat above muscle dorsi (2), Backfat at rump (2), Backfat weight (2), Body weight (weaning) (2), External fat on ham (2), Fat to meat ratio (2), Front feet conformation (2), Marbling (2), Melan…
1	INRA0005213	rs346075123	187580209	T	0.007353	0.4848	C	0.992647	0.5152	0.985294	0.0147059	0	0.181818	0.666667	0.151515	ARID4A, TOMM20L, TIMM9, KIAA0586, DACT1	Drip loss (9), Average daily gain (7), Average backfat thickness (5), Backfat at last rib (4), Loin muscle area (4), Backfat at tenth rib (3), Ear erectness (3), Shoulder subcutaneous fat thickness (3), backfat above muscle dorsi (2), Backfat at last lumbar (2), Backfat at rump (2), Backfat weight (2), Body weight (weaning) (2), External fat on ham (2), Fat to meat ratio (2), Front feet conformat…
1	MARC0068360	rs80795431	191819089	A	0.02239	0	C	0.97761	1	0.955224	0.0447761	0	0.181818	0.424242	0.393939	NTRK3	Drip loss (13), Coping behavior (8), Average daily gain (7), Average backfat thickness (5), Backfat at last rib (4), Loin muscle area (4), Backfat at tenth rib (3), Ear erectness (3), Shoulder subcutaneous fat thickness (3), backfat above muscle dorsi (2), Backfat at rump (2), Backfat weight (2), Body weight (weaning) (2), External fat on ham (2), Fat to meat ratio (2), Front feet conformation (2…
1	ALGA0007029	rs80976610	193538992	A	0.2353	0	G	0.7647	1	0.558824	0.411765	0.0294118	0	0.151515	0.848485	AGBL1	Drip loss (9), Average daily gain (7), Average backfat thickness (5), Backfat at last rib (4), Loin muscle area (4), Backfat at tenth rib (3), Ear erectness (3), Shoulder subcutaneous fat thickness (3), backfat above muscle dorsi (2), Backfat at rump (2), Backfat weight (2), Body weight (weaning) (2), External fat on ham (2), Fat to meat ratio (2), Front feet conformation (2), Marbling (2), Melan…
1	ALGA0007243	rs80988665	204595633	A	0.4846	0.04545	G	0.5154	0.95455	0.446154	0.138462	0.415385	0.909091	0.0909091	0	ADAMTSL1	Drip loss (9), Average daily gain (7), Average backfat thickness (4), Backfat at last rib (4), Loin muscle area (4), Backfat at tenth rib (3), Backfat weight (3), Carcass length (3), Ear erectness (3), Shoulder subcutaneous fat thickness (3), Age at puberty (2), backfat above muscle dorsi (2), Backfat at rump (2), Body weight (weaning) (2), Coping behavior (2), External fat on ham (2), Fat to mea…
1	ASGA0005571	rs81350201	226278675	A	0.09559	0	G	0.90441	1	0.823529	0.161765	0.0147059	0	0.363636	0.636364	TMC1, ALDH1A1, ANXA1	Average daily gain (10), Drip loss (9), Backfat at last rib (8), Average backfat thickness (5), Loin muscle area (4), backfat above muscle dorsi (3), Backfat at tenth rib (3), Backfat weight (3), Ear erectness (3), Shoulder subcutaneous fat thickness (3), Subcutanous fat area (3), Adipocyte diameter (2), Backfat at rump (2), Body weight (weaning) (2), Carcass weight (hot) (2), External fat on ham…
1	MARC0012505	rs80850312	229171553	T	0.3235	0	C	0.6765	1	0.455882	0.441176	0.102941	0	0.181818	0.818182	PCSK5, RFK	Average daily gain (11), Average backfat thickness (9), Drip loss (9), Backfat at last rib (6), backfat above muscle dorsi (4), Backfat weight (4), Shoulder subcutaneous fat thickness (4), Subcutanous fat area (4), Backfat at tenth rib (3), Ear erectness (3), External fat on ham (3), Fat-cuts percentage (3), Fat to meat ratio (3), Shoulder external fat weight (3), Abdominal fat weight (2), Backfa…
1	MARC0034197	rs80884034	229768618	G	0.04412	0.375	A	0.95588	0.625	0.911765	0.0882353	0	0.5	0.25	0.25	PRUNE2, FOXB2	Drip loss (13), Average daily gain (11), Average backfat thickness (9), Backfat at last rib (6), backfat above muscle dorsi (4), Backfat weight (4), Shoulder subcutaneous fat thickness (4), Subcutanous fat area (4), Backfat at tenth rib (3), Ear erectness (3), External fat on ham (3), Fat-cuts percentage (3), Fat to meat ratio (3), Shoulder external fat weight (3), Abdominal fat weight (2), Age a…
1	M1GA0001287	rs80904334	229792874	A	0	0.3636	G	1	0.6364	1	0	0	0.484848	0.30303	0.212121	PRUNE2, FOXB2	Drip loss (13), Average daily gain (11), Average backfat thickness (9), Backfat at last rib (6), backfat above muscle dorsi (4), Backfat weight (4), Shoulder subcutaneous fat thickness (4), Subcutanous fat area (4), Backfat at tenth rib (3), Ear erectness (3), External fat on ham (3), Fat-cuts percentage (3), Fat to meat ratio (3), Shoulder external fat weight (3), Abdominal fat weight (2), Age a…
1	ASGA0005986	rs81350907	256465948	C	0.1029	0	T	0.8971	1	0.794118	0.205882	0	0.030303	0.454545	0.515152	PAPPA	Drip loss (11), Average daily gain (9), Backfat at last rib (6), Average backfat thickness (4), Fat-cuts percentage (3), Hind feet conformation (3), Shoulder external fat weight (3), Subcutanous fat area (3), backfat above muscle dorsi (2), Backfat at rump (2), Backfat weight (2), Body weight (birth) (2), Body weight (weaning) (2), Fat to meat ratio (2), Front feet conformation (2), Shoulder subc…
1	INRA0006383	rs333261194	257072211	C	0.01471	0	T	0.98529	1	0.970588	0.0294118	0	0.0909091	0.484848	0.424242	ASTN2, TRIM32	Drip loss (11), Average daily gain (9), Backfat at last rib (6), Average backfat thickness (4), Fat-cuts percentage (3), Shoulder external fat weight (3), Subcutanous fat area (3), Teat number (3), backfat above muscle dorsi (2), Backfat at rump (2), Backfat weight (2), Body weight (birth) (2), Body weight (weaning) (2), Fat to meat ratio (2), Hind feet conformation (2), Shoulder subcutaneous fat…
1	H3GA0003822	rs81350922	257096974	T	0.04412	0	C	0.95588	1	0.911765	0.0882353	0	0.0606061	0.454545	0.484848	ASTN2, TRIM32	Drip loss (11), Average daily gain (9), Backfat at last rib (6), Average backfat thickness (4), Fat-cuts percentage (3), Shoulder external fat weight (3), Subcutanous fat area (3), Teat number (3), backfat above muscle dorsi (2), Backfat at rump (2), Backfat weight (2), Body weight (birth) (2), Body weight (weaning) (2), Fat to meat ratio (2), Hind feet conformation (2), Shoulder subcutaneous fat…
1	ASGA0006012	rs81350930	257136966	G	0.03676	0	A	0.96324	1	0.926471	0.0735294	0	0.0909091	0.424242	0.484848	ASTN2, TRIM32	Average daily gain (9), Drip loss (9), Backfat at last rib (6), Average backfat thickness (4), Fat-cuts percentage (3), Shoulder external fat weight (3), Subcutanous fat area (3), Teat number (3), backfat above muscle dorsi (2), Backfat at rump (2), Backfat weight (2), Body weight (birth) (2), Body weight (weaning) (2), Fat to meat ratio (2), Hind feet conformation (2), Shoulder subcutaneous fat …
1	H3GA0004072	rs80792171	268196546	C	0.1838	0	A	0.8162	1	0.661765	0.308824	0.0294118	0	0.0689655	0.931034	LRSAM1, FAM129B, STXBP1, CFAP157, PTRH1, TTC16, TOR2A, SH2D3C, CDK9, FPGS, ENG, AK1, ST6GALNAC6, ST6GALNAC4	Drip loss (15), Average daily gain (6), Teat number (6), Backfat at last rib (3), Backfat weight (3), Carcass length (3), Fat-cuts percentage (3), White blood cell counts (3), Adipocyte diameter (2), Age at puberty (2), Alkaline phosphatase activity (2), Average backfat thickness (2), Body weight (birth) (2), Body weight (weaning) (2), Fat percentage in carcass (2), Ham weight (2), Loin muscle ar…
1	H3GA0004073	rs80981052	268224998	T	0.02941	0.5	C	0.97059	0.5	0.941176	0.0588235	0	0	1	0	FAM129B, STXBP1, CFAP157, PTRH1, TTC16, TOR2A, SH2D3C, CDK9, FPGS, ENG, AK1, ST6GALNAC6, ST6GALNAC4, PIP5KL1, DPM2	Drip loss (15), Average daily gain (6), Teat number (6), Backfat at last rib (3), Backfat weight (3), Carcass length (3), Fat-cuts percentage (3), White blood cell counts (3), Adipocyte diameter (2), Age at puberty (2), Alkaline phosphatase activity (2), Average backfat thickness (2), Body weight (birth) (2), Body weight (weaning) (2), Fat percentage in carcass (2), Ham weight (2), Loin muscle ar…
1	ALGA0008773	rs80900530	268705601	G	0.1397	0	A	0.8603	1	0.764706	0.191176	0.0441176	0.0606061	0.515152	0.424242	NAIF1, SLC25A25, PTGES2, LCN2, C1H9orf16, CIZ1, DNM1, GOLGA2, TRUB2, COQ4, SLC27A4, URM1, CERCAM, ODF2, GLE1	Drip loss (20), Average daily gain (6), Teat number (6), Backfat at last rib (3), Backfat weight (3), Carcass length (3), Fat-cuts percentage (3), White blood cell counts (3), Adipocyte diameter (2), Alkaline phosphatase activity (2), Average backfat thickness (2), Body weight (birth) (2), Body weight (weaning) (2), Fat percentage in carcass (2), Ham weight (2), Loin muscle area (2), Shoulder sub…
1	ALGA0008779	rs80961209	268810325	C	0.1985	0	T	0.8015	1	0.647059	0.308824	0.0441176	0.030303	0.515152	0.454545	LCN2, C1H9orf16, CIZ1, DNM1, GOLGA2, TRUB2, COQ4, SLC27A4, URM1, CERCAM, ODF2, GLE1, SPTAN1, WDR34	Drip loss (20), Average daily gain (6), Teat number (6), Carcass length (4), Average backfat thickness (3), Backfat at last rib (3), Backfat weight (3), Fat-cuts percentage (3), White blood cell counts (3), Adipocyte diameter (2), Alkaline phosphatase activity (2), Body weight (birth) (2), Body weight (weaning) (2), Fat percentage in carcass (2), Front feet conformation (2), Ham weight (2), Loin …
1	MARC0007297	rs81235776	268862644	T	0.05882	0.1212	C	0.94118	0.8788	0.882353	0.117647	0	0.757576	0.242424	0	DNM1, GOLGA2, TRUB2, COQ4, SLC27A4, URM1, CERCAM, ODF2, GLE1, SPTAN1, WDR34, SET	Drip loss (20), Average daily gain (6), Teat number (6), Carcass length (4), Average backfat thickness (3), Backfat at last rib (3), Backfat weight (3), Fat-cuts percentage (3), White blood cell counts (3), Adipocyte diameter (2), Alkaline phosphatase activity (2), Body weight (birth) (2), Body weight (weaning) (2), Fat percentage in carcass (2), Front feet conformation (2), Ham weight (2), Loin …
1	MARC0034797	rs81228147	268890145	T	0.3603	0	C	0.6397	1	0.382353	0.514706	0.102941	0.181818	0.606061	0.212121	DNM1, GOLGA2, TRUB2, COQ4, SLC27A4, URM1, CERCAM, ODF2, GLE1, SPTAN1, WDR34, SET, PKN3, ZDHHC12	Drip loss (20), Average daily gain (6), Teat number (6), Carcass length (4), Average backfat thickness (3), Backfat at last rib (3), Backfat weight (3), Fat-cuts percentage (3), White blood cell counts (3), Adipocyte diameter (2), Alkaline phosphatase activity (2), Body weight (birth) (2), Body weight (weaning) (2), Fat percentage in carcass (2), Front feet conformation (2), Ham weight (2), Loin …
1	DIAS0003179	rs321546402	269020780	A	0.08824	0.2273	G	0.91176	0.7727	0.823529	0.176471	0	0.575758	0.393939	0.030303	CERCAM, ODF2, GLE1, SPTAN1, WDR34, SET, PKN3, ZDHHC12, ZER1, TBC1D13, ENDOG, SPOUT1, KYAT1	Drip loss (20), Average daily gain (6), Teat number (6), Carcass length (4), Average backfat thickness (3), Backfat at last rib (3), Backfat weight (3), Fat-cuts percentage (3), White blood cell counts (3), Adipocyte diameter (2), Alkaline phosphatase activity (2), Body weight (birth) (2), Body weight (weaning) (2), Fat percentage in carcass (2), Front feet conformation (2), Ham weight (2), Loin …
1	MARC0092783	rs80906797	269037316	T	0.4559	0.197	C	0.5441	0.803	0.25	0.588235	0.161765	0.606061	0.393939	0	CERCAM, ODF2, GLE1, SPTAN1, WDR34, SET, PKN3, ZDHHC12, ZER1, TBC1D13, ENDOG, SPOUT1, KYAT1, LRRC8A	Drip loss (20), Average daily gain (6), Teat number (6), Carcass length (4), Average backfat thickness (3), Backfat at last rib (3), Backfat weight (3), Fat-cuts percentage (3), White blood cell counts (3), Adipocyte diameter (2), Alkaline phosphatase activity (2), Body weight (birth) (2), Body weight (weaning) (2), Fat percentage in carcass (2), Front feet conformation (2), Ham weight (2), Loin …
1	MARC0109257	rs80990784	269076203	A	0.3824	0.2333	G	0.6176	0.7667	0.338235	0.558824	0.102941	0.6	0.333333	0.0666667	ODF2, GLE1, SPTAN1, WDR34, SET, PKN3, ZDHHC12, ZER1, TBC1D13, ENDOG, SPOUT1, KYAT1, LRRC8A, PHYHD1, DOLK, NUP188	Drip loss (15), Average daily gain (6), Teat number (6), Carcass length (4), Average backfat thickness (3), Backfat at last rib (3), Backfat weight (3), Fat-cuts percentage (3), White blood cell counts (3), Adipocyte diameter (2), Alkaline phosphatase activity (2), Body weight (birth) (2), Body weight (weaning) (2), Fat percentage in carcass (2), Front feet conformation (2), Ham weight (2), Loin …
1	ASGA0006412	rs80946835	269157674	G	0.03676	0.2097	A	0.96324	0.7903	0.926471	0.0735294	0	0.580645	0.419355	0	SPTAN1, WDR34, SET, PKN3, ZDHHC12, ZER1, TBC1D13, ENDOG, SPOUT1, KYAT1, LRRC8A, PHYHD1, DOLK, NUP188, SH3GLB2, MIGA2	Drip loss (15), Average daily gain (6), Teat number (6), Carcass length (4), Average backfat thickness (3), Backfat at last rib (3), Backfat weight (3), Fat-cuts percentage (3), White blood cell counts (3), Adipocyte diameter (2), Alkaline phosphatase activity (2), Body weight (birth) (2), Body weight (weaning) (2), Fat percentage in carcass (2), Front feet conformation (2), Ham weight (2), Loin …
1	ALGA0008817	rs81351467	269189851	T	0.1103	0.2879	C	0.8897	0.7121	0.794118	0.191176	0.0147059	0.515152	0.393939	0.0909091	SPTAN1, WDR34, SET, PKN3, ZDHHC12, ZER1, TBC1D13, ENDOG, SPOUT1, KYAT1, LRRC8A, PHYHD1, DOLK, NUP188, SH3GLB2, MIGA2, DOLPP1, CRAT	Drip loss (15), Average daily gain (6), Teat number (6), Carcass length (4), Average backfat thickness (3), Backfat at last rib (3), Backfat weight (3), Fat-cuts percentage (3), White blood cell counts (3), Adipocyte diameter (2), Alkaline phosphatase activity (2), Body weight (birth) (2), Body weight (weaning) (2), Fat percentage in carcass (2), Front feet conformation (2), Ham weight (2), Loin …
1	ALGA0008826	rs81351486	269269240	A	0	0.1818	G	1	0.8182	1	0	0	0.636364	0.363636	0	PKN3, ZDHHC12, ZER1, TBC1D13, ENDOG, SPOUT1, KYAT1, LRRC8A, PHYHD1, DOLK, NUP188, SH3GLB2, MIGA2, DOLPP1, CRAT, PTPA, IER5L	Drip loss (15), Average daily gain (6), Teat number (6), Average backfat thickness (3), Backfat at last rib (3), Backfat weight (3), Carcass length (3), Fat-cuts percentage (3), White blood cell counts (3), Adipocyte diameter (2), Alkaline phosphatase activity (2), Body weight (birth) (2), Body weight (weaning) (2), Fat percentage in carcass (2), Ham weight (2), Loin muscle area (2), Shoulder sub…
1	ASGA0006468	rs80931573	271901952	T	0.05882	0.4697	C	0.94118	0.5303	0.882353	0.117647	0	0.363636	0.333333	0.30303	MED27, NTNG2, SETX	Drip loss (15), Average daily gain (8), Average backfat thickness (5), Backfat weight (5), Teat number (5), Backfat at last rib (3), Carcass length (3), Fat-cuts percentage (3), Ham weight (3), Shoulder subcutaneous fat thickness (3), White blood cell counts (3), Adipocyte diameter (2), Age at puberty (2), Alkaline phosphatase activity (2), Body weight (birth) (2), Body weight (weaning) (2), Fat …
1	DRGA0002279	rs320775386	276184479	T	0	0.5	C	1	0.5	1	0	0	0.212121	0.575758	0.212121	--	Drip loss (15), Average daily gain (10), Teat number (5), Average backfat thickness (4), Backfat weight (4), Carcass length (3), Fat-cuts percentage (3), Ham weight (3), Shoulder subcutaneous fat thickness (3), Adipocyte diameter (2), Alkaline phosphatase activity (2), Backfat at last rib (2), Body weight (weaning) (2), Fat percentage in carcass (2), Lean meat percentage (2), Loin muscle area (2)…
1	ALGA0008961	rs80943372	276982150	T	0.02941	0	C	0.97059	1	0.941176	0.0588235	0	0.0909091	0.606061	0.30303	--	Drip loss (16), Average daily gain (10), Teat number (5), Average backfat thickness (4), Backfat weight (4), Carcass length (3), Fat-cuts percentage (3), Ham weight (3), Loin muscle area (3), Shoulder subcutaneous fat thickness (3), Adipocyte diameter (2), Alkaline phosphatase activity (2), Backfat at last rib (2), Body weight (weaning) (2), Fat percentage in carcass (2), Lean meat percentage (2)…
1	MARC0081319	rs81264907	279234560	G	0.3162	0.4394	A	0.6838	0.5606	0.441176	0.485294	0.0735294	0.30303	0.515152	0.181818	--	Drip loss (15), Average daily gain (10), Teat number (5), Backfat weight (4), Fat-cuts percentage (4), Average backfat thickness (3), Backfat at last rib (3), Carcass length (3), Ham weight (3), Lean meat percentage (3), Loin muscle area (3), Shoulder subcutaneous fat thickness (3), Vertebra number (3), Adipocyte diameter (2), Alkaline phosphatase activity (2), Body weight (weaning) (2), Fat perc…
1	MARC0055276	rs81245832	279249080	T	0.1029	0.4091	C	0.8971	0.5909	0.794118	0.205882	0	0.30303	0.575758	0.121212	--	Drip loss (15), Average daily gain (10), Teat number (5), Backfat weight (4), Fat-cuts percentage (4), Average backfat thickness (3), Backfat at last rib (3), Carcass length (3), Ham weight (3), Lean meat percentage (3), Loin muscle area (3), Shoulder subcutaneous fat thickness (3), Vertebra number (3), Adipocyte diameter (2), Alkaline phosphatase activity (2), Body weight (weaning) (2), Fat perc…
1	ASGA0006575	rs80847854	279598241	C	0.05882	0.3333	T	0.94118	0.6667	0.882353	0.117647	0	0.393939	0.545455	0.0606061	--	Drip loss (17), Average daily gain (10), Shoulder subcutaneous fat thickness (4), Average backfat thickness (3), Backfat at last rib (3), Vertebra number (3), Adipocyte diameter (2), Backfat weight (2), Body weight (weaning) (2), Fat-cuts percentage (2), Fat to meat ratio (2), Lean meat percentage (2), Loin muscle area (2), Loin weight (2), Spareribs weight (2), Teat number (2), Age at puberty (1…
1	DRGA0002297	rs338780447	279701487	T	0.1471	0	C	0.8529	1	0.705882	0.294118	0	0	0.30303	0.69697	--	Drip loss (17), Average daily gain (10), Shoulder subcutaneous fat thickness (4), Average backfat thickness (3), Backfat at last rib (3), Vertebra number (3), Adipocyte diameter (2), Body weight (weaning) (2), Fat-cuts percentage (2), Fat to meat ratio (2), Lean meat percentage (2), Loin muscle area (2), Loin weight (2), Spareribs weight (2), Teat number (2), Age at puberty (1), backfat above mus…
1	INRA0007004	rs320581053	279749716	A	0.1765	0	G	0.8235	1	0.676471	0.294118	0.0294118	0.0909091	0.545455	0.363636	--	Drip loss (17), Average daily gain (10), Shoulder subcutaneous fat thickness (4), Average backfat thickness (3), Backfat at last rib (3), Vertebra number (3), Adipocyte diameter (2), Body weight (weaning) (2), Fat-cuts percentage (2), Fat to meat ratio (2), Lean meat percentage (2), Loin muscle area (2), Loin weight (2), Spareribs weight (2), Teat number (2), Age at puberty (1), backfat above mus…
1	MARC0045252	rs80862783	279814176	T	0	0.3788	C	1	0.6212	1	0	0	0.424242	0.393939	0.181818	--	Drip loss (17), Average daily gain (10), Shoulder subcutaneous fat thickness (4), Average backfat thickness (3), Backfat at last rib (3), Vertebra number (3), Adipocyte diameter (2), Body weight (weaning) (2), Fat-cuts percentage (2), Fat to meat ratio (2), Lean meat percentage (2), Loin muscle area (2), Loin weight (2), Spareribs weight (2), Teat number (2), Age at puberty (1), backfat above mus…
1	ALGA0009062	rs80982664	280033427	A	0.08088	0	G	0.91912	1	0.838235	0.161765	0	0.121212	0.636364	0.242424	--	Drip loss (15), Average daily gain (10), Shoulder subcutaneous fat thickness (4), Average backfat thickness (3), Backfat at last rib (3), Vertebra number (3), Adipocyte diameter (2), Body weight (weaning) (2), Fat-cuts percentage (2), Fat to meat ratio (2), Lean meat percentage (2), Loin muscle area (2), Loin weight (2), Spareribs weight (2), Teat number (2), Age at puberty (1), backfat above mus…
1	ASGA0006959	rs80873413	286071507	T	0.08824	0.2273	C	0.91176	0.7727	0.823529	0.176471	0	0.636364	0.272727	0.0909091	--	Drip loss (15), Average daily gain (10), Backfat at last rib (4), Shoulder subcutaneous fat thickness (4), Average backfat thickness (3), Body weight (weaning) (2), Fat-cuts percentage (2), Fat to meat ratio (2), Lean meat percentage (2), Loin muscle area (2), Loin weight (2), Spareribs weight (2), Teat number (2), Trimmed wholesale product / live weight (2), Vertebra number (2), Adipocyte diamet…
1	H3GA0004505	rs80915456	286841062	C	0.2279	0	T	0.7721	1	0.588235	0.367647	0.0441176	0.030303	0.272727	0.69697	--	Drip loss (19), Average daily gain (11), Backfat at last rib (4), Shoulder subcutaneous fat thickness (4), Average backfat thickness (3), Adipocyte diameter (2), Body weight (weaning) (2), Fat-cuts percentage (2), Lean meat percentage (2), Loin muscle area (2), Loin weight (2), Teat number (2), Trimmed wholesale product / live weight (2), Age at puberty (1), Average glycolytic potential (1), back…
1	MARC0068073	rs80811684	289763298	C	0.3824	0	T	0.6176	1	0.411765	0.411765	0.176471	0	0.121212	0.878788	--	Drip loss (18), Average daily gain (13), Average backfat thickness (9), Backfat at last rib (4), Shoulder subcutaneous fat thickness (4), backfat above muscle dorsi (2), backfat at mid-back (2), body weight (10 weeks) (2), Body weight (weaning) (2), Fat-cuts percentage (2), Lean meat percentage (2), Loin muscle area (2), Loin weight (2), Teat number (2), Trimmed wholesale product / live weight (2…
1	INRA0007367	rs337556810	290763994	C	0.02206	0	T	0.97794	1	0.955882	0.0441176	0	0	0.212121	0.787879	--	Drip loss (19), Average daily gain (16), Vertebra number (10), Average backfat thickness (9), Backfat at last rib (4), Loin muscle area (4), Shoulder subcutaneous fat thickness (4), Lean meat percentage (3), backfat above muscle dorsi (2), backfat at mid-back (2), body weight (10 weeks) (2), body weight (13 weeks) (2), Body weight (weaning) (2), Eosinophil number (2), Fat-cuts percentage (2), Ges…
1	ALGA0009831	rs80936016	291237694	T	0.1397	0.3788	C	0.8603	0.6212	0.75	0.220588	0.0294118	0.363636	0.515152	0.121212	--	Drip loss (17), Average daily gain (12), Average backfat thickness (7), Backfat at last rib (4), Shoulder subcutaneous fat thickness (4), backfat above muscle dorsi (2), backfat at mid-back (2), body weight (10 weeks) (2), body weight (13 weeks) (2), Body weight (weaning) (2), Fat-cuts percentage (2), Lean meat percentage (2), Loin muscle area (2), Loin weight (2), Teat number (2), Trimmed wholes…
1	M1GA0001507	rs80978880	291277150	C	0.07353	0	T	0.92647	1	0.852941	0.147059	0	0.181818	0.242424	0.575758	--	Drip loss (17), Average daily gain (12), Average backfat thickness (7), Backfat at last rib (4), Shoulder subcutaneous fat thickness (4), backfat above muscle dorsi (2), backfat at mid-back (2), body weight (10 weeks) (2), body weight (13 weeks) (2), Body weight (weaning) (2), Fat-cuts percentage (2), Lean meat percentage (2), Loin muscle area (2), Loin weight (2), Teat number (2), Trimmed wholes…
1	INRA0007400	rs332673076	291299470	C	0.07353	0.25	T	0.92647	0.75	0.852941	0.147059	0	0.6875	0.125	0.1875	--	Drip loss (15), Average daily gain (12), Average backfat thickness (7), Backfat at last rib (4), Shoulder subcutaneous fat thickness (4), backfat above muscle dorsi (2), backfat at mid-back (2), body weight (10 weeks) (2), body weight (13 weeks) (2), Body weight (weaning) (2), Fat-cuts percentage (2), Lean meat percentage (2), Loin muscle area (2), Loin weight (2), Teat number (2), Trimmed wholes…
1	ALGA0009926	rs80922288	292323599	T	0.1985	0	C	0.8015	1	0.647059	0.308824	0.0441176	0	0.454545	0.545455	--	Drip loss (28), Average daily gain (12), Average backfat thickness (7), Loin muscle area (5), Shoulder subcutaneous fat thickness (4), Backfat at last rib (3), 45 min-24 h pH decline (2), backfat above muscle dorsi (2), backfat at mid-back (2), body weight (10 weeks) (2), body weight (13 weeks) (2), Body weight (weaning) (2), Conductivity 24 hours postmortem (ham) (2), Conductivity 45 minutes pos…
1	MARC0105290	rs81280167	294118198	T	0.09559	0	G	0.90441	1	0.852941	0.102941	0.0441176	0.030303	0.333333	0.636364	--	Drip loss (16), Average backfat thickness (2), Average daily gain (2), Backfat at last rib (2), Backfat weight (2), body weight (13 weeks) (2), Fat-cuts percentage (2), Ham weight (2), Lean meat percentage (2), Trimmed wholesale product / live weight (2), Abdominal fat weight (1), Adipocyte diameter (1), Backfat at last lumbar (1), Backfat at tenth rib (1), body weight (10 weeks) (1), body weight…
1	H3GA0004889	rs80858349	299677684	C	0.02206	0	T	0.97794	1	0.955882	0.0441176	0	0.121212	0.424242	0.454545	--	Drip loss (16), Average backfat thickness (2), Average daily gain (2), Backfat weight (2), body weight (13 weeks) (2), Ham weight (2), Loin weight (2), Trimmed wholesale product / live weight (2), Backfat at last lumbar (1), Backfat at last rib (1), Backfat at tenth rib (1), body weight (10 weeks) (1), body weight (17 weeks) (1), Cannon bone circumference (1), Fat area percentage in carcass (1), …
1	H3GA0004945	rs80819792	301126002	T	0.02941	0	G	0.97059	1	0.941176	0.0588235	0	0.030303	0.545455	0.424242	--	Drip loss (16), Average backfat thickness (2), Average daily gain (2), Backfat weight (2), body weight (13 weeks) (2), Ham weight (2), Loin weight (2), Trimmed wholesale product / live weight (2), Backfat at last lumbar (1), Backfat at last rib (1), Backfat at tenth rib (1), body weight (10 weeks) (1), body weight (17 weeks) (1), Cannon bone circumference (1), Fat area percentage in carcass (1), …
2	ASGA0008845	rs81359797	7850065	A	0.02941	0	G	0.97059	1	0.941176	0.0588235	0	0.151515	0.484848	0.363636	RPS6KA4, CCDC88B, PRDX5, TRMT112, ESRRA, CATSPERZ, KCNK4, GPR137, BAD, PLCB3, PPP1R14B, FKBP2, VEGFB, TRPT1, DNAJC4, NUDT22, FERMT3, STIP1, MACROD1, FLRT1	Average backfat thickness (14), Loin muscle area (7), Backfat at last rib (6), Carcass weight (hot) (4), Loin and neck meat weight (4), PH for Longissmus dorsi (4), Salmonella count in spleen (4), Average daily gain (3), C3c concentration (3), Carcass length (3), Conductivity 24 hours postmortem (ham) (3), Drip loss (3), Estimated carcass lean content (3), Ham weight (3), Hemolytic complement act…
2	ALGA0012571	rs81356104	24976907	T	0.125	0	C	0.875	1	0.794118	0.161765	0.0441176	0.030303	0.30303	0.666667	COMMD9, LDLRAD3	Average backfat thickness (7), Drip loss (7), Actinobacillus pleuropneumoniae susceptibility (6), Fat-cuts percentage (4), Lean meat percentage (4), Backfat at last rib (3), C3c concentration (3), Loin muscle area (3), Abdominal fat weight (2), Average daily gain (2), Backfat at first rib (2), backfat at mid-back (2), Carcass weight (hot) (2), Coping behavior (2), Dressing percentage (2), Fat to …
2	INRA0008555	rs334835205	32812090	A	0.3603	0.197	G	0.6397	0.803	0.382353	0.514706	0.102941	0.636364	0.333333	0.030303	BDNF, LIN7C, LGR4, CCDC34	Actinobacillus pleuropneumoniae susceptibility (7), Drip loss (6), Average backfat thickness (5), Fat-cuts percentage (4), Backfat at last rib (3), C3c concentration (3), Fat to meat ratio (3), Loin muscle area (3), Abdominal fat weight (2), Backfat at first rib (2), backfat at mid-back (2), Carcass weight (hot) (2), Dressing percentage (2), Lean meat percentage (2), Melanoma susceptibility (2), …
2	ASGA0084847	rs81345676	44625308	C	0.3529	0	T	0.6471	1	0.352941	0.588235	0.0588235	0	0.121212	0.878788	PDE3B, PSMA1, COPB1	Actinobacillus pleuropneumoniae susceptibility (7), C3c concentration (4), Carcass weight (hot) (4), Fat-cuts percentage (4), Shoulder subcutaneous fat thickness (4), Abdominal fat weight (3), Average backfat thickness (3), Backfat at last rib (3), Drip loss (3), Fat to meat ratio (3), Lean meat percentage (3), Loin muscle area (3), Average daily gain (2), Backfat at first rib (2), backfat at mid…
2	ALGA0107973	rs81335811	44772940	G	0.3382	0	A	0.6618	1	0.470588	0.382353	0.147059	0	0	1	PDE3B, PSMA1, COPB1, RRAS2, SPON1	Actinobacillus pleuropneumoniae susceptibility (7), C3c concentration (4), Carcass weight (hot) (4), Shoulder subcutaneous fat thickness (4), Abdominal fat weight (3), Average backfat thickness (3), Backfat at last rib (3), Drip loss (3), Fat to meat ratio (3), Average daily gain (2), Backfat at first rib (2), backfat at mid-back (2), Body weight (150 days) (2), Firmness (2), Juiciness score (2),…
2	ALGA0013973	rs80980541	57506678	A	0	0.1667	C	1	0.8333	1	0	0	0.69697	0.272727	0.030303	TRIM7	Actinobacillus pleuropneumoniae susceptibility (7), Backfat at last rib (4), C3c concentration (4), Carcass weight (hot) (4), Shoulder subcutaneous fat thickness (4), Abdominal fat weight (3), Average backfat thickness (3), Average daily gain (2), backfat at mid-back (2), Drip loss (2), Fat to meat ratio (2), Firmness (2), Linoleic acid content (2), Loin muscle area (2), Off-Flavor Score (2), Per…
2	MARC0067928	rs81255112	65512889	T	0.09559	0	C	0.90441	1	0.838235	0.132353	0.0294118	0.0606061	0.515152	0.424242	ZSWIM4, C2H19orf53, MRI1, CCDC130, CACNA1A	Actinobacillus pleuropneumoniae susceptibility (7), Backfat at last rib (4), C3c concentration (4), Shear force (4), Abdominal fat weight (3), Carcass weight (hot) (3), Cooking loss (3), Ham weight (3), Loin muscle area (3), Shoulder subcutaneous fat thickness (3), Average backfat thickness (2), Average daily gain (2), backfat at mid-back (2), Drip loss (2), Estimated carcass lean content (2), Fa…
2	H3GA0053717	rs81345598	67374426	G	0.02941	0	A	0.97059	1	0.941176	0.0588235	0	0.0909091	0.363636	0.545455	ZNF317	Actinobacillus pleuropneumoniae susceptibility (7), Backfat at last rib (4), C3c concentration (4), Shear force (4), Abdominal fat weight (3), Carcass weight (hot) (3), Cooking loss (3), Ham weight (3), Shoulder subcutaneous fat thickness (3), Average backfat thickness (2), Average daily gain (2), backfat at mid-back (2), Drip loss (2), Estimated carcass lean content (2), Fat to meat ratio (2), F…
2	ALGA0013799	rs81359310	68747004	C	0.1716	0	T	0.8284	1	0.686567	0.283582	0.0298507	0.12	0.4	0.48	FBXL12, UBL5, PIN1, OLFM2, COL5A3, RDH8, C2H19orf66	Actinobacillus pleuropneumoniae susceptibility (7), Backfat at last rib (4), C3c concentration (4), Shear force (4), Abdominal fat weight (3), Carcass weight (hot) (3), Cooking loss (3), Ham weight (3), Shoulder subcutaneous fat thickness (3), Average backfat thickness (2), Average daily gain (2), backfat at mid-back (2), Drip loss (2), Estimated carcass lean content (2), Fat to meat ratio (2), F…
2	MARC0016221	rs81285839	82824569	G	0	0.4697	A	1	0.5303	1	0	0	0.212121	0.636364	0.151515	BTF3, ANKRA2, UTP15, ARHGEF28	Actinobacillus pleuropneumoniae susceptibility (7), C3c concentration (4), Carcass weight (hot) (3), Cooking loss (3), Ham weight (3), Loin muscle area (3), Shear force (3), Shoulder subcutaneous fat thickness (3), Abdominal fat weight (2), Average daily gain (2), Backfat at last rib (2), backfat at mid-back (2), Drip loss (2), Estimated carcass lean content (2), Fat to meat ratio (2), Firmness (…
2	H3GA0006932	rs81360002	82861070	T	0.01471	0.4848	C	0.98529	0.5152	0.970588	0.0294118	0	0.242424	0.545455	0.212121	BTF3, ANKRA2, UTP15, ARHGEF28	Actinobacillus pleuropneumoniae susceptibility (7), C3c concentration (4), Carcass weight (hot) (3), Cooking loss (3), Ham weight (3), Loin muscle area (3), Shear force (3), Shoulder subcutaneous fat thickness (3), Abdominal fat weight (2), Average daily gain (2), Backfat at last rib (2), backfat at mid-back (2), Drip loss (2), Estimated carcass lean content (2), Fat to meat ratio (2), Firmness (…
2	DRGA0017360	rs344716843	91691986	G	0.1288	0	A	0.8712	1	0.80303	0.136364	0.0606061	0.030303	0.333333	0.636364	XRCC4, VCAN, HAPLN1	Actinobacillus pleuropneumoniae susceptibility (8), C3c concentration (4), Carcass weight (hot) (3), Cooking loss (3), Ham weight (3), Loin muscle area (3), Shear force (3), Shoulder subcutaneous fat thickness (3), Abdominal fat weight (2), androstenone laboratory (2), Average backfat thickness (2), Average daily gain (2), backfat at mid-back (2), Cholesterol level (2), Drip loss (2), Estimated c…
2	ALGA0014680	rs81361831	105472593	G	0.02206	0	A	0.97794	1	0.955882	0.0441176	0	0.25	0.28125	0.46875	--	Actinobacillus pleuropneumoniae susceptibility (8), C3c concentration (4), Carcass weight (hot) (3), Cooking loss (3), Ham weight (3), Loin muscle area (3), Shear force (3), Shoulder subcutaneous fat thickness (3), Abdominal fat weight (2), Average backfat thickness (2), Average daily gain (2), backfat at mid-back (2), Estimated carcass lean content (2), Fat to meat ratio (2), Intramuscular fat c…
2	ASGA0011215	rs81362608	116685939	G	0.1544	0	T	0.8456	1	0.691176	0.308824	0	0.0606061	0.545455	0.393939	MCC, DCP2, REEP5	Actinobacillus pleuropneumoniae susceptibility (8), Shear force (5), C3c concentration (4), Carcass weight (hot) (3), Cooking loss (3), Ham weight (3), Loin muscle area (3), Shoulder subcutaneous fat thickness (3), Abdominal fat weight (2), Average backfat thickness (2), Average daily gain (2), backfat at mid-back (2), Estimated carcass lean content (2), Fat to meat ratio (2), androstenone labora…
2	ALGA0014996	rs81362613	116712813	A	0	0.3939	G	1	0.6061	1	0	0	0.333333	0.545455	0.121212	MCC, DCP2, REEP5, SRP19	Actinobacillus pleuropneumoniae susceptibility (8), Shear force (5), C3c concentration (4), Carcass weight (hot) (3), Cooking loss (3), Ham weight (3), Loin muscle area (3), Shoulder subcutaneous fat thickness (3), Abdominal fat weight (2), Average backfat thickness (2), Average daily gain (2), backfat at mid-back (2), Estimated carcass lean content (2), Fat to meat ratio (2), androstenone labora…
2	ALGA0014997	rs81362615	116724385	T	0	0.4091	C	1	0.5909	1	0	0	0.333333	0.515152	0.151515	MCC, DCP2, REEP5, SRP19, APC	Actinobacillus pleuropneumoniae susceptibility (8), Shear force (5), C3c concentration (4), Carcass weight (hot) (3), Cooking loss (3), Ham weight (3), Loin muscle area (3), Shoulder subcutaneous fat thickness (3), Abdominal fat weight (2), Average backfat thickness (2), Average daily gain (2), backfat at mid-back (2), Estimated carcass lean content (2), Fat to meat ratio (2), androstenone labora…
2	H3GA0007335	rs81362637	116866473	T	0.03676	0	C	0.96324	1	0.926471	0.0735294	0	0.242424	0.454545	0.30303	MCC, DCP2, REEP5, SRP19, APC	Actinobacillus pleuropneumoniae susceptibility (8), Shear force (5), C3c concentration (4), Carcass weight (hot) (3), Cooking loss (3), Ham weight (3), Loin muscle area (3), Shoulder subcutaneous fat thickness (3), Abdominal fat weight (2), Average backfat thickness (2), Average daily gain (2), backfat at mid-back (2), Coping behavior (2), Estimated carcass lean content (2), Fat to meat ratio (2)…
2	ASGA0011226	rs81362654	116939471	T	0.03676	0.3485	C	0.96324	0.6515	0.926471	0.0735294	0	0.515152	0.272727	0.212121	DCP2, REEP5, SRP19, APC	Actinobacillus pleuropneumoniae susceptibility (8), Shear force (5), C3c concentration (4), Carcass weight (hot) (3), Cooking loss (3), Ham weight (3), Loin muscle area (3), Shoulder subcutaneous fat thickness (3), Abdominal fat weight (2), Average backfat thickness (2), Average daily gain (2), backfat at mid-back (2), Coping behavior (2), Estimated carcass lean content (2), Fat to meat ratio (2)…
2	ALGA0015023	rs81362660	117038311	C	0.007353	0.1818	T	0.992647	0.8182	0.985294	0.0147059	0	0.666667	0.30303	0.030303	REEP5, SRP19, APC	Actinobacillus pleuropneumoniae susceptibility (8), C3c concentration (4), Shear force (4), Carcass weight (hot) (3), Cooking loss (3), Ham weight (3), Loin muscle area (3), Shoulder subcutaneous fat thickness (3), Abdominal fat weight (2), Average backfat thickness (2), Average daily gain (2), backfat at mid-back (2), Coping behavior (2), Estimated carcass lean content (2), Fat to meat ratio (2)…
2	ASGA0011229	rs81362666	117067963	C	0.05882	0.1562	A	0.94118	0.8438	0.882353	0.117647	0	0.71875	0.25	0.03125	REEP5, SRP19, APC	Actinobacillus pleuropneumoniae susceptibility (8), C3c concentration (4), Shear force (4), Carcass weight (hot) (3), Cooking loss (3), Ham weight (3), Loin muscle area (3), Shoulder subcutaneous fat thickness (3), Abdominal fat weight (2), Average backfat thickness (2), Average daily gain (2), backfat at mid-back (2), Coping behavior (2), Estimated carcass lean content (2), Fat to meat ratio (2)…
2	ALGA0015441	rs81363651	124184297	T	0.007353	0.2188	C	0.992647	0.7812	0.985294	0.0147059	0	0.59375	0.375	0.03125	PRR16	Actinobacillus pleuropneumoniae susceptibility (8), C3c concentration (4), Ham weight (4), Carcass weight (hot) (3), Cooking loss (3), Shear force (3), Abdominal fat weight (2), Average backfat thickness (2), Average daily gain (2), backfat at mid-back (2), Estimated carcass lean content (2), Loin muscle area (2), Shoulder subcutaneous fat thickness (2), Average instron (star probe) force (1), Ba…
2	ALGA0015866	rs81364577	134818810	T	0.03676	0.4848	C	0.96324	0.5152	0.926471	0.0735294	0	0.242424	0.545455	0.212121	SLC22A4, SLC22A5, IRF1, IL5, RAD50, KIF3A, IL13, IL4	Actinobacillus pleuropneumoniae susceptibility (9), C3c concentration (4), Ham weight (4), Average daily gain (3), Shear force (3), backfat at mid-back (2), Carcass weight (hot) (2), Cooking loss (2), Estimated carcass lean content (2), Meat color b* (2), Shoulder subcutaneous fat thickness (2), Abdominal fat weight (1), Average backfat thickness (1), Backfat at last rib (1), Backfat weight (1), …
2	ALGA0015900	rs81364654	135218116	C	0.2206	0	T	0.7794	1	0.588235	0.382353	0.0294118	0.030303	0.515152	0.454545	KIF3A, CCNI2, SEPT8, SOWAHA, SHROOM1, GDF9, LEAP2, AFF4, ZCCHC10, HSPA4	Actinobacillus pleuropneumoniae susceptibility (9), C3c concentration (4), Ham weight (4), Average daily gain (3), Shear force (3), backfat at mid-back (2), Carcass weight (hot) (2), Cooking loss (2), Estimated carcass lean content (2), Meat color b* (2), Percentage type IIb fibers (2), Shoulder subcutaneous fat thickness (2), Abdominal fat weight (1), Average backfat thickness (1), Backfat at la…
2	ALGA0016913	rs81367208	153202449	C	0.08088	0.1818	T	0.91912	0.8182	0.838235	0.161765	0	0.666667	0.30303	0.030303	--	C3c concentration (4), Ham weight (3), Meat color-L (3), Average daily gain (2), Cooking loss (2), Estimated carcass lean content (2), Shear force (2), Water holding capacity (2), Actinobacillus pleuropneumoniae susceptibility (1), Backfat at last rib (1), Belly meat content (1), Carcass weight (hot) (1), Cutlet weight (1), Drip loss (1), Fat to meat ratio (1), Feet weight (1), Ham fat thickness …
2	H3GA0008219	rs81367297	154327810	T	0	0.05357	C	1	0.94643	1	0	0	0.892857	0.107143	0	--	C3c concentration (4), Ham weight (3), Meat color-L (3), Average daily gain (2), Cooking loss (2), Estimated carcass lean content (2), Shear force (2), Water holding capacity (2), Actinobacillus pleuropneumoniae susceptibility (1), Backfat at last rib (1), Belly meat content (1), Carcass weight (hot) (1), Cutlet weight (1), Drip loss (1), Fat to meat ratio (1), Feet weight (1), Ham fat thickness …
2	ASGA0096672	rs81316454	154415385	C	0.1691	0	T	0.8309	1	0.676471	0.308824	0.0147059	0	0.181818	0.818182	--	C3c concentration (4), Ham weight (3), Meat color-L (3), Average daily gain (2), Cooking loss (2), Estimated carcass lean content (2), pH for Semimembranosus (2), Shear force (2), Water holding capacity (2), Actinobacillus pleuropneumoniae susceptibility (1), Backfat at last rib (1), Belly meat content (1), Carcass weight (hot) (1), Cutlet weight (1), Drip loss (1), Fat to meat ratio (1), Feet we…
2	ALGA0120331	rs81327690	154425894	T	0	0.04545	G	1	0.95455	1	0	0	0.909091	0.0909091	0	--	C3c concentration (4), Ham weight (3), Meat color-L (3), Average daily gain (2), Cooking loss (2), Estimated carcass lean content (2), pH for Semimembranosus (2), Shear force (2), Water holding capacity (2), Actinobacillus pleuropneumoniae susceptibility (1), Backfat at last rib (1), Belly meat content (1), Carcass weight (hot) (1), Cutlet weight (1), Drip loss (1), Fat to meat ratio (1), Feet we…
2	ALGA0103861	rs81474733	154457987	A	0.2353	0	G	0.7647	1	0.558824	0.411765	0.0294118	0	0.242424	0.757576	--	C3c concentration (4), Ham weight (3), Meat color-L (3), Average daily gain (2), Cooking loss (2), Estimated carcass lean content (2), pH for Semimembranosus (2), Shear force (2), Water holding capacity (2), Actinobacillus pleuropneumoniae susceptibility (1), Backfat at last rib (1), Belly meat content (1), Carcass weight (hot) (1), Cutlet weight (1), Drip loss (1), Fat to meat ratio (1), Feet we…
2	MARC0039166	rs81232395	157110990	A	0.01471	0.4091	C	0.98529	0.5909	0.970588	0.0294118	0	0.333333	0.515152	0.151515	--	C3c concentration (4), Ham weight (3), Cooking loss (2), Meat color-L (2), Shear force (2), Average daily gain (1), Carcass weight (hot) (1), chew score (1), Cutlet weight (1), Estimated carcass lean content (1), Ham fat thickness (1), Head weight (1), Intramuscular fat content (1), Meat color b* (1), pH 24 hr post-mortem (loin) (1), pH for Semimembranosus (1), Shear firmness (1), Shoulder weight…
2	MARC0016281	rs81285311	160085066	C	0.2353	0	T	0.7647	1	0.573529	0.382353	0.0441176	1	0	0	--	C3c concentration (4), Head weight (1), Number of muscle fibers per unit area (1), Total muscle fiber number (1)
2	ALGA0116161	rs80911461	160111983	G	0.3358	0.01667	A	0.6642	0.98333	0.328358	0.671642	0	0.966667	0.0333333	0	--	C3c concentration (4), Head weight (1), Number of muscle fibers per unit area (1), Total muscle fiber number (1)
3	MARC0074035	rs81259319	2932242	A	0.3162	0.03125	G	0.6838	0.96875	0.5	0.367647	0.132353	0.9375	0.0625	0	SDK1	45 min-24 h pH decline (1), Abdominal fat weight (1), Carcass weight (hot) (1), Corpus luteum number (1), Lactate dehydrogenase level (1), Loin muscle area (1), Meat color b* (1), Meat color chroma (1), Percentage giant fibers (1), Shear force (1), Teat number (1)
3	ASGA0089930	rs81308147	16473829	C	0.01493	0	A	0.98507	1	0.970149	0.0298507	0	0.0606061	0.424242	0.515152	RABGEF1, KCTD7, TPST1, CRCP, ASL, GUSB	Average daily gain (5), Carcass length (3), PH for Longissmus dorsi (3), Blood pH (2), Body weight (birth) (2), Corpus luteum number (2), Nonfunctional nipples (2), 45 min-24 h pH decline (1), Abdominal fat weight (1), Average glycolytic potential (1), Backfat at last rib (1), backfat at P2 position (1), Backfat at tenth rib (1), Body weight (end of test) (1), Body weight (slaughter) (1), Carcass…
3	ALGA0113131	rs81341840	20318891	G	0.3015	0.0303	A	0.6985	0.9697	0.455882	0.485294	0.0588235	0.939394	0.0606061	0	--	Average daily gain (5), Intramuscular fat content (5), Carcass length (3), PH for Longissmus dorsi (3), Blood pH (2), Body weight (birth) (2), Nonfunctional nipples (2), 45 min-24 h pH decline (1), Abdominal fat weight (1), Backfat at last rib (1), backfat at P2 position (1), Backfat at tenth rib (1), Body weight (end of test) (1), Body weight (slaughter) (1), Carcass temperature (45 minutes post…
3	ALGA0017983	rs81378947	21400210	G	0.04412	0	A	0.95588	1	0.911765	0.0882353	0	0.0606061	0.242424	0.69697	ZKSCAN2, AQP8, LCMT1	Average daily gain (5), Intramuscular fat content (5), Carcass length (3), PH for Longissmus dorsi (3), Age at puberty (2), Blood pH (2), Body weight (birth) (2), Nonfunctional nipples (2), 45 min-24 h pH decline (1), 45 min-3 hr pH decline (1), Abdominal fat weight (1), Backfat at last rib (1), backfat at P2 position (1), Backfat at tenth rib (1), body weight (17 weeks) (1), Body weight (end of …
3	ASGA0099130	rs81319541	24152790	T	0.1618	0	C	0.8382	1	0.691176	0.294118	0.0147059	0	0.121212	0.878788	EEF2K, SDR42E2, VWA3A, C3H16orf52, PDZD9	CD8-negative leukocyte percentage (7), Intramuscular fat content (5), Average daily gain (3), Loin muscle area (3), Body weight (birth) (2), Carcass length (2), Ham weight (2), Loin and neck meat weight (2), Nonfunctional nipples (2), pH 24 hr post-mortem (loin) (2), Bicarbonate level (1), body weight (17 weeks) (1), Body weight (end of test) (1), Carbon dioxide level (1), Carcass weight (cold) (…
3	SIRI0001083	rs324785855	29364538	A	0.2794	0	C	0.7206	1	0.514706	0.411765	0.0735294	0.030303	0.0606061	0.909091	ERCC4	CD8-negative leukocyte percentage (11), Intramuscular fat content (5), Average daily gain (3), Loin muscle area (3), Body weight (birth) (2), Carcass length (2), Ham weight (2), Loin and neck meat weight (2), Meat color b* (2), Nonfunctional nipples (2), pH 24 hr post-mortem (loin) (2), Sperm abnormality rate (2), Bicarbonate level (1), body weight (17 weeks) (1), Body weight (34 weeks) (1), Body…
3	ASGA0014055	rs81379720	30055615	A	0.4706	0	G	0.5294	1	0.323529	0.411765	0.264706	1	0	0	SHISA9	CD8-negative leukocyte percentage (5), Intramuscular fat content (5), Average daily gain (3), Loin muscle area (3), Body weight (birth) (2), Carcass length (2), Ham weight (2), Loin and neck meat weight (2), Meat color b* (2), Nonfunctional nipples (2), pH 24 hr post-mortem (loin) (2), Sperm abnormality rate (2), Bicarbonate level (1), body weight (17 weeks) (1), Body weight (34 weeks) (1), Body …
3	ASGA0014108	rs81379957	30930114	G	0.3015	0	A	0.6985	1	0.455882	0.485294	0.0588235	0.030303	0.030303	0.939394	SNX29	CD8-negative leukocyte percentage (13), CD8-positive leukocyte percentage (13), Intramuscular fat content (5), Average daily gain (3), Loin muscle area (3), Body weight (birth) (2), Carcass length (2), Ham weight (2), Loin and neck meat weight (2), Meat color b* (2), Nonfunctional nipples (2), pH 24 hr post-mortem (loin) (2), Bicarbonate level (1), body weight (17 weeks) (1), Body weight (34 week…
3	M1GA0004242	rs81379981	31529239	T	0.1397	0	C	0.8603	1	0.764706	0.191176	0.0441176	0.121212	0.484848	0.393939	ZC3H7A, TXNDC11, SNN, LITAF	CD8-negative leukocyte percentage (10), CD8-positive leukocyte percentage (10), Intramuscular fat content (6), Average daily gain (3), Loin muscle area (3), Body weight (birth) (2), Carcass length (2), Cooking loss (2), Fat androstenone level (2), Ham weight (2), Loin and neck meat weight (2), Meat color b* (2), Nonfunctional nipples (2), pH 24 hr post-mortem (loin) (2), Bicarbonate level (1), bo…
3	ALGA0114914	rs80999657	32478846	C	0.1838	0	T	0.8162	1	0.647059	0.338235	0.0147059	0	0.375	0.625	TVP23A, NUBP1, TEKT5, EMP2, ATF7IP2	Intramuscular fat content (7), CD8-negative leukocyte percentage (6), CD8-positive leukocyte percentage (6), Average daily gain (3), Loin muscle area (3), Body weight (birth) (2), Carcass length (2), Fat androstenone level (2), Ham weight (2), Loin and neck meat weight (2), Meat color b* (2), Nonfunctional nipples (2), pH 24 hr post-mortem (loin) (2), Teat number (2), Bicarbonate level (1), body …
3	H3GA0009291	rs81369179	36270941	C	0.08088	0.197	T	0.91912	0.803	0.852941	0.132353	0.0147059	0.606061	0.393939	0	RBFOX1	Intramuscular fat content (7), CD8-negative leukocyte percentage (6), CD8-positive leukocyte percentage (6), Average daily gain (4), Loin muscle area (3), Base excess (2), Body weight (birth) (2), Carcass length (2), Fat androstenone level (2), Ham weight (2), Lactate level (2), Loin and neck meat weight (2), Meat color b* (2), Nonfunctional nipples (2), pH 24 hr post-mortem (loin) (2), Bicarbona…
3	MARC0053220	rs81243623	36290848	A	0.2868	0	G	0.7132	1	0.470588	0.485294	0.0441176	1	0	0	RBFOX1	Intramuscular fat content (7), CD8-negative leukocyte percentage (5), CD8-positive leukocyte percentage (5), Average daily gain (4), Loin muscle area (3), Base excess (2), Body weight (birth) (2), Carcass length (2), Fat androstenone level (2), Ham weight (2), Lactate level (2), Loin and neck meat weight (2), Meat color b* (2), Nonfunctional nipples (2), pH 24 hr post-mortem (loin) (2), Bicarbona…
3	CASI0008503	rs338387557	48290999	A	0.02206	0	G	0.97794	1	0.955882	0.0441176	0	0.151515	0.484848	0.363636	--	Intramuscular fat content (16), Average daily gain (6), CD8-negative leukocyte percentage (6), CD8-positive leukocyte percentage (6), Loin muscle area (3), Body weight (birth) (2), Carcass length (2), Carcass weight (hot) (2), Fat androstenone level (2), Loin and neck meat weight (2), Meat color b* (2), Nonfunctional nipples (2), pH 24 hr post-mortem (loin) (2), Base excess (1), Blood pH (1), bod…
3	ALGA0018729	rs81369727	48438940	T	0.2721	0	C	0.7279	1	0.588235	0.279412	0.132353	0.030303	0.151515	0.818182	--	Intramuscular fat content (16), Average daily gain (6), CD8-negative leukocyte percentage (5), CD8-positive leukocyte percentage (5), Loin muscle area (3), Body weight (birth) (2), Carcass length (2), Carcass weight (hot) (2), Fat androstenone level (2), Loin and neck meat weight (2), Meat color b* (2), Nonfunctional nipples (2), pH 24 hr post-mortem (loin) (2), Base excess (1), Blood pH (1), bod…
3	MARC0062909	rs81251364	49132861	C	0.01471	0	T	0.98529	1	0.970588	0.0294118	0	0.0333333	0.566667	0.4	UXS1, C3H2orf40, NCK2	Intramuscular fat content (16), Average daily gain (6), CD8-negative leukocyte percentage (6), CD8-positive leukocyte percentage (6), CD3-negative CD8-negative leukocyte percentage (5), Loin muscle area (3), Body weight (birth) (2), Carcass length (2), Carcass weight (hot) (2), Fat androstenone level (2), Loin and neck meat weight (2), Meat color b* (2), Nonfunctional nipples (2), pH 24 hr post-m…
3	MARC0063543	rs81251441	49137354	C	0.02206	0	T	0.97794	1	0.955882	0.0441176	0	0.030303	0.515152	0.454545	UXS1, C3H2orf40, NCK2	Intramuscular fat content (16), Average daily gain (6), CD8-negative leukocyte percentage (6), CD8-positive leukocyte percentage (6), CD3-negative CD8-negative leukocyte percentage (5), Loin muscle area (3), Body weight (birth) (2), Carcass length (2), Carcass weight (hot) (2), Fat androstenone level (2), Loin and neck meat weight (2), Meat color b* (2), Nonfunctional nipples (2), pH 24 hr post-m…
3	ALGA0115045	rs81475367	50594738	T	0.3676	0	C	0.6324	1	0.470588	0.323529	0.205882	0	0	1	--	Intramuscular fat content (16), Average daily gain (6), CD3-negative CD8-negative leukocyte percentage (6), CD8-negative leukocyte percentage (6), CD8-positive leukocyte percentage (6), Loin muscle area (3), Body weight (birth) (2), Carcass length (2), Carcass weight (hot) (2), Fat androstenone level (2), Loin and neck meat weight (2), Meat color b* (2), Nonfunctional nipples (2), Base excess (1)…
3	MARC0009774	rs81260350	51739096	T	0.3015	0	C	0.6985	1	0.485294	0.426471	0.0882353	0	0	1	SLC9A2, SLC9A4, IL18RAP, IL18R1, IL1RL1	Intramuscular fat content (16), Average daily gain (6), CD3-negative CD8-negative leukocyte percentage (4), CD8-negative leukocyte percentage (4), CD8-positive leukocyte percentage (4), Loin muscle area (3), Body weight (birth) (2), Carcass length (2), Carcass weight (hot) (2), Fat androstenone level (2), Loin and neck meat weight (2), Meat color b* (2), Nonfunctional nipples (2), Base excess (1)…
3	ALGA0019121	rs81370770	57129085	T	0.06618	0	G	0.93382	1	0.867647	0.132353	0	0.0606061	0.363636	0.575758	FER1L5, KANSL3	Intramuscular fat content (21), Average daily gain (6), Loin muscle area (3), Body weight (birth) (2), Carcass length (2), Carcass weight (hot) (2), Fat androstenone level (2), Loin and neck meat weight (2), Nonfunctional nipples (2), pH 45 minutes post mortem (2), Teat number (2), Base excess (1), Blood pH (1), body weight (17 weeks) (1), Body weight (34 weeks) (1), Body weight (end of test) (1)…
3	MARC0008876	rs81253467	58746097	A	0.3824	0	C	0.6176	1	0.397059	0.441176	0.161765	0	0.0606061	0.939394	REEP1, MRPL35, IMMT, PTCD3, POLR1A, ST3GAL5	Intramuscular fat content (21), CD3-negative CD8-negative leukocyte percentage (9), CD8-negative leukocyte percentage (9), CD8-positive leukocyte percentage (9), Average daily gain (5), Body weight (birth) (2), Carcass length (2), Carcass weight (hot) (2), Fat androstenone level (2), Loin muscle area (2), Nonfunctional nipples (2), pH 45 minutes post mortem (2), Base excess (1), Blood pH (1), bod…
3	ASGA0092117	rs81310804	59322532	C	0.3088	0	T	0.6912	1	0.470588	0.441176	0.0882353	0	0.030303	0.969697	USP39, C3H2orf68, TMEM150A, RNF181, VAMP5, VAMP8, GGCX, MAT2A, SH2D6, CAPG, ELMOD3, RETSAT, TCF7L1	Intramuscular fat content (21), CD3-negative CD8-negative leukocyte percentage (9), CD8-negative leukocyte percentage (9), CD8-positive leukocyte percentage (9), Average daily gain (5), Ham weight (3), Body weight (birth) (2), Carcass length (2), Carcass weight (hot) (2), Fat androstenone level (2), Feed conversion ratio (2), Loin muscle area (2), Nonfunctional nipples (2), pH 45 minutes post mor…
3	MARC0044793	rs81235462	59501141	A	0.2868	0	C	0.7132	1	0.558824	0.308824	0.132353	0	0.0606061	0.939394	SH2D6, CAPG, ELMOD3, RETSAT, TCF7L1, KCMF1	Intramuscular fat content (21), CD3-negative CD8-negative leukocyte percentage (8), CD8-negative leukocyte percentage (8), CD8-positive leukocyte percentage (8), Average daily gain (5), Ham weight (3), Body weight (birth) (2), Carcass length (2), Carcass weight (hot) (2), Fat androstenone level (2), Loin muscle area (2), Nonfunctional nipples (2), pH 45 minutes post mortem (2), Backfat thickness …
3	ASGA0102971	rs80889198	61967071	G	0.2353	0	A	0.7647	1	0.602941	0.323529	0.0735294	0	0.030303	0.969697	--	Intramuscular fat content (21), Average daily gain (5), CD3-negative CD8-negative leukocyte percentage (5), CD8-negative leukocyte percentage (5), CD8-positive leukocyte percentage (5), Body weight (birth) (2), Carcass length (2), Carcass weight (hot) (2), Fat androstenone level (2), Loin muscle area (2), Nonfunctional nipples (2), pH 45 minutes post mortem (2), 45 min-24 h pH decline (1), Base e…
3	ASGA0101827	rs81475187	63446671	C	0.3088	0	T	0.6912	1	0.485294	0.411765	0.102941	0	0.0909091	0.909091	CTNNA2, LRRTM1	Intramuscular fat content (21), CD3-negative CD8-negative leukocyte percentage (9), CD8-negative leukocyte percentage (9), CD8-positive leukocyte percentage (9), Average daily gain (5), Carcass length (2), Carcass weight (hot) (2), Fat androstenone level (2), Loin muscle area (2), Nonfunctional nipples (2), pH 45 minutes post mortem (2), Base excess (1), Blood pH (1), body weight (17 weeks) (1), …
3	ALGA0019416	rs81371483	63934619	C	0.125	0	T	0.875	1	0.75	0.25	0	0	0.181818	0.818182	CTNNA2	Intramuscular fat content (21), CD3-negative CD8-negative leukocyte percentage (9), CD8-negative leukocyte percentage (9), CD8-positive leukocyte percentage (9), Average daily gain (5), Carcass length (2), Carcass weight (hot) (2), Fat androstenone level (2), Loin muscle area (2), Nonfunctional nipples (2), pH 45 minutes post mortem (2), Base excess (1), Blood pH (1), body weight (17 weeks) (1), …
3	ASGA0014925	rs81371553	65905816	C	0.1765	0	T	0.8235	1	0.691176	0.264706	0.0441176	0.030303	0.242424	0.727273	--	Intramuscular fat content (21), Average daily gain (5), CD8-positive leukocyte percentage (4), Carcass length (2), Carcass weight (hot) (2), CD3-negative CD8-negative leukocyte percentage (2), CD8-negative leukocyte percentage (2), Fat androstenone level (2), Loin muscle area (2), Nonfunctional nipples (2), pH 45 minutes post mortem (2), Base excess (1), Blood pH (1), body weight (17 weeks) (1), …
3	ALGA0121868	rs81307791	65969432	G	0.2206	0	A	0.7794	1	0.617647	0.323529	0.0588235	0	0.0909091	0.909091	LRRTM4	Intramuscular fat content (21), Average daily gain (5), Carcass length (2), Carcass weight (hot) (2), CD8-positive leukocyte percentage (2), Fat androstenone level (2), Loin muscle area (2), Nonfunctional nipples (2), pH 45 minutes post mortem (2), Base excess (1), Blood pH (1), body weight (17 weeks) (1), Body weight (34 weeks) (1), Body weight (end of test) (1), C3c concentration (1), Carcass w…
3	MARC0011496	rs81270309	90202359	A	0.06618	0	G	0.93382	1	0.897059	0.0735294	0.0294118	0.030303	0.393939	0.575758	NRXN1	Intramuscular fat content (21), CD3-negative CD8-negative leukocyte percentage (6), Dressing percentage (2), Fat androstenone level (2), Meat color b* (2), Nonfunctional nipples (2), pH 45 minutes post mortem (2), Shear force (2), Average backfat thickness (1), Average daily gain (1), Backfat thickness between 3rd and 4th rib (1), Backfat weight (1), Base excess (1), Blood pH (1), Body weight (3 …
3	ASGA0015356	rs81373659	100076912	T	0.08088	0.5	C	0.91912	0.5	0.838235	0.161765	0	0.30303	0.393939	0.30303	SLC8A1	Intramuscular fat content (21), pH 45 minutes post mortem (3), Base excess (2), Dressing percentage (2), Fat androstenone level (2), Loin weight (2), Meat color b* (2), Nonfunctional nipples (2), Average backfat thickness (1), Backfat at rump (1), Backfat thickness between 3rd and 4th rib (1), Backfat weight (1), Blood pH (1), Body weight (3 weeks) (1), Body weight (34 weeks) (1), Body weight (en…
3	ASGA0015363	rs81373681	100098050	G	0.1324	0.2576	T	0.8676	0.7424	0.75	0.235294	0.0147059	0.606061	0.272727	0.121212	SLC8A1	Intramuscular fat content (21), pH 45 minutes post mortem (3), Base excess (2), Dressing percentage (2), Fat androstenone level (2), Loin weight (2), Meat color b* (2), Nonfunctional nipples (2), Average backfat thickness (1), Backfat at rump (1), Backfat thickness between 3rd and 4th rib (1), Backfat weight (1), Blood pH (1), Body weight (3 weeks) (1), Body weight (34 weeks) (1), Body weight (en…
3	SIRI0000186	rs342945875	100307897	A	0.01471	0.2576	G	0.98529	0.7424	0.970588	0.0294118	0	0.484848	0.515152	0	SLC8A1	Intramuscular fat content (21), pH 45 minutes post mortem (3), Base excess (2), Dressing percentage (2), Fat androstenone level (2), Loin weight (2), Meat color b* (2), Nonfunctional nipples (2), Average backfat thickness (1), Backfat at rump (1), Backfat thickness between 3rd and 4th rib (1), Backfat weight (1), Blood pH (1), Body weight (3 weeks) (1), Body weight (34 weeks) (1), Body weight (en…
3	ASGA0015389	rs81373756	100448894	T	0.09559	0	C	0.90441	1	0.808824	0.191176	0	0.181818	0.484848	0.333333	THUMPD2, TMEM178A	Intramuscular fat content (21), pH 45 minutes post mortem (3), Dressing percentage (2), Fat androstenone level (2), Loin weight (2), Meat color b* (2), Average backfat thickness (1), Backfat at rump (1), Backfat thickness between 3rd and 4th rib (1), Backfat weight (1), Base excess (1), Body weight (3 weeks) (1), Body weight (34 weeks) (1), Body weight (end of test) (1), Bone mineral density (1),…
3	ASGA0015463	rs81373933	101380433	G	0	0.2121	T	1	0.7879	1	0	0	0.575758	0.424242	0	SOS1, ARHGEF33, MORN2, DHX57, GEMIN6	Intramuscular fat content (21), pH 45 minutes post mortem (3), Dressing percentage (2), Fat androstenone level (2), Feet and leg conformation (2), Loin weight (2), Meat color b* (2), Average backfat thickness (1), Backfat at rump (1), Backfat thickness between 3rd and 4th rib (1), Backfat weight (1), Base excess (1), Body weight (3 weeks) (1), Body weight (end of test) (1), Body weight (weaning) …
3	H3GA0010142	rs81373924	101401511	T	0.07353	0	G	0.92647	1	0.867647	0.117647	0.0147059	0.212121	0.515152	0.272727	SOS1, ARHGEF33, MORN2, DHX57, GEMIN6	Intramuscular fat content (21), pH 45 minutes post mortem (3), Dressing percentage (2), Fat androstenone level (2), Feet and leg conformation (2), Loin weight (2), Meat color b* (2), Average backfat thickness (1), Backfat at rump (1), Backfat thickness between 3rd and 4th rib (1), Backfat weight (1), Base excess (1), Body weight (3 weeks) (1), Body weight (end of test) (1), Body weight (weaning) …
3	ASGA0100307	rs81321027	101510973	C	0	0	A	1	1	1	0	0	0.121212	0.636364	0.242424	SOS1, ARHGEF33, MORN2, DHX57, GEMIN6, SRSF7, GALM	Intramuscular fat content (21), pH 45 minutes post mortem (3), Dressing percentage (2), Fat androstenone level (2), Feet and leg conformation (2), Loin weight (2), Meat color b* (2), Average backfat thickness (1), Backfat at rump (1), Backfat thickness between 3rd and 4th rib (1), Backfat weight (1), Base excess (1), Body weight (3 weeks) (1), Body weight (end of test) (1), Body weight (weaning) …
3	ASGA0015472	rs81373970	102171761	G	0.125	0.4091	A	0.875	0.5909	0.764706	0.220588	0.0147059	0.30303	0.575758	0.121212	ATL2, RMDN2	Intramuscular fat content (21), pH 45 minutes post mortem (3), Dressing percentage (2), Fat androstenone level (2), Loin weight (2), Meat color b* (2), Average backfat thickness (1), Backfat at rump (1), Backfat thickness between 3rd and 4th rib (1), Backfat weight (1), Base excess (1), Body weight (3 weeks) (1), Body weight (end of test) (1), Body weight (weaning) (1), Bone mineral density (1), …
3	ASGA0015494	rs81374043	103029683	A	0.2647	0	G	0.7353	1	0.544118	0.382353	0.0735294	0.030303	0.151515	0.818182	PRKD3, NDUFAF7, CEBPZ, CEBPZOS, SULT6B1, EIF2AK2, GPATCH11, HEATR5B	Intramuscular fat content (21), pH 45 minutes post mortem (3), Dressing percentage (2), Fat androstenone level (2), Loin weight (2), Meat color b* (2), Average backfat thickness (1), Backfat at rump (1), Backfat thickness between 3rd and 4th rib (1), Backfat weight (1), Base excess (1), Belly weight (1), Body weight (3 weeks) (1), Body weight (end of test) (1), Body weight (weaning) (1), Bone min…
3	ALGA0021371	rs81377353	129444327	T	0.4706	0.09091	C	0.5294	0.90909	0.352941	0.352941	0.294118	0.848485	0.121212	0.030303	--	Intramuscular fat content (23), Teat number (3), Loin muscle area (2), PRRSV susceptibility (2), Base excess (1), Body weight (end of test) (1), Chest circumference (1), Cooking loss (1), Creatinine level (1), Daily feed intake (1), Dressing percentage (1), Fat protein content (1), Ham fat thickness (1), Intestinal fat weight (1), Meat color b* (1), Meat color chroma (1), muscle protein percentag…
3	ALGA0115870	rs81345216	140409204	C	0.05882	0	T	0.94118	1	0.882353	0.117647	0	0.212121	0.545455	0.242424	--	Loin muscle area (2), Base excess (1), Body weight (end of test) (1), Cooking loss (1), Creatinine level (1), Dressing percentage (1), Fat protein content (1), Ham fat thickness (1), Meat color b* (1), Meat color chroma (1), Nonfunctional nipples (1), rhinitis (1), Shear force (1), Sodium level (1), Teat number (1)
4	ALGA0123050	rs81318219	131971	G	0.01471	0	A	0.98529	1	0.970588	0.0294118	0	0.151515	0.363636	0.484848	C4H8orf33, ZNF34, RPL8, ZNF7, COMMD5, ZNF251, ARHGAP39, C4H8orf82, LRRC24, LRRC14, RECQL4, MFSD3, GPT, PPP1R16A, FOXH1, KIFC2	Average daily gain (5), Average backfat thickness (3), Loin muscle area (2), Backfat at last lumbar (1), Backfat at last rib (1), backfat at P2 position (1), Body weight (slaughter) (1), Carcass weight (hot) (1), Enterotoxigenic E. coli susceptibility (1), Ham meat weight (1), Heart weight (1), Linoleic acid content (1), Loin eye area linear (1), Loin muscle depth (1), Shoulder meat weight (1), T…
4	M1GA0005042	rs80837504	233274	T	0.01471	0	C	0.98529	1	0.970588	0.0294118	0	0.151515	0.30303	0.545455	C4H8orf33, ZNF34, RPL8, ZNF7, COMMD5, ZNF251, ARHGAP39, C4H8orf82, LRRC24, LRRC14, RECQL4, MFSD3, GPT, PPP1R16A, FOXH1, KIFC2, TONSL, VPS28, SLC39A4, CPSF1, ADCK5, SLC52A2, FBXL6, TMEM249	Average daily gain (5), Average backfat thickness (3), Enterotoxigenic E. coli susceptibility (2), Loin muscle area (2), Backfat at last lumbar (1), Backfat at last rib (1), backfat at P2 position (1), Body weight (slaughter) (1), Carcass weight (hot) (1), Ham meat weight (1), Heart weight (1), Linoleic acid content (1), Loin eye area linear (1), Loin muscle depth (1), Shoulder meat weight (1), T…
4	ASGA0016965	rs80891253	365406	T	0.1397	0	G	0.8603	1	0.720588	0.279412	0	0.030303	0.363636	0.606061	ZNF7, COMMD5, ZNF251, ARHGAP39, C4H8orf82, LRRC24, LRRC14, RECQL4, MFSD3, GPT, PPP1R16A, FOXH1, KIFC2, TONSL, VPS28, SLC39A4, CPSF1, ADCK5, SLC52A2, FBXL6, TMEM249, SCRT1, DGAT1, HSF1, BOP1, SCX, MROH1	Average daily gain (5), Average backfat thickness (3), Enterotoxigenic E. coli susceptibility (2), Loin muscle area (2), Backfat at last lumbar (1), Backfat at last rib (1), backfat at P2 position (1), Body weight (slaughter) (1), Carcass weight (hot) (1), Ham meat weight (1), Heart weight (1), Linoleic acid content (1), Loin eye area linear (1), Loin muscle depth (1), Shoulder meat weight (1), T…
4	ASGA0097605	rs81317600	12603508	C	0.4559	0.06061	T	0.5441	0.93939	0.323529	0.441176	0.235294	0.878788	0.121212	0	MYC	Average daily gain (8), Intramuscular fat content (5), Loin muscle area (5), Backfat at last rib (4), Backfat at tenth rib (4), Backfat weight (3), Body weight (slaughter) (3), Carcass weight (hot) (3), Dressing percentage (3), Drip loss (3), Percentage type IIb fibers (3), Teat number (3), Average backfat thickness (2), Feed conversion ratio (2), Thawing loss (2), Abdominal fat percentage (1), B…
4	MARC0002878	rs81221658	12649192	A	0.2787	0	C	0.7213	1	0.606557	0.229508	0.163934	0	0.0606061	0.939394	MYC	Average daily gain (8), Intramuscular fat content (6), Loin muscle area (5), Backfat at last rib (4), Backfat at tenth rib (4), Backfat weight (3), Body weight (slaughter) (3), Carcass weight (hot) (3), Dressing percentage (3), Percentage type IIb fibers (3), Teat number (3), Average backfat thickness (2), Drip loss (2), Feed conversion ratio (2), Shoulder weight (2), Abdominal fat percentage (1)…
4	ASGA0018359	rs80979389	12710425	A	0.2059	0.04545	G	0.7941	0.95455	0.617647	0.352941	0.0294118	0.909091	0.0909091	0	--	Average daily gain (8), Intramuscular fat content (5), Loin muscle area (5), Backfat at last rib (4), Backfat at tenth rib (4), Backfat weight (3), Body weight (slaughter) (3), Carcass weight (hot) (3), Dressing percentage (3), Percentage type IIb fibers (3), Teat number (3), Average backfat thickness (2), Drip loss (2), Feed conversion ratio (2), Shoulder weight (2), Abdominal fat percentage (1)…
4	ALGA0023349	rs80833996	13737955	G	0	0	T	1	1	1	0	0	0	0.212121	0.787879	--	Average daily gain (7), Backfat at last rib (4), Loin muscle area (4), Backfat at tenth rib (3), Backfat weight (3), Dressing percentage (3), Percentage type IIb fibers (3), Average backfat thickness (2), Drip loss (2), Intramuscular fat content (2), Teat number (2), Abdominal fat percentage (1), Backfat at last lumbar (1), backfat at P2 position (1), Body weight (slaughter) (1), Carcass weight (…
4	ASGA0018487	rs80927422	14708368	G	0.02206	0	A	0.97794	1	0.955882	0.0441176	0	0.0606061	0.606061	0.333333	NSMCE2, WASHC5, SQLE, ZNF572	Average daily gain (8), Backfat at last rib (4), Loin muscle area (4), Backfat at tenth rib (3), Backfat weight (3), Dressing percentage (3), Percentage type IIb fibers (3), Average backfat thickness (2), Drip loss (2), Feed conversion ratio (2), Intramuscular fat content (2), Teat number (2), Abdominal fat percentage (1), Backfat at last lumbar (1), backfat at mid-back (1), backfat at P2 positio…
4	ASGA0018763	rs80785109	18153487	C	0.1691	0	T	0.8309	1	0.661765	0.338235	0	0	0.0322581	0.967742	SNTB1	Average daily gain (8), Backfat at last rib (5), Loin muscle area (5), Backfat at tenth rib (3), Backfat weight (3), Body weight (slaughter) (3), Dressing percentage (3), Percentage type IIb fibers (3), Average backfat thickness (2), Carcass length (2), Cervical vertebra length (2), Drip loss (2), Ham weight (2), Intramuscular fat content (2), Litter size (2), Shoulder weight (2), Teat number (2)…
4	ASGA0018764	rs80908904	18225151	A	0.3167	0	G	0.6833	1	0.483333	0.4	0.116667	0	0.121212	0.878788	SNTB1	Average daily gain (8), Backfat at last rib (5), Loin muscle area (5), Backfat at tenth rib (3), Backfat weight (3), Body weight (slaughter) (3), Dressing percentage (3), Percentage type IIb fibers (3), Average backfat thickness (2), Carcass length (2), Cervical vertebra length (2), Drip loss (2), Ham weight (2), Intramuscular fat content (2), Litter size (2), Shoulder weight (2), Teat number (2)…
4	ASGA0019230	rs80921333	35530467	A	0.2059	0	G	0.7941	1	0.617647	0.352941	0.0294118	0.0606061	0.30303	0.636364	NCALD, GRHL2	Average daily gain (11), Carcass length (10), Average backfat thickness (7), Shoulder subcutaneous fat thickness (6), Backfat at last rib (5), Shoulder weight (5), Body weight (birth) (3), Body weight (slaughter) (3), Fat androstenone level (3), Loin muscle area (3), Teat number (3), backfat at mid-back (2), Belly weight (2), Body weight (end of test) (2), Body weight (2), Cervical vertebra lengt…
4	ASGA0019411	rs81381788	41660893	G	0.2721	0	A	0.7279	1	0.558824	0.338235	0.102941	0.030303	0.212121	0.757576	PLEKHF2, NDUFAF6, TP53INP1, CCNE2, INTS8	Average daily gain (12), Average backfat thickness (7), Carcass length (6), Body weight (birth) (4), Body weight (3), Fat androstenone level (3), Shoulder weight (3), Abdominal fat weight (2), Adipocyte diameter (2), Backfat at first rib (2), Backfat at last rib (2), backfat at mid-back (2), Belly weight (2), Body weight (end of test) (2), Body weight (slaughter) (2), Ham weight (2), Loin muscle …
4	ALGA0024689	rs80851638	41828274	G	0.1103	0	T	0.8897	1	0.779412	0.220588	0	0.151515	0.545455	0.30303	NDUFAF6, TP53INP1, CCNE2, INTS8, DPY19L4, ESRP1	Average daily gain (12), Average backfat thickness (7), Carcass length (6), Body weight (birth) (4), Body weight (3), Fat androstenone level (3), Shoulder weight (3), Abdominal fat weight (2), Adipocyte diameter (2), Backfat at first rib (2), Backfat at last rib (2), backfat at mid-back (2), Belly weight (2), Body weight (end of test) (2), Body weight (slaughter) (2), Ham weight (2), Loin muscle …
4	ALGA0024757	rs80918474	42900658	G	0.3088	0	A	0.6912	1	0.5	0.382353	0.117647	0	0.181818	0.818182	PDP1, TMEM67, RBM12B, FAM92A	Average daily gain (12), Average backfat thickness (8), Carcass length (6), Body weight (birth) (4), Body weight (3), Fat androstenone level (3), Abdominal fat weight (2), Adipocyte diameter (2), Backfat at first rib (2), Backfat at last rib (2), backfat at mid-back (2), Belly weight (2), body weight (17 weeks) (2), Body weight (end of test) (2), Body weight (slaughter) (2), Ham weight (2), Loin …
4	INRA0014015	rs329649565	47963187	G	0	0	A	1	1	1	0	0	0	0	1	--	Average daily gain (15), Average backfat thickness (8), Carcass length (7), Body weight (birth) (4), Fat androstenone level (3), Abdominal fat weight (2), Adipocyte diameter (2), Backfat at last rib (2), backfat at mid-back (2), Belly weight (2), body weight (17 weeks) (2), Body weight (end of test) (2), Body weight (slaughter) (2), Body weight (2), Feed conversion ratio (2), Ham weight (2), Loin…
4	MARC0027031	rs80833057	55362366	A	0.08824	0	C	0.91176	1	0.823529	0.176471	0	0.030303	0.212121	0.757576	FABP5	Average daily gain (20), Average backfat thickness (8), Carcass length (8), Backfat at last rib (4), Body weight (birth) (4), Abdominal fat weight (3), backfat at P2 position (3), Carcass weight (hot) (3), Fat androstenone level (3), pH for Semimembranosus (3), Adipocyte diameter (2), backfat at mid-back (2), Belly weight (2), body weight (17 weeks) (2), Body weight (end of test) (2), Body weight…
4	ASGA0019705	rs80926181	61166436	G	0.25	0	A	0.75	1	0.573529	0.352941	0.0735294	0	0.212121	0.787879	CRISPLD1, PI15	Average daily gain (20), Average backfat thickness (8), Carcass length (8), Backfat at last rib (4), Body weight (birth) (4), Abdominal fat weight (3), backfat at P2 position (3), Carcass weight (hot) (3), Fat androstenone level (3), pH for Semimembranosus (3), Adipocyte diameter (2), backfat at mid-back (2), Belly weight (2), body weight (17 weeks) (2), Body weight (end of test) (2), Body weight…
4	ALGA0025247	rs80784580	62303926	C	0.02941	0	T	0.97059	1	0.941176	0.0588235	0	0.0606061	0.484848	0.454545	STAU2	Average daily gain (20), Average backfat thickness (9), Carcass length (7), Body weight (birth) (4), Abdominal fat weight (3), Backfat at last rib (3), backfat at P2 position (3), Carcass weight (hot) (3), Fat androstenone level (3), pH for Semimembranosus (3), Adipocyte diameter (2), backfat at mid-back (2), Belly weight (2), body weight (17 weeks) (2), Body weight (end of test) (2), Body weight…
4	INRA0014251	rs318716974	63316010	G	0.06618	0	T	0.93382	1	0.867647	0.132353	0	0.181818	0.484848	0.333333	KCNB2, TRPA1	Average daily gain (20), Average backfat thickness (9), Carcass length (7), Body weight (birth) (4), Abdominal fat weight (3), backfat at P2 position (3), Carcass weight (hot) (3), Fat androstenone level (3), pH for Semimembranosus (3), Adipocyte diameter (2), Backfat at last rib (2), backfat at mid-back (2), Belly weight (2), body weight (17 weeks) (2), Body weight (end of test) (2), Body weight…
4	ASGA0019797	rs80804569	64216572	T	0.1838	0	C	0.8162	1	0.691176	0.25	0.0588235	0	0.151515	0.848485	EYA1	Average daily gain (20), Average backfat thickness (9), Carcass length (7), Body weight (birth) (4), Abdominal fat weight (3), backfat at P2 position (3), Carcass weight (hot) (3), Fat androstenone level (3), pH for Semimembranosus (3), Adipocyte diameter (2), Backfat at last rib (2), backfat at mid-back (2), Belly weight (2), body weight (17 weeks) (2), Body weight (end of test) (2), Body weight…
4	ALGA0025359	rs80828531	66581535	T	0.06618	0	G	0.93382	1	0.867647	0.132353	0	0.0606061	0.515152	0.424242	C4H8orf34, PREX2	Average daily gain (20), Average backfat thickness (9), Carcass length (7), Abdominal fat weight (3), Backfat at last rib (3), backfat at P2 position (3), Body weight (birth) (3), Carcass weight (hot) (3), Fat androstenone level (3), pH for Semimembranosus (3), Adipocyte diameter (2), backfat at mid-back (2), Belly weight (2), body weight (17 weeks) (2), Body weight (end of test) (2), Body weight…
4	ASGA0019873	rs81382036	68349470	G	0.25	0	A	0.75	1	0.588235	0.323529	0.0882353	0	0.212121	0.787879	MYBL1, C4H8orf46, ADHFE1, RRS1, CRH, TRIM55	Average daily gain (20), PH for Longissmus dorsi (11), Average backfat thickness (9), Carcass length (7), Abdominal fat weight (3), Backfat at last rib (3), backfat at P2 position (3), Body weight (birth) (3), Carcass weight (hot) (3), Fat androstenone level (3), Head weight (3), pH for Semimembranosus (3), Adipocyte diameter (2), backfat at mid-back (2), Belly weight (2), body weight (17 weeks) …
4	MARC0052003	rs81242938	72011727	A	0	0	G	1	1	1	0	0	0.121212	0.545455	0.333333	ASPH, CLVS1	Average daily gain (22), Average backfat thickness (11), Carcass length (7), Head weight (6), Tongue weight (5), Heart weight (4), Loin muscle area (4), Abdominal fat weight (3), Body weight (birth) (3), Fat androstenone level (3), Feed conversion ratio (3), Ham weight (3), Intramuscular fat content (3), Backfat at last rib (2), backfat at mid-back (2), Backfat at rump (2), Backfat thickness betw…
4	ALGA0025924	rs80804384	80363802	G	0.4632	0	A	0.5368	1	0.25	0.573529	0.176471	1	0	0	SPIDR, PRRX1	Average daily gain (21), Average backfat thickness (9), Carcass length (7), Backfat at last rib (4), Intramuscular fat content (4), Loin muscle area (4), Backfat weight (3), Body weight (birth) (3), Body weight (slaughter) (3), Fat androstenone level (3), Feed conversion ratio (3), Ham weight (3), Heart weight (3), Linoleic acid content (3), Abdominal fat weight (2), Backfat at first rib (2), bac…
4	MARC0055526	rs80866768	86209504	T	0.1029	0	C	0.8971	1	0.808824	0.176471	0.0147059	0.030303	0.424242	0.545455	PBX1	Average daily gain (21), Average backfat thickness (8), Carcass length (5), Backfat weight (4), Loin muscle area (4), Backfat at last rib (3), backfat at mid-back (3), Body weight (birth) (3), Fat androstenone level (3), Intramuscular fat content (3), Small intestine length (3), Abdominal fat weight (2), Backfat thickness between 3rd and 4th rib (2), body weight (17 weeks) (2), Body weight (end o…
4	MARC0007406	rs81235898	87042710	C	0	0.1364	T	1	0.8636	1	0	0	0.727273	0.272727	0	NUF2	Average daily gain (21), Average backfat thickness (8), Carcass length (6), Backfat at last rib (4), Backfat weight (4), Loin muscle area (4), backfat at mid-back (3), Body weight (birth) (3), Fat androstenone level (3), Intramuscular fat content (3), Small intestine length (3), Abdominal fat weight (2), Adipocyte diameter (2), Backfat thickness between 3rd and 4th rib (2), body weight (17 weeks)…
4	MARC0000967	rs80933777	87283932	T	0.09559	0	C	0.90441	1	0.808824	0.191176	0	0.030303	0.393939	0.575758	NUF2, RGS5, RGS4	Average daily gain (21), Average backfat thickness (8), Carcass length (6), Backfat at last rib (4), Backfat weight (4), Loin muscle area (4), backfat at mid-back (3), Body weight (birth) (3), Fat androstenone level (3), Intramuscular fat content (3), Linoleic acid content (3), Small intestine length (3), Abdominal fat weight (2), Adipocyte diameter (2), Backfat thickness between 3rd and 4th rib …
4	INRA0015224	rs326971549	89092678	G	0.08088	0	A	0.91912	1	0.838235	0.161765	0	0	0.242424	0.757576	FCGR2B, FCGR3A, HSPA6, CFAP126, SDHC, MPZ, PCP4L1, NR1I3, TOMM40L, APOA2, FCER1G, NDUFS2, ADAMTS4, B4GALT3, PPOX, USP21	Average daily gain (21), Average backfat thickness (8), Carcass length (6), Backfat at last rib (4), Backfat weight (4), Loin muscle area (4), backfat at mid-back (3), Body weight (birth) (3), Fat androstenone level (3), Intramuscular fat content (3), Linoleic acid content (3), Small intestine length (3), Abdominal fat weight (2), Adipocyte diameter (2), Backfat thickness between 3rd and 4th rib …
4	ALGA0026549	rs80788904	95891292	A	0.03676	0	G	0.96324	1	0.926471	0.0735294	0	0.121212	0.69697	0.181818	NUP210L, RPS27, RAB13, JTB, CREB3L4, SLC39A1, CRTC2, DENND4B, GATAD2B, SLC27A3, INTS3, NPR1, ILF2, SNAPIN, CHTOP, S100A1, S100A13, S100A14, S100A16, S100A2, S100A3, S100A4	Average daily gain (22), Carcass length (9), Average backfat thickness (8), Backfat at last rib (4), Backfat weight (4), Body weight (slaughter) (4), Loin and neck meat weight (4), Loin muscle area (4), Adipocyte diameter (3), backfat at mid-back (3), Backfat thickness between 3rd and 4th rib (3), Carcass weight (cold) (3), Fat androstenone level (3), Feed conversion ratio (3), Ham weight (3), Ab…
4	M1GA0006049	rs80845017	96499770	C	0.09559	0	T	0.90441	1	0.808824	0.191176	0	0	0.4375	0.5625	LOR, PRR9, LELP1, SPRP, IVL, SMCP	Average daily gain (22), Carcass length (9), Average backfat thickness (8), Feed conversion ratio (6), Backfat weight (4), Body weight (slaughter) (4), Loin and neck meat weight (4), Loin muscle area (4), Adipocyte diameter (3), Backfat at last rib (3), backfat at mid-back (3), Carcass weight (cold) (3), Fat androstenone level (3), Ham weight (3), Abdominal fat weight (2), Backfat thickness betwe…
4	ALGA0026920	rs80828456	102915830	C	0.09559	0	T	0.90441	1	0.808824	0.191176	0	0.0606061	0.30303	0.636364	SPAG17, WDR3, GDAP2	Average daily gain (13), Hemolytic complement activity (classical pathway) (6), Average backfat thickness (5), Backfat weight (3), Body weight (slaughter) (3), backfat at mid-back (2), body weight (17 weeks) (2), Body weight (end of test) (2), Carcass weight (hot) (2), Diameter of type IIb muscle fibers (2), Drip loss (2), Ear area (2), Ear weight (2), Feed conversion ratio (2), Ham weight (2), L…
4	ASGA0021547	rs80817326	113151281	T	0.1029	0	C	0.8971	1	0.808824	0.176471	0.0147059	0.0333333	0.4	0.566667	--	Average daily gain (11), Average backfat thickness (6), Hemolytic complement activity (classical pathway) (6), Body weight (slaughter) (3), Ham weight (3), Loin muscle area (3), Body weight (end of test) (2), Carcass length (2), Carcass weight (cold) (2), Diameter of type IIb muscle fibers (2), Drip loss (2), Loin and neck meat weight (2), Adipocyte diameter (1), Age at slaughter (1), backfat at …
4	ALGA0027619	rs80808504	114323736	C	0.02941	0	T	0.97059	1	0.941176	0.0588235	0	0.030303	0.151515	0.818182	--	Average daily gain (11), Hemolytic complement activity (classical pathway) (6), Average backfat thickness (5), Body weight (slaughter) (3), Ham weight (3), Loin muscle area (3), Body weight (end of test) (2), Carcass length (2), Carcass weight (cold) (2), Diameter of type IIb muscle fibers (2), Drip loss (2), Loin and neck meat weight (2), Adipocyte diameter (1), Age at slaughter (1), backfat at …
4	MARC0004609	rs80951679	131435938	G	0.3382	0.06061	A	0.6618	0.93939	0.441176	0.441176	0.117647	0.878788	0.121212	0	--	Hemolytic complement activity (classical pathway) (6), Average daily gain (4), Carcass weight (cold) (3), Intramuscular fat content (3), Average backfat thickness (2), Dressing percentage (2), Drip loss (2), Ham weight (2), Shoulder meat weight (2), androstenone laboratory (1), Body weight (3 weeks) (1), Body weight (46 days) (1), C3c concentration (1), Calcium level (1), Carcass length (1), Hear…
4	H3GA0014484	rs80983204	131855695	G	0.08824	0	A	0.91176	1	0.838235	0.147059	0.0147059	0.212121	0.454545	0.333333	--	Hemolytic complement activity (classical pathway) (6), Average daily gain (4), Carcass weight (cold) (3), Intramuscular fat content (3), Average backfat thickness (2), Dressing percentage (2), Drip loss (2), Ham weight (2), Shoulder meat weight (2), androstenone laboratory (1), Body weight (3 weeks) (1), Body weight (46 days) (1), C3c concentration (1), Calcium level (1), Carcass length (1), Hear…
4	ASGA0097620	rs81317615	133020335	T	0.4044	0.06061	G	0.5956	0.93939	0.367647	0.455882	0.176471	0.878788	0.121212	0	--	Hemolytic complement activity (classical pathway) (6), Average daily gain (4), Carcass weight (cold) (3), Intramuscular fat content (3), Average backfat thickness (2), Dressing percentage (2), Drip loss (2), Ham weight (2), Shoulder meat weight (2), androstenone laboratory (1), Body weight (3 weeks) (1), Body weight (46 days) (1), C3c concentration (1), Calcium level (1), Carcass length (1), Hear…
4	H3GA0014684	rs81380724	136333725	C	0.1691	0	T	0.8309	1	0.661765	0.338235	0	0	0.242424	0.757576	--	Carcass weight (cold) (2), Average daily gain (1), Calcium level (1), Intramuscular fat content (1), Large intestine weight (1), Meat color OPTO (1), Nonfunctional nipples (1), Pale soft and exudative meat (1), Shear force at first peak (1), Shoulder subcutaneous fat thickness (1), Total shear work (1), Vertebra number (1)
4	ALGA0029436	rs80817343	137950544	A	0.1103	0	C	0.8897	1	0.794118	0.191176	0.0147059	0	0.242424	0.757576	--	Carcass weight (cold) (2), Calcium level (1), Intramuscular fat content (1), Nonfunctional nipples (1), Shear force at first peak (1), Total shear work (1), Vertebra number (1)
4	ASGA0092331	rs80867454	138289295	A	0.07353	0	G	0.92647	1	0.867647	0.117647	0.0147059	0.030303	0.393939	0.575758	--	Carcass weight (cold) (2), Calcium level (1), Intramuscular fat content (1), Nonfunctional nipples (1), Shear force at first peak (1), Total shear work (1), Vertebra number (1)
4	ASGA0094950	rs80916120	138291253	C	0.08088	0	A	0.91912	1	0.852941	0.132353	0.0147059	0.0606061	0.424242	0.515152	--	Carcass weight (cold) (2), Calcium level (1), Intramuscular fat content (1), Nonfunctional nipples (1), Shear force at first peak (1), Total shear work (1), Vertebra number (1)
4	ASGA0023261	rs80858518	138291968	G	0.08088	0	A	0.91912	1	0.852941	0.132353	0.0147059	0.030303	0.272727	0.69697	--	Carcass weight (cold) (2), Calcium level (1), Intramuscular fat content (1), Nonfunctional nipples (1), Shear force at first peak (1), Total shear work (1), Vertebra number (1)
4	ALGA0029503	rs80924209	139080993	A	0.09559	0	G	0.90441	1	0.823529	0.161765	0.0147059	0.030303	0.424242	0.545455	--	Carcass weight (cold) (2), Meat color-L (2), Calcium level (1), Intramuscular fat content (1), Nonfunctional nipples (1), Shear force at first peak (1), Total shear work (1), Vertebra number (1)
5	MARC0075449	rs81261346	4916323	A	0	0.3939	C	1	0.6061	1	0	0	0.333333	0.545455	0.121212	KIAA1644, PARVG, PARVB, SAMM50, PNPLA3	backfat above muscle dorsi (2), Drip loss (2), Meat color L* (2), Activity during lying (1), Backfat at last lumbar (1), Backfat at tenth rib (1), CD4-positive leukocyte percentage (1), Creatinine level (1), Daily feed intake (1), Feed intake (1), Hemolytic complement activity (alternative pathway) (1), Loin muscle area (1), Number of stillborn (1), Platelet count (1), Shoulder subcutaneous fat t…
5	ALGA0030091	rs80811565	5363246	G	0.1471	0	T	0.8529	1	0.705882	0.294118	0	0.0606061	0.363636	0.575758	EFCAB6, MPPED1, SCUBE1	Average daily gain (3), Loin weight (3), backfat above muscle dorsi (2), Backfat at rump (2), Drip loss (2), Meat color L* (2), Activity during lying (1), Backfat at last lumbar (1), Backfat at tenth rib (1), CD4-positive leukocyte percentage (1), Creatinine level (1), Daily feed intake (1), Feed intake (1), Gestation length (1), Hemolytic complement activity (alternative pathway) (1), Loin muscl…
5	ALGA0030301	rs80898259	8464300	T	0.1912	0.05172	C	0.8088	0.94828	0.75	0.117647	0.132353	0.896552	0.103448	0	TNRC6B, FAM83F, GRAP2, ENTHD1, CACNA1I	backfat above muscle dorsi (2), Hind feet conformation (2), Loin weight (2), Meat color L* (2), Backfat at last lumbar (1), backfat at mid-back (1), Backfat at tenth rib (1), body weight (10 weeks) (1), Body weight (20 weeks) (1), C3c concentration (1), CD4-positive leukocyte percentage (1), Corpus luteum number (1), Drip loss (1), Feed intake (1), Hemolytic complement activity (alternative pathw…
5	ALGA0120584	rs81328002	11709337	A	0.06716	0.3	C	0.93284	0.7	0.865672	0.134328	0	0.5	0.4	0.1	RBFOX2	backfat above muscle dorsi (2), backfat at mid-back (2), Meat color L* (2), Teat number (2), Average daily gain (1), Backfat at last lumbar (1), Backfat at tenth rib (1), body weight (10 weeks) (1), Body weight (20 weeks) (1), C3c concentration (1), CD4-positive leukocyte percentage (1), Drip loss (1), Feed intake (1), Front feet conformation (1), Hemolytic complement activity (alternative pathwa…
5	ASGA0024574	rs80810493	13229799	T	0.05147	0	C	0.94853	1	0.897059	0.102941	0	0.030303	0.545455	0.424242	BTBD11, CRY1, MTERF2, TMEM263	backfat above muscle dorsi (2), backfat at mid-back (2), Meat color L* (2), Teat number (2), Backfat at first rib (1), Backfat at last lumbar (1), Backfat at tenth rib (1), Backfat thickness between 3rd and 4th rib (1), body weight (10 weeks) (1), Body weight (20 weeks) (1), C3c concentration (1), Carcass length (1), CD4-positive leukocyte percentage (1), Drip loss (1), Ear erectness (1), Feed in…
5	MARC0044018	rs81236204	13990580	C	0.03676	0	T	0.96324	1	0.926471	0.0735294	0	0.0606061	0.454545	0.484848	POLR3B, TCP11L2, CKAP4, NUAK1	backfat above muscle dorsi (2), backfat at mid-back (2), Meat color L* (2), Teat number (2), Average daily gain (1), Backfat at first rib (1), Backfat at last lumbar (1), Backfat at tenth rib (1), Backfat thickness between 3rd and 4th rib (1), body weight (10 weeks) (1), Body weight (20 weeks) (1), C3c concentration (1), CD4-positive leukocyte percentage (1), Drip loss (1), Ear erectness (1), Fee…
5	ASGA0024943	rs80813256	18937830	T	0.125	0	C	0.875	1	0.779412	0.191176	0.0294118	0	0.545455	0.454545	ATF7, ATP5G2, CALCOCO1	backfat above muscle dorsi (2), backfat at mid-back (2), Ear erectness (2), Meat color L* (2), Shoulder subcutaneous fat thickness (2), Teat number (2), Backfat at first rib (1), Backfat at last lumbar (1), Backfat at rump (1), Backfat at tenth rib (1), Backfat thickness between 3rd and 4th rib (1), body weight (10 weeks) (1), Body weight (20 weeks) (1), C3c concentration (1), CD4-positive leukoc…
5	ASGA0025201	rs80899061	30129670	G	0.3971	0.07576	T	0.6029	0.92424	0.367647	0.470588	0.161765	0.848485	0.151515	0	HMGA2	Ear area (5), Meat color b* (5), Average backfat thickness (3), Teat number (3), backfat above muscle dorsi (2), backfat at mid-back (2), Conductivity 24 hours postmortem (loin) (2), Drip loss (2), Ear erectness (2), Meat color L* (2), Shear force (2), Shoulder subcutaneous fat thickness (2), Average daily gain (1), Backfat at first rib (1), Backfat at last lumbar (1), Backfat at rump (1), Backfa…
5	ALGA0031521	rs81383534	33095734	C	0.1838	0	A	0.8162	1	0.647059	0.338235	0.0147059	0.212121	0.242424	0.545455	RAP1B, NUP107, SLC35E3, MDM2, CPM	Meat color b* (5), Average backfat thickness (3), Teat number (3), Average daily gain (2), backfat above muscle dorsi (2), backfat at mid-back (2), Conductivity 24 hours postmortem (loin) (2), Drip loss (2), Ear erectness (2), Meat color L* (2), pH 24 hr post-mortem (loin) (2), Shear force (2), Shoulder subcutaneous fat thickness (2), Backfat at first rib (1), Backfat at last lumbar (1), Backfat …
5	ALGA0031539	rs81383606	33869835	C	0.01471	0	T	0.98529	1	0.970588	0.0294118	0	0.214286	0.428571	0.357143	FRS2, CCT2, LRRC10, BEST3, RAB3IP, MYRFL	Meat color b* (5), Average backfat thickness (3), Teat number (3), backfat above muscle dorsi (2), backfat at mid-back (2), Conductivity 24 hours postmortem (loin) (2), Drip loss (2), Ear erectness (2), Meat color L* (2), pH 24 hr post-mortem (loin) (2), Shear force (2), Shoulder subcutaneous fat thickness (2), Average daily gain (1), Backfat at first rib (1), Backfat at last lumbar (1), Backfat …
5	ASGA0096764	rs81316569	35168512	C	0.05147	0	T	0.94853	1	0.897059	0.102941	0	0.151515	0.545455	0.30303	PTPRR, TSPAN8	Meat color b* (5), Average backfat thickness (3), Conductivity 24 hours postmortem (loin) (3), Ear area (3), Ear erectness (3), pH 24 hr post-mortem (loin) (3), backfat above muscle dorsi (2), Backfat at first rib (2), backfat at mid-back (2), Drip loss (2), Ear weight (2), Shear force (2), Shoulder subcutaneous fat thickness (2), Backfat at last lumbar (1), Backfat at rump (1), Backfat thickness…
5	ASGA0025362	rs81383679	35335734	C	0.03676	0	A	0.96324	1	0.926471	0.0735294	0	0.0606061	0.393939	0.545455	TSPAN8, LGR5	Meat color b* (5), Average backfat thickness (3), Backfat at first rib (3), Conductivity 24 hours postmortem (loin) (3), Ear area (3), Ear erectness (3), pH 24 hr post-mortem (loin) (3), backfat above muscle dorsi (2), backfat at mid-back (2), Drip loss (2), Ear weight (2), Shear force (2), Shoulder external fat weight (2), Shoulder subcutaneous fat thickness (2), Backfat at last lumbar (1), Back…
5	MARC0094820	rs80845374	35444357	C	0.1324	0	T	0.8676	1	0.764706	0.205882	0.0294118	0.121212	0.424242	0.454545	TSPAN8, LGR5, ZFC3H1	Meat color b* (5), Average backfat thickness (3), Backfat at first rib (3), Conductivity 24 hours postmortem (loin) (3), Ear area (3), Ear erectness (3), pH 24 hr post-mortem (loin) (3), backfat above muscle dorsi (2), backfat at mid-back (2), Drip loss (2), Ear weight (2), Shear force (2), Shoulder external fat weight (2), Shoulder subcutaneous fat thickness (2), Backfat at last lumbar (1), Back…
5	ALGA0031709	rs80893399	37272151	A	0.06618	0	G	0.93382	1	0.867647	0.132353	0	0	0.515152	0.484848	--	Meat color b* (4), Average backfat thickness (3), Ear erectness (3), pH 24 hr post-mortem (loin) (3), backfat above muscle dorsi (2), Backfat at first rib (2), backfat at mid-back (2), Conductivity 24 hours postmortem (loin) (2), Ear area (2), Ear weight (2), Shoulder external fat weight (2), Shoulder subcutaneous fat thickness (2), Backfat at rump (1), Backfat thickness between 3rd and 4th rib (…
5	H3GA0016411	rs81384408	62803715	A	0.1985	0.3182	G	0.8015	0.6818	0.617647	0.367647	0.0147059	0.484848	0.393939	0.121212	A2ML1, RIMKLB, MFAP5, AICDA, APOBEC1, GDF3, DPPA3, NANOGNB, NANOG, SLC2A3	Average backfat thickness (4), Meat color b* (4), backfat at mid-back (3), Ear erectness (3), pH 24 hr post-mortem (loin) (3), backfat above muscle dorsi (2), Backfat at first rib (2), Backfat at last rib (2), Ear area (2), Ear weight (2), Shoulder external fat weight (2), Shoulder subcutaneous fat thickness (2), Backfat at rump (1), Backfat thickness between 3rd and 4th rib (1), body weight (10 …
5	ALGA0032166	rs81384427	62820591	A	0.2313	0	G	0.7687	1	0.61194	0.313433	0.0746269	0.0909091	0.545455	0.363636	A2ML1, RIMKLB, MFAP5, AICDA, APOBEC1, GDF3, DPPA3, NANOGNB, NANOG, SLC2A3	Average backfat thickness (4), Meat color b* (4), backfat at mid-back (3), Ear erectness (3), pH 24 hr post-mortem (loin) (3), backfat above muscle dorsi (2), Backfat at first rib (2), Backfat at last rib (2), Ear area (2), Ear weight (2), Shoulder external fat weight (2), Shoulder subcutaneous fat thickness (2), Backfat at rump (1), Backfat thickness between 3rd and 4th rib (1), body weight (10 …
5	MARC0028162	rs81223373	67231214	G	0.375	0.4697	A	0.625	0.5303	0.352941	0.544118	0.102941	0.333333	0.393939	0.272727	TEAD4, TULP3, RHNO1, FOXM1, NRIP2, ITFG2, FKBP4, DDX11, WASHC1	Meat color b* (4), backfat at mid-back (3), Ear erectness (3), Loin muscle area (3), Average backfat thickness (2), Average daily gain (2), backfat above muscle dorsi (2), Backfat at last rib (2), Backfat thickness between 3rd and 4th rib (2), Carcass temperature (24 hr post-mortem) (2), Ear area (2), Ear weight (2), Marbling (2), Meat color OPTO (2), pH 24 hr post-mortem (loin) (2), Shoulder sub…
5	ASGA0086192	rs81475611	67233849	G	0.4118	0	A	0.5882	1	0.308824	0.558824	0.132353	0	0.30303	0.69697	TEAD4, TULP3, RHNO1, FOXM1, NRIP2, ITFG2, FKBP4, DDX11, WASHC1	Meat color b* (4), backfat at mid-back (3), Ear erectness (3), Loin muscle area (3), Average backfat thickness (2), Average daily gain (2), backfat above muscle dorsi (2), Backfat at last rib (2), Backfat thickness between 3rd and 4th rib (2), Carcass temperature (24 hr post-mortem) (2), Ear area (2), Ear weight (2), Marbling (2), Meat color OPTO (2), pH 24 hr post-mortem (loin) (2), Shoulder sub…
5	MARC0032012	rs81226898	67275781	A	0.05882	0.303	C	0.94118	0.697	0.897059	0.0882353	0.0147059	0.454545	0.484848	0.0606061	TEAD4, TULP3, RHNO1, FOXM1, NRIP2, ITFG2, FKBP4, DDX11, WASHC1, IQSEC3	Meat color b* (4), Average daily gain (3), backfat at mid-back (3), Ear erectness (3), Loin muscle area (3), Average backfat thickness (2), backfat above muscle dorsi (2), Backfat at last rib (2), Backfat thickness between 3rd and 4th rib (2), Carcass temperature (24 hr post-mortem) (2), Ear area (2), Ear weight (2), Intramuscular fat content (2), Marbling (2), Meat color OPTO (2), pH 24 hr post-…
5	MARC0074551	rs81260307	67282201	T	0.4412	0	G	0.5588	1	0.279412	0.558824	0.161765	0.121212	0.424242	0.454545	TEAD4, TULP3, RHNO1, FOXM1, NRIP2, ITFG2, FKBP4, DDX11, WASHC1, IQSEC3	Meat color b* (4), Average daily gain (3), backfat at mid-back (3), Ear erectness (3), Loin muscle area (3), Average backfat thickness (2), backfat above muscle dorsi (2), Backfat at last rib (2), Backfat thickness between 3rd and 4th rib (2), Carcass temperature (24 hr post-mortem) (2), Ear area (2), Ear weight (2), Intramuscular fat content (2), Marbling (2), Meat color OPTO (2), pH 24 hr post-…
5	ALGA0110344	rs81338587	67284402	T	0.04412	0.4394	C	0.95588	0.5606	0.911765	0.0882353	0	0.393939	0.333333	0.272727	TEAD4, TULP3, RHNO1, FOXM1, NRIP2, ITFG2, FKBP4, DDX11, WASHC1, IQSEC3	Meat color b* (4), Average daily gain (3), backfat at mid-back (3), Ear erectness (3), Loin muscle area (3), Average backfat thickness (2), backfat above muscle dorsi (2), Backfat at last rib (2), Backfat thickness between 3rd and 4th rib (2), Carcass temperature (24 hr post-mortem) (2), Ear area (2), Ear weight (2), Intramuscular fat content (2), Marbling (2), Meat color OPTO (2), pH 24 hr post-…
5	MARC0036317	rs81229819	69148871	T	0	0	C	1	1	1	0	0	0.181818	0.606061	0.212121	DCP1B, CACNA1C	Meat color b* (4), Backfat at last rib (3), backfat at mid-back (3), Ear erectness (3), Loin muscle area (3), Average backfat thickness (2), backfat above muscle dorsi (2), Backfat thickness between 3rd and 4th rib (2), Carcass temperature (24 hr post-mortem) (2), Ear area (2), Ear weight (2), Marbling (2), Meat color OPTO (2), pH 24 hr post-mortem (loin) (2), Shoulder subcutaneous fat thickness …
5	ASGA0026215	rs81385196	72400948	A	0.02206	0	G	0.97794	1	0.955882	0.0441176	0	0	0.6	0.4	CNTN1, PDZRN4	Meat color b* (4), backfat at mid-back (3), Ear erectness (3), Loin muscle area (3), Average backfat thickness (2), backfat above muscle dorsi (2), Backfat at last rib (2), Carcass temperature (24 hr post-mortem) (2), Ear area (2), Ear weight (2), Marbling (2), Meat color OPTO (2), pH 24 hr post-mortem (loin) (2), Shoulder subcutaneous fat thickness (2), Alkaline phosphatase activity (1), Average…
5	ALGA0032754	rs81385221	72528496	T	0	0.3636	G	1	0.6364	1	0	0	0.363636	0.545455	0.0909091	CNTN1, PDZRN4	Meat color b* (4), backfat at mid-back (3), Ear erectness (3), Loin muscle area (3), Average backfat thickness (2), backfat above muscle dorsi (2), Carcass temperature (24 hr post-mortem) (2), Ear area (2), Ear weight (2), Marbling (2), Meat color OPTO (2), pH 24 hr post-mortem (loin) (2), Shoulder subcutaneous fat thickness (2), Alkaline phosphatase activity (1), Average daily gain (1), Backfat …
5	ALGA0033160	rs81385674	84240368	G	0.2574	0	T	0.7426	1	0.529412	0.426471	0.0441176	0	0.0606061	0.939394	ANKS1B, FAM71C	backfat at mid-back (3), Ear erectness (3), Loin muscle area (3), backfat above muscle dorsi (2), Carcass temperature (24 hr post-mortem) (2), Cervical vertebra length (2), Ear area (2), Ear weight (2), Marbling (2), Meat color OPTO (2), pH 24 hr post-mortem (loin) (2), Shoulder subcutaneous fat thickness (2), Alkaline phosphatase activity (1), Average backfat thickness (1), Average daily gain (1…
5	MARC0017265	rs80997871	94408638	A	0.3897	0.1515	G	0.6103	0.8485	0.338235	0.544118	0.117647	0.69697	0.30303	0	TMTC3, CEP290, C5H12orf29, C5H12orf50	Average backfat thickness (3), Backfat at last lumbar (3), Backfat at last rib (3), Average daily gain (2), backfat above muscle dorsi (2), backfat at mid-back (2), Loin muscle depth (2), pH 24 hr post-mortem (loin) (2), Shoulder subcutaneous fat thickness (2), Activity during lying (1), Adipocyte diameter (1), Backfat at first rib (1), Backfat at rump (1), Belly weight (1), Body weight (34 weeks…
5	MARC0016920	rs80863787	94588350	C	0.3015	0	A	0.6985	1	0.455882	0.485294	0.0588235	0	0.181818	0.818182	CEP290, C5H12orf29, C5H12orf50	Average backfat thickness (3), Backfat at last lumbar (3), Backfat at last rib (3), Meat color-L (3), pH 24 hr post-mortem (loin) (3), backfat above muscle dorsi (2), backfat at mid-back (2), Carcass weight (hot) (2), Shoulder subcutaneous fat thickness (2), Activity during lying (1), Adipocyte diameter (1), Average daily gain (1), Backfat at first rib (1), Backfat at rump (1), Belly weight (1), …
5	ASGA0026806	rs81386334	98293046	G	0.1985	0	A	0.8015	1	0.661765	0.279412	0.0588235	0	0.30303	0.69697	--	Meat color-L (3), Average backfat thickness (2), Backfat at last lumbar (2), Backfat at last rib (2), pH 24 hr post-mortem (loin) (2), Shoulder subcutaneous fat thickness (2), Activity during lying (1), Average daily gain (1), backfat above muscle dorsi (1), backfat at mid-back (1), Carcass length (1), Carcass weight (hot) (1), Cholesterol level (1), Cooking loss (1), Creatinine level (1), Ham fa…
5	ASGA0027146	rs80890453	106391778	G	0.08824	0	A	0.91176	1	0.838235	0.147059	0.0147059	0.030303	0.151515	0.818182	--	Meat color-L (3), pH 24 hr post-mortem (loin) (2), Average backfat thickness (1), Backfat at last rib (1), backfat at mid-back (1), Carcass length (1), Cholesterol level (1), Creatinine level (1), Feed conversion ratio (1), Marbling (1), pH 45 minutes post mortem (1), Shoulder subcutaneous fat thickness (1)
6	ALGA0113410	rs81342170	5292244	A	0.02206	0.2121	G	0.97794	0.7879	0.955882	0.0441176	0	0.575758	0.424242	0	CDH13	Meat color a* (4), Average daily gain (2), Intramuscular fat content (2), skatole laboratory (2), Adipocyte diameter (1), Backfat at last rib (1), Backfat at tenth rib (1), Belly meat content (1), CO2 partial pressure (1), Conductivity 24 hours postmortem (loin) (1), Drip loss (1), Estimated carcass lean content (1), Fat to meat ratio (1), Inside ham weight (1), Loin muscle area (1), Marbling (1)…
6	ALGA0034463	rs81395478	7283709	C	0.04412	0.303	T	0.95588	0.697	0.911765	0.0882353	0	0.545455	0.30303	0.151515	PKD1L2, GCSH, C6H16orf46, ATMIN, CENPN, CMC2, CDYL2	Meat color a* (4), Average daily gain (2), Intramuscular fat content (2), Nonfunctional nipples (2), Adipocyte diameter (1), Backfat at last rib (1), Backfat at tenth rib (1), Belly meat content (1), CO2 partial pressure (1), Conductivity 24 hours postmortem (loin) (1), Drip loss (1), Estimated carcass lean content (1), Fat to meat ratio (1), Inside ham weight (1), Lean meat percentage (1), Loin …
6	ALGA0123921	rs81324273	9253224	T	0.01471	0	C	0.98529	1	0.970588	0.0294118	0	0.09375	0.4375	0.46875	WWOX	Meat color a* (5), Average daily gain (3), Loin muscle area (3), Actinobacillus pleuropneumoniae susceptibility (2), Backfat at last rib (2), Backfat at tenth rib (2), Hematin pigmentation (2), Intramuscular fat content (2), 45 min-24 h pH decline (1), Adipocyte diameter (1), Average backfat thickness (1), Backfat at rump (1), Belly meat content (1), Body weight (46 days) (1), Body weight (birth)…
6	ASGA0091250	rs81309711	20419747	G	0.01471	0.1515	A	0.98529	0.8485	0.970588	0.0294118	0	0.727273	0.242424	0.030303	NDRG4, SETD6, CNOT1, SLC38A7, GOT2	Meat color a* (4), Ham weight (3), Actinobacillus pleuropneumoniae susceptibility (2), Average daily gain (2), Drip loss (2), Empty body protein content (2), Loin muscle area (2), Marbling (2), Shoulder subcutaneous fat thickness (2), Teat number (2), Alkaline phosphatase activity (1), Backfat at first rib (1), Backfat at last rib (1), Backfat at tenth rib (1), Belly meat content (1), Belly weigh…
6	ALGA0034995	rs81394929	26605556	G	0.2206	0	A	0.7794	1	0.588235	0.382353	0.0294118	0.0606061	0.393939	0.545455	--	Loin weight (10), Meat color a* (5), Loin muscle area (4), Average daily gain (3), Drip loss (3), Ham weight (3), Actinobacillus pleuropneumoniae susceptibility (2), Backfat at last rib (2), Empty body protein content (2), Marbling (2), Teat number (2), 45 min-3 hr pH decline (1), ADV antibody titer (1), Alkaline phosphatase activity (1), Average backfat thickness (1), Backfat at first rib (1), B…
6	MARC0010680	rs81266453	45460886	T	0.125	0	G	0.875	1	0.75	0.25	0	0	0.121212	0.878788	NPHS1, KIRREL2, APLP1, NFKBID, HCST, TYROBP, LRFN3, SDHAF1, SYNE4, ALKBH6, CLIP3, THAP8, WDR62, OVOL3, POLR2I, TBCB, CAPNS1, COX7A1, ZNF565, ZNF146	Average backfat thickness (7), Average daily gain (5), Backfat at last rib (5), Conductivity 24 hours post-mortem (5), Intramuscular fat content (5), Loin muscle area (5), Conductivity 45 minutes post-mortem (4), Meat color a* (4), pH 45 minutes post mortem (4), Dressing percentage (3), Drip loss (3), Fat-cuts percentage (3), Lean meat percentage (3), Actinobacillus pleuropneumoniae susceptibilit…
6	DIAS0003065	rs320678094	65694225	A	0.007353	0	G	0.992647	1	0.985294	0.0147059	0	0.0909091	0.454545	0.454545	AJAP1	Average backfat thickness (9), Conductivity 24 hours post-mortem (6), Dressing percentage (6), Conductivity 45 minutes post-mortem (5), Average daily gain (4), Backfat at last rib (4), Intramuscular fat content (4), Lean meat percentage (4), Loin muscle area (4), Meat color a* (4), pH 45 minutes post mortem (4), Fat-cuts percentage (3), Meat color score (3), Muscle moisture percentage (3), Osteoc…
6	ALGA0121169	rs81328714	71914783	C	0.3088	0	T	0.6912	1	0.455882	0.470588	0.0735294	1	0	0	FBXO2, FBXO44, FBXO6, MAD2L2, DRAXIN, AGTRAP, MTHFR, CLCN6, NPPA, NPPB, KIAA2013, PLOD1, MFN2, MIIP	Average backfat thickness (11), Intramuscular fat content (8), Loin muscle area (7), Dressing percentage (6), Spinal curvature (6), Conductivity 45 minutes post-mortem (5), Backfat at last rib (4), Backfat at tenth rib (4), Body weight (4), Conductivity 24 hours post-mortem (4), Fat-cuts percentage (4), Gait score (overall) (4), Lean meat percentage (4), Meat color a* (4), pH 45 minutes post mort…
6	H3GA0053266	rs81340443	71995060	A	0.3824	0	G	0.6176	1	0.352941	0.529412	0.117647	0.03125	0.15625	0.8125	DRAXIN, AGTRAP, MTHFR, CLCN6, NPPA, NPPB, KIAA2013, PLOD1, MFN2, MIIP, TNFRSF8	Average backfat thickness (11), Intramuscular fat content (7), Loin muscle area (7), Dressing percentage (6), Spinal curvature (6), Conductivity 45 minutes post-mortem (5), Backfat at last rib (4), Backfat at tenth rib (4), Conductivity 24 hours post-mortem (4), Fat-cuts percentage (4), Gait score (overall) (4), Lean meat percentage (4), Meat color a* (4), pH 45 minutes post mortem (4), Teat numb…
6	M1GA0025029	rs81344967	72183835	T	0.3235	0.04545	C	0.6765	0.95455	0.455882	0.441176	0.102941	0.909091	0.0909091	0	PLOD1, MFN2, MIIP, TNFRSF8, TNFRSF1B, VPS13D	Average backfat thickness (10), Intramuscular fat content (7), Loin muscle area (7), Dressing percentage (6), Spinal curvature (6), Conductivity 45 minutes post-mortem (5), Backfat at last rib (4), Conductivity 24 hours post-mortem (4), Fat-cuts percentage (4), Lean meat percentage (4), Meat color a* (4), pH 45 minutes post mortem (4), Teat number (4), tenderness score (4), Average daily gain (3)…
6	ASGA0028613	rs81388875	73935739	T	0.4706	0	C	0.5294	1	0.323529	0.411765	0.264706	0	0.212121	0.787879	KAZN	Neutrophil count (13), Average backfat thickness (7), Intramuscular fat content (7), Loin muscle area (7), Backfat at last rib (6), Dressing percentage (6), Conductivity 45 minutes post-mortem (5), Conductivity 24 hours post-mortem (4), Fat-cuts percentage (4), Lean meat percentage (4), Meat color a* (4), Teat number (4), tenderness score (4), Average daily gain (3), Empty body protein content (3…
6	ASGA0104276	rs81304230	75849757	C	0.3235	0	T	0.6765	1	0.455882	0.441176	0.102941	0	0.0322581	0.967742	SDHB, PADI2, PADI1, PADI3, PADI4, PADI6, RCC2	Intramuscular fat content (8), Loin muscle area (8), Backfat at last rib (7), Conductivity 45 minutes post-mortem (7), Average backfat thickness (6), Average daily gain (6), Dressing percentage (5), PH for Longissmus dorsi (5), Conductivity 24 hours post-mortem (4), Fat-cuts percentage (4), Lean meat percentage (4), Meat color a* (4), Teat number (4), tenderness score (4), Carcass length (3), Car…
6	DIAS0002803	rs55618373	87968836	G	0.07353	0	A	0.92647	1	0.867647	0.117647	0.0147059	0.0606061	0.454545	0.484848	NKAIN1, SNRNP40, ZCCHC17, FABP3, SERINC2, TINAGL1, HCRTR1, PEF1	Loin muscle area (11), Backfat at last rib (9), Intramuscular fat content (7), Ham weight (6), Meat color a* (6), Average daily gain (5), Backfat at tenth rib (5), Carcass length (4), Conductivity 45 minutes post-mortem (4), PH for Longissmus dorsi (4), Average backfat thickness (3), Marbling (3), pH for Semimembranosus (3), Alkaline phosphatase activity (2), Backfat at first rib (2), Backfat at …
6	DIAS0002485	rs81211910	88384679	A	0.08824	0	C	0.91176	1	0.823529	0.176471	0	0	0.333333	0.666667	COL16A1, ADGRB2, SPOCD1, PTP4A2, KHDRBS1	Loin muscle area (11), Backfat at last rib (9), Ham weight (6), Backfat at tenth rib (5), Intramuscular fat content (5), Meat color a* (5), Average daily gain (4), Carcass length (4), Conductivity 45 minutes post-mortem (4), PH for Longissmus dorsi (4), Average backfat thickness (3), Marbling (3), pH for Semimembranosus (3), Thoracic vertebra number (3), Alkaline phosphatase activity (2), Backfat…
6	ASGA0029025	rs81390137	88943854	C	0.1029	0	T	0.8971	1	0.794118	0.205882	0	0.121212	0.484848	0.393939	LCK, HDAC1, MARCKSL1, FAM229A, TSSK3, BSDC1, ZBTB8B, ZBTB8A, ZBTB8OS, RBBP4, SYNC, KIAA1522, YARS, S100PBP	Loin muscle area (11), Backfat at last rib (9), Ham weight (6), Intramuscular fat content (6), Meat color a* (6), Backfat at tenth rib (5), Average daily gain (4), Carcass length (4), Conductivity 45 minutes post-mortem (4), PH for Longissmus dorsi (4), Average backfat thickness (3), Marbling (3), pH for Semimembranosus (3), Thoracic vertebra number (3), Alkaline phosphatase activity (2), Backfat…
6	H3GA0018601	rs81390413	95332992	T	0.1324	0	C	0.8676	1	0.75	0.235294	0.0147059	0.030303	0.666667	0.30303	MACF1, KIAA0754, BMP8A, PABPC4, HEYL, NT5C1A, HPCAL4	Backfat at last rib (11), Backfat at tenth rib (8), Loin muscle area (7), Intramuscular fat content (6), Fat area percentage in carcass (5), Average daily gain (4), Carcass length (4), Meat color a* (4), PH for Longissmus dorsi (4), Carcass weight (hot) (3), Ham weight (3), muscle protein percentage (3), pH for Semimembranosus (3), Alkaline phosphatase activity (2), Average backfat thickness (2),…
6	ASGA0091907	rs81310536	96197535	T	0	0.0303	C	1	0.9697	1	0	0	0.939394	0.0606061	0	TMCO2, ZMPSTE24, COL9A2, MC2R, MC5R, RNMT, FAM210A	Backfat at last rib (11), Backfat at tenth rib (8), Loin muscle area (7), Fat area percentage in carcass (6), Intramuscular fat content (6), Average daily gain (4), Carcass length (4), Meat color a* (4), PH for Longissmus dorsi (4), Carcass weight (hot) (3), Ham weight (3), muscle protein percentage (3), pH for Semimembranosus (3), Alkaline phosphatase activity (2), Average backfat thickness (2),…
6	ALGA0115459	rs81344714	96365981	A	0.007353	0.2424	G	0.992647	0.7576	0.985294	0.0147059	0	0.575758	0.363636	0.0606061	MC2R, MC5R, RNMT, FAM210A, LDLRAD4	Backfat at last rib (11), Backfat at tenth rib (8), Loin muscle area (7), Fat area percentage in carcass (6), Intramuscular fat content (6), Average daily gain (4), Carcass length (4), Meat color a* (4), PH for Longissmus dorsi (4), Carcass weight (hot) (3), Ham weight (3), muscle protein percentage (3), pH for Semimembranosus (3), Alkaline phosphatase activity (2), Average backfat thickness (2),…
6	DIAS0000866	rs339432830	96522899	G	0.07353	0	A	0.92647	1	0.852941	0.147059	0	0.0909091	0.333333	0.575758	MC5R, RNMT, FAM210A, LDLRAD4, CEP192	Backfat at last rib (11), Backfat at tenth rib (8), Loin muscle area (7), Fat area percentage in carcass (6), Intramuscular fat content (6), Average daily gain (4), Carcass length (4), Meat color a* (4), PH for Longissmus dorsi (4), Carcass weight (hot) (3), Ham weight (3), muscle protein percentage (3), pH for Semimembranosus (3), Alkaline phosphatase activity (2), Average backfat thickness (2),…
6	ALGA0102503	rs81329329	96593413	A	0.02941	0.3939	G	0.97059	0.6061	0.941176	0.0588235	0	0.363636	0.484848	0.151515	LDLRAD4, CEP192, PTPN2	Backfat at last rib (11), Backfat at tenth rib (8), Loin muscle area (7), Fat area percentage in carcass (6), Intramuscular fat content (6), Average daily gain (4), Carcass length (4), Meat color a* (4), PH for Longissmus dorsi (4), Carcass weight (hot) (3), Ham weight (3), muscle protein percentage (3), pH for Semimembranosus (3), Alkaline phosphatase activity (2), Average backfat thickness (2),…
6	MARC0018024	rs81287436	97214894	A	0.01471	0	C	0.98529	1	0.970588	0.0294118	0	0.0606061	0.363636	0.575758	SPIRE1, PRELID3A, AFG3L2, TUBB6, CIDEA, IMPA2, MPPE1, GNAL, CHMP1B	Backfat at last rib (11), Backfat at tenth rib (8), Loin muscle area (7), Fat area percentage in carcass (6), Intramuscular fat content (6), Average daily gain (4), Carcass length (4), Meat color a* (4), PH for Longissmus dorsi (4), Carcass weight (hot) (3), Ham weight (3), muscle protein percentage (3), pH for Semimembranosus (3), Alkaline phosphatase activity (2), Average backfat thickness (2),…
6	ALGA0114685	rs80882602	98510794	C	0.06618	0	T	0.93382	1	0.867647	0.132353	0	0.125	0.59375	0.28125	RAB31, PPP4R1, RALBP1, TWSG1, ANKRD12	Backfat at last rib (11), Fat area percentage in carcass (9), Backfat at tenth rib (8), Intramuscular fat content (6), Loin muscle area (6), Average backfat thickness (4), Average daily gain (4), Carcass length (4), Meat color a* (4), PH for Longissmus dorsi (4), Carcass weight (hot) (3), Ham weight (3), muscle protein percentage (3), pH for Semimembranosus (3), Alkaline phosphatase activity (2),…
6	ASGA0090610	rs81475846	100220493	G	0.05882	0.1364	T	0.94118	0.8636	0.882353	0.117647	0	0.757576	0.212121	0.030303	PTPRM, LRRC30, LAMA1	Backfat at last rib (11), Fat area percentage in carcass (11), Backfat at tenth rib (8), Intramuscular fat content (6), Loin muscle area (6), Average backfat thickness (4), Average daily gain (4), Carcass length (4), Meat color a* (4), PH for Longissmus dorsi (4), Carcass weight (hot) (3), Ham weight (3), muscle protein percentage (3), pH for Semimembranosus (3), Alkaline phosphatase activity (2)…
6	ASGA0089317	rs81475807	108129231	A	0.125	0	C	0.875	1	0.764706	0.220588	0.0147059	0.0606061	0.212121	0.727273	RBBP8, CABLES1, TMEM241	Backfat at last rib (11), Fat area percentage in carcass (11), Backfat at tenth rib (8), Intramuscular fat content (7), Loin muscle area (6), Average daily gain (5), Carcass length (4), Meat color a* (4), PH for Longissmus dorsi (4), Average backfat thickness (3), Carcass weight (hot) (3), Ham weight (3), muscle protein percentage (3), pH for Semimembranosus (3), Teat number (3), Alkaline phospha…
6	MARC0055381	rs81245564	108138639	A	0.01471	0	G	0.98529	1	0.970588	0.0294118	0	0.121212	0.363636	0.515152	RBBP8, CABLES1, TMEM241	Backfat at last rib (11), Fat area percentage in carcass (11), Backfat at tenth rib (8), Intramuscular fat content (7), Loin muscle area (6), Average daily gain (5), Carcass length (4), Meat color a* (4), PH for Longissmus dorsi (4), Average backfat thickness (3), Carcass weight (hot) (3), Ham weight (3), muscle protein percentage (3), pH for Semimembranosus (3), Teat number (3), Alkaline phospha…
6	ASGA0101965	rs81323160	108646700	G	0.1985	0	A	0.8015	1	0.632353	0.338235	0.0294118	0.030303	0.0909091	0.878788	NPC1, ANKRD29, LAMA3	Backfat at last rib (11), Fat area percentage in carcass (11), Backfat at tenth rib (8), Intramuscular fat content (7), Loin muscle area (6), Average daily gain (5), Carcass length (4), Meat color a* (4), PH for Longissmus dorsi (4), Average backfat thickness (3), Carcass weight (hot) (3), Ham weight (3), muscle protein percentage (3), pH for Semimembranosus (3), Alkaline phosphatase activity (2)…
6	MARC0012805	rs81280386	109789591	A	0.2059	0	G	0.7941	1	0.602941	0.382353	0.0147059	0	0.333333	0.666667	ZNF521	Backfat at last rib (11), Fat area percentage in carcass (10), Backfat at tenth rib (8), Intramuscular fat content (7), Loin muscle area (6), Average daily gain (4), Carcass length (4), Ham weight (4), Meat color a* (4), PH for Longissmus dorsi (4), Average backfat thickness (3), Carcass weight (hot) (3), muscle protein percentage (3), pH for Semimembranosus (3), Teat number (3), Alkaline phospha…
6	H3GA0018823	rs81391651	123474882	C	0.1176	0.01515	T	0.8824	0.98485	0.779412	0.205882	0.0147059	0.969697	0.030303	0	--	Backfat at last rib (9), Backfat at tenth rib (8), Intramuscular fat content (8), Loin muscle area (6), Fat area percentage in carcass (4), Meat color a* (4), muscle protein percentage (3), Alkaline phosphatase activity (2), Average backfat thickness (2), Body weight (birth) (2), Carcass weight (hot) (2), Daily feed intake (2), Empty body lipid content (2), Fat-cuts percentage (2), Fat weight (to…
6	MARC0101649	rs81278099	125128457	G	0.03676	0.4091	A	0.96324	0.5909	0.926471	0.0735294	0	0.30303	0.575758	0.121212	--	Backfat at last rib (9), Backfat at tenth rib (8), Intramuscular fat content (8), Loin muscle area (6), Fat area percentage in carcass (4), Meat color a* (4), muscle protein percentage (3), Teat number (3), Alkaline phosphatase activity (2), Average backfat thickness (2), Carcass weight (hot) (2), Daily feed intake (2), Empty body lipid content (2), Fat-cuts percentage (2), Fat weight (total) (2)…
6	CASI0011632	rs321215556	125454421	C	0.2197	0	T	0.7803	1	0.606061	0.348485	0.0454545	0.16129	0.354839	0.483871	--	Backfat at last rib (9), Backfat at tenth rib (8), Intramuscular fat content (8), Loin muscle area (6), Fat area percentage in carcass (4), Meat color a* (4), muscle protein percentage (3), Teat number (3), Alkaline phosphatase activity (2), Average backfat thickness (2), Carcass weight (hot) (2), Daily feed intake (2), Empty body lipid content (2), Fat-cuts percentage (2), Fat weight (total) (2)…
6	ALGA0036849	rs81391903	125891857	A	0.05147	0.1364	C	0.94853	0.8636	0.897059	0.102941	0	0.727273	0.272727	0	PIK3C3	Backfat at last rib (9), Backfat at tenth rib (8), Intramuscular fat content (8), Loin muscle area (6), Fat area percentage in carcass (4), Meat color a* (4), Marbling (3), muscle protein percentage (3), Teat number (3), Alkaline phosphatase activity (2), Average backfat thickness (2), Carcass weight (hot) (2), Daily feed intake (2), Empty body lipid content (2), Fat-cuts percentage (2), Fat weig…
6	ASGA0029503	rs81391912	125898760	T	0.07353	0.2121	C	0.92647	0.7879	0.867647	0.117647	0.0147059	0.575758	0.424242	0	PIK3C3	Backfat at last rib (9), Backfat at tenth rib (8), Intramuscular fat content (8), Loin muscle area (6), Fat area percentage in carcass (4), Meat color a* (4), Marbling (3), muscle protein percentage (3), Teat number (3), Alkaline phosphatase activity (2), Average backfat thickness (2), Carcass weight (hot) (2), Daily feed intake (2), Empty body lipid content (2), Fat-cuts percentage (2), Fat weig…
6	MARC0026848	rs81221940	125932046	A	0.05147	0.2727	G	0.94853	0.7273	0.897059	0.102941	0	0.515152	0.424242	0.0606061	PIK3C3	Backfat at last rib (9), Backfat at tenth rib (8), Intramuscular fat content (8), Loin muscle area (6), Fat area percentage in carcass (4), Meat color a* (4), Marbling (3), muscle protein percentage (3), Teat number (3), Alkaline phosphatase activity (2), Average backfat thickness (2), Carcass weight (hot) (2), Daily feed intake (2), Empty body lipid content (2), Fat-cuts percentage (2), Fat weig…
6	ASGA0029506	rs81391924	125959704	G	0.007353	0.04545	A	0.992647	0.95455	0.985294	0.0147059	0	0.909091	0.0909091	0	PIK3C3	Backfat at last rib (9), Backfat at tenth rib (8), Intramuscular fat content (8), Loin muscle area (6), Fat area percentage in carcass (4), Meat color a* (4), Marbling (3), muscle protein percentage (3), Teat number (3), Alkaline phosphatase activity (2), Average backfat thickness (2), Carcass weight (hot) (2), Daily feed intake (2), Empty body lipid content (2), Fat-cuts percentage (2), Fat weig…
6	ASGA0029510	rs81391939	125983655	G	0.4559	0	A	0.5441	1	0.264706	0.558824	0.176471	0.0606061	0.515152	0.424242	PIK3C3	Backfat at last rib (9), Backfat at tenth rib (8), Intramuscular fat content (8), Loin muscle area (6), Fat area percentage in carcass (4), Meat color a* (4), Marbling (3), muscle protein percentage (3), Teat number (3), Alkaline phosphatase activity (2), Average backfat thickness (2), Carcass weight (hot) (2), Daily feed intake (2), Empty body lipid content (2), Fat-cuts percentage (2), Fat weig…
6	ALGA0036875	rs81391982	125996452	G	0.06618	0.2273	A	0.93382	0.7727	0.867647	0.132353	0	0.606061	0.333333	0.0606061	PIK3C3	Backfat at last rib (9), Backfat at tenth rib (8), Intramuscular fat content (8), Loin muscle area (6), Fat area percentage in carcass (4), Meat color a* (4), Marbling (3), muscle protein percentage (3), Teat number (3), Alkaline phosphatase activity (2), Average backfat thickness (2), Carcass weight (hot) (2), Daily feed intake (2), Empty body lipid content (2), Fat-cuts percentage (2), Fat weig…
6	ASGA0029527	rs81391970	126023550	T	0.06618	0.06061	G	0.93382	0.93939	0.867647	0.132353	0	0.878788	0.121212	0	PIK3C3	Backfat at last rib (9), Backfat at tenth rib (8), Intramuscular fat content (8), Loin muscle area (6), Fat area percentage in carcass (4), Meat color a* (4), Marbling (3), muscle protein percentage (3), Teat number (3), Alkaline phosphatase activity (2), Average backfat thickness (2), Carcass weight (hot) (2), Daily feed intake (2), Empty body lipid content (2), Fat-cuts percentage (2), Fat weig…
6	MARC0050094	rs81241213	126049796	A	0.1324	0.1515	G	0.8676	0.8485	0.735294	0.264706	0	0.727273	0.242424	0.030303	PIK3C3	Backfat at last rib (9), Backfat at tenth rib (8), Intramuscular fat content (8), Loin muscle area (6), Fat area percentage in carcass (4), Meat color a* (4), Marbling (3), muscle protein percentage (3), Teat number (3), Alkaline phosphatase activity (2), Average backfat thickness (2), Carcass weight (hot) (2), Daily feed intake (2), Empty body lipid content (2), Fat-cuts percentage (2), Fat weig…
6	ALGA0036866	rs81391956	126075089	C	0.007353	0.1818	T	0.992647	0.8182	0.985294	0.0147059	0	0.69697	0.242424	0.0606061	PIK3C3	Backfat at last rib (9), Backfat at tenth rib (8), Intramuscular fat content (8), Loin muscle area (6), Fat area percentage in carcass (4), Meat color a* (4), Marbling (3), muscle protein percentage (3), Teat number (3), Alkaline phosphatase activity (2), Average backfat thickness (2), Carcass weight (hot) (2), Daily feed intake (2), Empty body lipid content (2), Fat-cuts percentage (2), Fat weig…
6	MARC0016558	rs81285623	126137779	G	0.03676	0.375	A	0.96324	0.625	0.926471	0.0735294	0	0.4375	0.375	0.1875	PIK3C3	Backfat at last rib (9), Backfat at tenth rib (8), Intramuscular fat content (8), Loin muscle area (6), Fat area percentage in carcass (4), Meat color a* (4), Marbling (3), muscle protein percentage (3), Teat number (3), Alkaline phosphatase activity (2), Average backfat thickness (2), Carcass weight (hot) (2), Daily feed intake (2), Empty body lipid content (2), Fat-cuts percentage (2), Fat weig…
6	MARC0107063	rs81282388	126174465	C	0.1912	0.3438	T	0.8088	0.6562	0.647059	0.323529	0.0294118	0.375	0.5625	0.0625	PIK3C3	Backfat at last rib (9), Backfat at tenth rib (8), Intramuscular fat content (8), Loin muscle area (6), Fat area percentage in carcass (4), Meat color a* (4), Marbling (3), muscle protein percentage (3), Teat number (3), Alkaline phosphatase activity (2), Average backfat thickness (2), Carcass weight (hot) (2), Daily feed intake (2), Empty body lipid content (2), Fat-cuts percentage (2), Fat weig…
6	MARC0094195	rs81274466	126182831	A	0.007353	0.1364	G	0.992647	0.8636	0.985294	0.0147059	0	0.727273	0.272727	0	PIK3C3	Backfat at last rib (9), Backfat at tenth rib (8), Intramuscular fat content (8), Loin muscle area (6), Fat area percentage in carcass (4), Meat color a* (4), Marbling (3), muscle protein percentage (3), Teat number (3), Alkaline phosphatase activity (2), Average backfat thickness (2), Carcass weight (hot) (2), Daily feed intake (2), Empty body lipid content (2), Fat-cuts percentage (2), Fat weig…
6	ASGA0029534	rs81391990	126344354	G	0.2132	0	T	0.7868	1	0.573529	0.426471	0	0.181818	0.424242	0.393939	--	Backfat at last rib (9), Backfat at tenth rib (8), Intramuscular fat content (8), Loin muscle area (6), Fat area percentage in carcass (4), Meat color a* (4), Marbling (3), muscle protein percentage (3), Teat number (3), Alkaline phosphatase activity (2), Average backfat thickness (2), Carcass weight (hot) (2), Daily feed intake (2), Empty body lipid content (2), Fat-cuts percentage (2), Fat weig…
6	ALGA0036880	rs81392000	126384054	T	0.1544	0	C	0.8456	1	0.705882	0.279412	0.0147059	0	0.242424	0.757576	--	Backfat at last rib (9), Backfat at tenth rib (8), Intramuscular fat content (8), Loin muscle area (6), Fat area percentage in carcass (4), Meat color a* (4), Marbling (3), muscle protein percentage (3), Teat number (3), Alkaline phosphatase activity (2), Average backfat thickness (2), Carcass weight (hot) (2), Daily feed intake (2), Empty body lipid content (2), Fat-cuts percentage (2), Fat weig…
6	ALGA0036881	rs81392002	126408320	C	0.125	0.5	A	0.875	0.5	0.764706	0.220588	0.0147059	0.272727	0.454545	0.272727	--	Backfat at last rib (9), Backfat at tenth rib (8), Intramuscular fat content (8), Loin muscle area (6), Fat area percentage in carcass (4), Meat color a* (4), Marbling (3), muscle protein percentage (3), Teat number (3), Alkaline phosphatase activity (2), Average backfat thickness (2), Carcass weight (hot) (2), Daily feed intake (2), Empty body lipid content (2), Fat-cuts percentage (2), Fat weig…
6	ASGA0029542	rs81392007	126475172	G	0.4926	0.2273	A	0.5074	0.7727	0.25	0.514706	0.235294	0.636364	0.272727	0.0909091	--	Backfat at last rib (9), Backfat at tenth rib (8), Intramuscular fat content (8), Loin muscle area (6), Fat area percentage in carcass (4), Meat color a* (4), muscle protein percentage (3), Teat number (3), Alkaline phosphatase activity (2), Average backfat thickness (2), Carcass weight (hot) (2), Daily feed intake (2), Empty body lipid content (2), Fat-cuts percentage (2), Fat weight (total) (2)…
6	ASGA0093565	rs81312507	135424176	G	0.05882	0	A	0.94118	1	0.882353	0.117647	0	0.0606061	0.333333	0.606061	DNAJB4, FUBP1, NEXN, MIGA1, USP33, ZZZ3	Backfat at tenth rib (10), Backfat at last rib (9), Intramuscular fat content (7), Loin muscle area (5), CD3-negative leukocyte percentage (4), CD3-negative CD8-negative leukocyte percentage (4), CD3-positive leukocyte percentage (4), Fat area percentage in carcass (4), muscle protein percentage (3), Average backfat thickness (2), Carcass weight (hot) (2), Daily feed intake (2), Empty body lipid …
6	MARC0022671	rs81291493	144155251	T	0.2132	0	C	0.7868	1	0.632353	0.308824	0.0588235	0	0.0606061	0.939394	DEPDC1, RPE65	Backfat at tenth rib (9), Backfat at last rib (8), Intramuscular fat content (5), Fat area percentage in carcass (4), Loin muscle area (3), muscle protein percentage (3), Carcass weight (hot) (2), Daily feed intake (2), Empty body lipid content (2), Fat weight (total) (2), Ham weight (2), Age at puberty (1), Alkaline phosphatase activity (1), Average backfat thickness (1), Backfat linear at last …
6	ALGA0110196	rs81338424	144977414	C	0.3385	0.09091	T	0.6615	0.90909	0.6	0.123077	0.276923	0.818182	0.181818	0	GNG12, GADD45A	Backfat at tenth rib (9), Backfat at last rib (8), Intramuscular fat content (5), Fat area percentage in carcass (4), Loin muscle area (3), muscle protein percentage (3), Carcass weight (hot) (2), Daily feed intake (2), Empty body lipid content (2), Fat weight (total) (2), Ham weight (2), Age at puberty (1), Alkaline phosphatase activity (1), Average backfat thickness (1), Backfat linear at last …
6	ASGA0030032	rs81393549	146284008	T	0	0.4839	C	1	0.5161	1	0	0	0.225806	0.580645	0.193548	PDE4B	Backfat at tenth rib (10), Backfat at last rib (8), Intramuscular fat content (5), muscle protein percentage (5), Fat area percentage in carcass (4), Loin muscle area (4), Muscle moisture percentage (3), Carcass temperature (24 hr post-mortem) (2), Carcass weight (hot) (2), Daily feed intake (2), Empty body lipid content (2), Fat weight (total) (2), Ham weight (2), Loin weight (2), Age at puberty…
6	H3GA0019217	rs81393838	151597836	G	0.1397	0	A	0.8603	1	0.75	0.220588	0.0294118	0.181818	0.575758	0.242424	--	Muscle moisture percentage (2), muscle protein percentage (2), Alkaline phosphatase activity (1), Carcass temperature (24 hr post-mortem) (1), Cholesterol level (1), Gait score (hind) (1), indole laboratory (1), Intramuscular fat content (1), Loin muscle area (1), Loin weight (1), Semimembranosus angle (1), Shear force (1), Teat number (1)
6	ASGA0102579	rs81323917	156397022	T	0.1324	0	G	0.8676	1	0.794118	0.147059	0.0588235	0.151515	0.484848	0.363636	--	Backfat between 3rd and 4th last ribs (1), Shoulder weight (1), Teat number (1)
7	ASGA0030664	rs80994499	4326388	A	0.02941	0	C	0.97059	1	0.941176	0.0588235	0	0.0909091	0.606061	0.30303	LY86	Average daily gain (4), Backfat at last rib (3), Meat color score (2), muscle protein percentage (2), Salmonella count in liver (2), androstenone laboratory (1), Average backfat thickness (1), Backfat at tenth rib (1), Bilirubin level (1), Body weight (birth) (1), Carcass length (1), Carcass weight (hot) (1), CO2 partial pressure (1), Lean meat percentage (1), Loin muscle area (1), Loin muscle de…
7	M1GA0009457	rs80938216	5194125	G	0.07353	0	A	0.92647	1	0.852941	0.147059	0	0.212121	0.545455	0.242424	BMP6, TXNDC5, EEF1E1	Average daily gain (5), Backfat at last rib (3), Meat color score (3), Platelet count (3), Melanoma susceptibility (2), muscle protein percentage (2), Salmonella count in liver (2), 45 min-24 h pH decline (1), Age at puberty (1), androstenone laboratory (1), Average backfat thickness (1), Backfat at tenth rib (1), Bilirubin level (1), Carcass length (1), Carcass weight (hot) (1), CO2 partial pres…
7	DRGA0007080	rs328765632	7001964	A	0.2426	0	G	0.7574	1	0.558824	0.397059	0.0441176	0	0	1	--	Average daily gain (4), Backfat at last rib (3), Lean meat percentage (2), Meat color score (2), muscle protein percentage (2), Salmonella count in liver (2), 45 min-3 hr pH decline (1), androstenone laboratory (1), Average backfat thickness (1), Backfat at tenth rib (1), Bilirubin level (1), Carcass length (1), Carcass weight (hot) (1), CO2 partial pressure (1), Coping behavior (1), Litter weigh…
7	MARC0011652	rs80913300	9905907	A	0.3309	0	G	0.6691	1	0.5	0.338235	0.161765	0	0.0606061	0.939394	TBC1D7, GFOD1, SIRT5, NOL7, RANBP9	Average daily gain (4), Backfat at last rib (4), Average backfat thickness (2), Backfat at first rib (2), Lean meat percentage (2), Loin muscle area (2), Meat color score (2), muscle protein percentage (2), Shoulder subcutaneous fat thickness (2), androstenone laboratory (1), Backfat at tenth rib (1), Backfat between 6th and 7th ribs (1), backfat between the last 3rd and 4th lumbar (1), Bilirubin…
7	H3GA0020083	rs80903550	15171138	A	0.01471	0	G	0.98529	1	0.970588	0.0294118	0	0	0.419355	0.580645	ID4	Average daily gain (13), Average backfat thickness (9), Adipocyte diameter (6), Conductivity 45 minutes post-mortem (6), Backfat at last lumbar (5), Backfat at last rib (5), Loin muscle area (5), NADP-malate dehydrogenase activity (4), Carcass length (3), Carcass weight (hot) (3), Mean corpuscular hemoglobin concentration (3), NADPH-generating enzyme activity (3), PH for Longissmus dorsi (3), pH …
7	ALGA0039614	rs80859460	26738482	A	0.08088	0.4032	G	0.91912	0.5968	0.838235	0.161765	0	0.354839	0.483871	0.16129	MLIP, LRRC1	Head weight (197), Lip thickness (21), Average backfat thickness (18), Average daily gain (17), Loin muscle area (11), Mouth width including lips (10), Backfat at last rib (8), Conductivity 45 minutes post-mortem (6), Carcass length (5), Fat androstenone level (5), NADP-malate dehydrogenase activity (5), Backfat at first rib (4), Backfat at last lumbar (4), backfat at mid-back (4), Leaf fat weigh…
7	DIAS0003356	rs344180073	26812706	A	0.1176	0	G	0.8824	1	0.794118	0.176471	0.0294118	0.242424	0.454545	0.30303	MLIP, LRRC1	Head weight (197), Lip thickness (21), Average backfat thickness (18), Average daily gain (17), Loin muscle area (11), Mouth width including lips (10), Backfat at last rib (8), Conductivity 45 minutes post-mortem (6), Carcass length (5), Fat androstenone level (5), NADP-malate dehydrogenase activity (5), Backfat at first rib (4), Backfat at last lumbar (4), backfat at mid-back (4), Leaf fat weigh…
7	DIAS0001001	rs334429575	26822610	A	0.007353	0.3485	G	0.992647	0.6515	0.985294	0.0147059	0	0.484848	0.333333	0.181818	MLIP, LRRC1	Head weight (197), Lip thickness (21), Average backfat thickness (18), Average daily gain (17), Loin muscle area (11), Mouth width including lips (10), Backfat at last rib (8), Conductivity 45 minutes post-mortem (6), Carcass length (5), Fat androstenone level (5), NADP-malate dehydrogenase activity (5), Backfat at first rib (4), Backfat at last lumbar (4), backfat at mid-back (4), Leaf fat weigh…
7	DIAS0000349	rs323084010	26927141	A	0.07353	0.2727	G	0.92647	0.7273	0.867647	0.117647	0.0147059	0.545455	0.363636	0.0909091	MLIP, LRRC1, KLHL31	Head weight (197), Lip thickness (21), Average backfat thickness (18), Average daily gain (17), Loin muscle area (11), Mouth width including lips (10), Backfat at last rib (8), Conductivity 45 minutes post-mortem (6), Carcass length (5), Fat androstenone level (5), Meat color a* (5), NADP-malate dehydrogenase activity (5), Backfat at first rib (4), Backfat at last lumbar (4), backfat at mid-back …
7	ALGA0039786	rs80813701	29771985	A	0.1765	0.4242	G	0.8235	0.5758	0.661765	0.323529	0.0147059	0.333333	0.484848	0.181818	COL21A1, VPS52, RPS18, B3GALT4, WDR46, PFDN6, RGL2, TAPBP, ZBTB22, DAXX, KIFC1, PHF1, CUTA, SYNGAP1, ZBTB9, BAK1, ITPR3, C7H6orf125, IP6K3	Head weight (197), Lip thickness (21), Average backfat thickness (18), Average daily gain (15), Mean corpuscular volume (10), Mouth width including lips (10), Mean corpuscular hemoglobin concentration (9), Backfat at last rib (8), Conductivity 45 minutes post-mortem (6), Carcass length (5), Fat androstenone level (5), Hemoglobin (5), NADP-malate dehydrogenase activity (5), Backfat at first rib (4…
7	ASGA0032123	rs80852445	29871564	T	0.4338	0.3182	G	0.5662	0.6818	0.279412	0.573529	0.147059	0.454545	0.454545	0.0909091	TAPBP, ZBTB22, DAXX, KIFC1, PHF1, CUTA, SYNGAP1, ZBTB9, BAK1, ITPR3, C7H6orf125, IP6K3, LEMD2, MLN	Head weight (197), Lip thickness (21), Average backfat thickness (19), Average daily gain (15), Mouth width including lips (10), Backfat at last rib (8), Mean corpuscular volume (8), Mean corpuscular hemoglobin concentration (7), Conductivity 45 minutes post-mortem (6), Carcass length (5), Fat androstenone level (5), Hemoglobin (5), NADP-malate dehydrogenase activity (5), Backfat at first rib (4)…
7	CASI0009104	rs334815047	29891196	A	0.03676	0.3333	G	0.96324	0.6667	0.926471	0.0735294	0	0.363636	0.606061	0.030303	KIFC1, PHF1, CUTA, SYNGAP1, ZBTB9, BAK1, ITPR3, C7H6orf125, IP6K3, LEMD2, MLN	Head weight (197), Lip thickness (21), Average backfat thickness (19), Average daily gain (15), Mouth width including lips (10), Backfat at last rib (8), Mean corpuscular volume (8), Mean corpuscular hemoglobin concentration (7), Conductivity 45 minutes post-mortem (6), Carcass length (5), Fat androstenone level (5), Hemoglobin (5), NADP-malate dehydrogenase activity (5), Backfat at first rib (4)…
7	MARC0077442	rs80980854	29913003	A	0.2353	0.4091	G	0.7647	0.5909	0.602941	0.323529	0.0735294	0.333333	0.515152	0.151515	KIFC1, PHF1, CUTA, SYNGAP1, ZBTB9, BAK1, ITPR3, C7H6orf125, IP6K3, LEMD2, MLN	Head weight (197), Lip thickness (21), Average backfat thickness (19), Average daily gain (15), Mouth width including lips (10), Backfat at last rib (8), Mean corpuscular volume (8), Mean corpuscular hemoglobin concentration (7), Conductivity 45 minutes post-mortem (6), Hemoglobin (6), Cannon bone circumference (5), Carcass length (5), Fat androstenone level (5), NADP-malate dehydrogenase activit…
7	ALGA0039826	rs80931220	30162032	G	0.2279	0.4848	A	0.7721	0.5152	0.558824	0.426471	0.0147059	0.30303	0.424242	0.272727	LEMD2, MLN, GRM4, HMGA1, NUDT3	Head weight (197), Average backfat thickness (22), Lip thickness (21), Average daily gain (16), Cannon bone circumference (14), Mean corpuscular volume (14), Mean corpuscular hemoglobin concentration (12), Backfat at last rib (11), Mouth width including lips (10), Hemoglobin (7), Conductivity 45 minutes post-mortem (6), Femur length (6), Leaf fat weight (6), Shoulder subcutaneous fat thickness (6…
7	ALGA0039828	rs81397554	30166967	A	0.2353	0	G	0.7647	1	0.544118	0.441176	0.0147059	0.151515	0.454545	0.393939	LEMD2, MLN, GRM4, HMGA1, NUDT3	Head weight (197), Average backfat thickness (22), Lip thickness (21), Average daily gain (16), Cannon bone circumference (14), Mean corpuscular volume (14), Mean corpuscular hemoglobin concentration (12), Backfat at last rib (11), Mouth width including lips (10), Hemoglobin (7), Conductivity 45 minutes post-mortem (6), Femur length (6), Leaf fat weight (6), Shoulder subcutaneous fat thickness (6…
7	ALGA0039831	rs80948334	30188008	A	0.07353	0.1452	G	0.92647	0.8548	0.867647	0.117647	0.0147059	0.709677	0.290323	0	LEMD2, MLN, GRM4, HMGA1, NUDT3	Head weight (197), Average backfat thickness (21), Lip thickness (21), Average daily gain (16), Cannon bone circumference (14), Mean corpuscular volume (14), Mean corpuscular hemoglobin concentration (12), Backfat at last rib (11), Mouth width including lips (10), Hemoglobin (7), Conductivity 45 minutes post-mortem (6), Femur length (6), Leaf fat weight (6), Shoulder subcutaneous fat thickness (6…
7	ALGA0039834	rs80893817	30204243	A	0.4559	0.4242	G	0.5441	0.5758	0.25	0.588235	0.161765	0.393939	0.363636	0.242424	MLN, GRM4, HMGA1, NUDT3	Head weight (197), Average backfat thickness (21), Lip thickness (21), Average daily gain (16), Cannon bone circumference (14), Mean corpuscular volume (14), Mean corpuscular hemoglobin concentration (12), Backfat at last rib (11), Mouth width including lips (10), Hemoglobin (7), Conductivity 45 minutes post-mortem (6), Femur length (6), Leaf fat weight (6), Shoulder subcutaneous fat thickness (6…
7	MARC0087333	rs81269150	30298280	A	0.3897	0.4545	G	0.6103	0.5455	0.352941	0.514706	0.132353	0.272727	0.545455	0.181818	GRM4, HMGA1, NUDT3, RPS10	Head weight (197), Average backfat thickness (21), Lip thickness (21), Average daily gain (16), Cannon bone circumference (14), Mean corpuscular volume (13), Backfat at last rib (11), Mean corpuscular hemoglobin concentration (11), Mouth width including lips (10), Conductivity 45 minutes post-mortem (6), Femur length (6), Hemoglobin (6), Leaf fat weight (6), Shoulder subcutaneous fat thickness (6…
7	ASGA0032146	rs81397564	30314760	C	0.4706	0	T	0.5294	1	0.279412	0.5	0.220588	0.242424	0.484848	0.272727	GRM4, HMGA1, NUDT3, RPS10, PACSIN1	Head weight (197), Average backfat thickness (21), Lip thickness (21), Average daily gain (16), Cannon bone circumference (14), Mean corpuscular volume (13), Backfat at last rib (11), Mean corpuscular hemoglobin concentration (11), Mouth width including lips (10), Conductivity 45 minutes post-mortem (6), Femur length (6), Hemoglobin (6), Leaf fat weight (6), Shoulder subcutaneous fat thickness (6…
7	MARC0076544	rs80899633	30327269	G	0.01471	0.3333	T	0.98529	0.6667	0.970588	0.0294118	0	0.424242	0.484848	0.0909091	GRM4, HMGA1, NUDT3, RPS10, PACSIN1, SPDEF	Head weight (197), Average backfat thickness (21), Lip thickness (21), Average daily gain (16), Cannon bone circumference (13), Mean corpuscular volume (12), Backfat at last rib (11), Mean corpuscular hemoglobin concentration (10), Mouth width including lips (10), Conductivity 45 minutes post-mortem (6), Femur length (6), Hemoglobin (6), Leaf fat weight (6), Shoulder subcutaneous fat thickness (6…
7	ALGA0039842	rs80985690	30340595	T	0.3824	0.3182	C	0.6176	0.6818	0.338235	0.558824	0.102941	0.454545	0.454545	0.0909091	GRM4, HMGA1, NUDT3, RPS10, PACSIN1, SPDEF	Head weight (197), Average backfat thickness (21), Lip thickness (21), Average daily gain (16), Cannon bone circumference (13), Mean corpuscular volume (12), Backfat at last rib (11), Mean corpuscular hemoglobin concentration (10), Mouth width including lips (10), Conductivity 45 minutes post-mortem (6), Femur length (6), Hemoglobin (6), Leaf fat weight (6), Shoulder subcutaneous fat thickness (6…
7	ASGA0032151	rs80947467	30435355	C	0.3603	0	T	0.6397	1	0.367647	0.544118	0.0882353	0.212121	0.484848	0.30303	GRM4, HMGA1, NUDT3, RPS10, PACSIN1, SPDEF, C7H6orf106	Head weight (197), Lip thickness (21), Average backfat thickness (20), Average daily gain (15), Backfat at last rib (10), Mean corpuscular volume (10), Mouth width including lips (10), Cannon bone circumference (9), Mean corpuscular hemoglobin concentration (8), Body height (7), body length (7), Humerus length (7), Tibia length (7), Ulna length (7), Conductivity 45 minutes post-mortem (6), Femur …
7	ASGA0032153	rs80897561	30454635	A	0.2721	0	C	0.7279	1	0.5	0.455882	0.0441176	0.181818	0.393939	0.424242	GRM4, HMGA1, NUDT3, RPS10, PACSIN1, SPDEF, C7H6orf106	Head weight (197), Lip thickness (21), Average backfat thickness (20), Average daily gain (15), Backfat at last rib (10), Mean corpuscular volume (10), Mouth width including lips (10), Cannon bone circumference (9), Mean corpuscular hemoglobin concentration (8), Body height (7), body length (7), Humerus length (7), Tibia length (7), Ulna length (7), Conductivity 45 minutes post-mortem (6), Femur …
7	DRGA0007412	rs334046384	30470118	C	0.07353	0.1364	T	0.92647	0.8636	0.867647	0.117647	0.0147059	0.727273	0.272727	0	HMGA1, NUDT3, RPS10, PACSIN1, SPDEF, C7H6orf106	Head weight (197), Lip thickness (21), Average backfat thickness (20), Average daily gain (15), Mouth width including lips (10), Backfat at last rib (9), Cannon bone circumference (9), Mean corpuscular volume (8), Body height (7), body length (7), Humerus length (7), Mean corpuscular hemoglobin concentration (7), Tibia length (7), Ulna length (7), Conductivity 45 minutes post-mortem (6), Femur le…
7	INRA0024524	rs333021601	30536426	T	0.1985	0.3182	C	0.8015	0.6818	0.661765	0.279412	0.0588235	0.484848	0.393939	0.121212	NUDT3, RPS10, PACSIN1, SPDEF, C7H6orf106, SNRPC, UHRF1BP1	Head weight (197), Lip thickness (21), Average backfat thickness (20), Average daily gain (15), Mouth width including lips (10), Backfat at last rib (9), Cannon bone circumference (9), Mean corpuscular volume (9), Mean corpuscular hemoglobin concentration (8), Body height (7), body length (7), Humerus length (7), Tibia length (7), Ulna length (7), Conductivity 45 minutes post-mortem (6), Femur le…
7	H3GA0020537	rs80988560	30550361	C	0.02941	0.2424	T	0.97059	0.7576	0.955882	0.0294118	0.0147059	0.606061	0.30303	0.0909091	NUDT3, RPS10, PACSIN1, SPDEF, C7H6orf106, SNRPC, UHRF1BP1	Head weight (197), Lip thickness (21), Average backfat thickness (20), Average daily gain (15), Mouth width including lips (10), Backfat at last rib (9), Mean corpuscular volume (8), Cannon bone circumference (7), Mean corpuscular hemoglobin concentration (7), Body height (6), body length (6), Conductivity 45 minutes post-mortem (6), Humerus length (6), Tibia length (6), Ulna length (6), backfat …
7	M1GA0027226	rs81305896	30592663	A	0.3162	0.3387	G	0.6838	0.6613	0.455882	0.455882	0.0882353	0.451613	0.419355	0.129032	NUDT3, RPS10, PACSIN1, SPDEF, C7H6orf106, SNRPC, UHRF1BP1	Head weight (197), Average backfat thickness (21), Lip thickness (21), Average daily gain (16), Backfat at last rib (10), Mouth width including lips (10), Mean corpuscular volume (9), Cannon bone circumference (8), Mean corpuscular hemoglobin concentration (8), Body height (6), body length (6), Carcass length (6), Conductivity 45 minutes post-mortem (6), Humerus length (6), Tibia length (6), Ulna…
7	ALGA0039852	rs80856500	30652374	A	0.07353	0.1364	G	0.92647	0.8636	0.867647	0.117647	0.0147059	0.727273	0.272727	0	PACSIN1, SPDEF, C7H6orf106, SNRPC, UHRF1BP1, TAF11, ANKS1A	Head weight (197), Average backfat thickness (21), Lip thickness (21), Average daily gain (16), Backfat at last rib (10), Cannon bone circumference (10), Mean corpuscular volume (10), Mouth width including lips (10), Mean corpuscular hemoglobin concentration (9), Humerus length (7), Tibia length (7), Ulna length (7), Body height (6), body length (6), Carcass length (6), Conductivity 45 minutes po…
7	ASGA0032164	rs80858511	30698557	C	0.4926	0.3333	T	0.5074	0.6667	0.205882	0.602941	0.191176	0.393939	0.545455	0.0606061	PACSIN1, SPDEF, C7H6orf106, SNRPC, UHRF1BP1, TAF11, ANKS1A	Head weight (199), Average backfat thickness (21), Lip thickness (21), Average daily gain (16), Backfat at last rib (10), Carcass length (10), Mean corpuscular volume (10), Mouth width including lips (10), Cannon bone circumference (9), Mean corpuscular hemoglobin concentration (9), Cervical vertebra length (7), Conductivity 45 minutes post-mortem (6), Humerus length (6), Tibia length (6), Ulna l…
7	MARC0051947	rs80803847	30780836	C	0.4853	0.4091	T	0.5147	0.5909	0.205882	0.617647	0.176471	0.363636	0.454545	0.181818	C7H6orf106, SNRPC, UHRF1BP1, TAF11, ANKS1A	Head weight (199), Average backfat thickness (22), Lip thickness (21), Average daily gain (16), Backfat at last rib (10), Cannon bone circumference (10), Carcass length (10), Mean corpuscular hemoglobin concentration (10), Mouth width including lips (10), Mean corpuscular volume (9), Cervical vertebra length (7), Conductivity 45 minutes post-mortem (6), backfat at mid-back (5), Fat androstenone l…
7	ALGA0039858	rs81397566	30799235	A	0.3897	0	G	0.6103	1	0.338235	0.544118	0.117647	0.121212	0.636364	0.242424	C7H6orf106, SNRPC, UHRF1BP1, TAF11, ANKS1A	Head weight (199), Average backfat thickness (22), Lip thickness (21), Average daily gain (16), Backfat at last rib (10), Carcass length (10), Mouth width including lips (10), Cannon bone circumference (9), Mean corpuscular hemoglobin concentration (9), Mean corpuscular volume (8), Cervical vertebra length (7), Conductivity 45 minutes post-mortem (6), backfat at mid-back (5), Fat androstenone lev…
7	ALGA0039863	rs81397571	30811058	C	0.3971	0.2727	T	0.6029	0.7273	0.308824	0.588235	0.102941	0.545455	0.363636	0.0909091	C7H6orf106, SNRPC, UHRF1BP1, TAF11, ANKS1A, TCP11	Head weight (199), Average backfat thickness (22), Lip thickness (21), Average daily gain (16), Backfat at last rib (10), Carcass length (10), Mouth width including lips (10), Cannon bone circumference (9), Mean corpuscular hemoglobin concentration (9), Mean corpuscular volume (8), Cervical vertebra length (7), Conductivity 45 minutes post-mortem (6), backfat at mid-back (5), Fat androstenone lev…
7	H3GA0020554	rs81397586	30859183	T	0.1642	0	C	0.8358	1	0.716418	0.238806	0.0447761	0.107143	0.571429	0.321429	C7H6orf106, SNRPC, UHRF1BP1, TAF11, ANKS1A, TCP11	Head weight (199), Average backfat thickness (22), Lip thickness (21), Average daily gain (16), Backfat at last rib (10), Carcass length (10), Mouth width including lips (10), Cannon bone circumference (9), Mean corpuscular hemoglobin concentration (9), Cervical vertebra length (7), Mean corpuscular volume (7), Conductivity 45 minutes post-mortem (6), backfat at mid-back (5), Fat androstenone lev…
7	INRA0024543	rs319892115	30880608	C	0.05882	0.1061	A	0.94118	0.8939	0.882353	0.117647	0	0.787879	0.212121	0	SNRPC, UHRF1BP1, TAF11, ANKS1A, TCP11	Head weight (199), Average backfat thickness (22), Lip thickness (21), Average daily gain (16), Backfat at last rib (10), Carcass length (10), Mouth width including lips (10), Cannon bone circumference (9), Mean corpuscular hemoglobin concentration (8), Cervical vertebra length (7), Conductivity 45 minutes post-mortem (6), Mean corpuscular volume (6), backfat at mid-back (5), Fat androstenone lev…
7	MARC0010124	rs81000366	30910246	C	0.4265	0.2727	T	0.5735	0.7273	0.294118	0.558824	0.147059	0.484848	0.484848	0.030303	SNRPC, UHRF1BP1, TAF11, ANKS1A, TCP11	Head weight (199), Average backfat thickness (22), Lip thickness (21), Average daily gain (16), Cannon bone circumference (11), Backfat at last rib (10), Carcass length (10), Mouth width including lips (10), Mean corpuscular hemoglobin concentration (9), Cervical vertebra length (7), Conductivity 45 minutes post-mortem (6), Mean corpuscular volume (6), backfat at mid-back (5), Fat androstenone le…
7	ASGA0032181	rs80975337	30924692	G	0.02941	0.3485	T	0.97059	0.6515	0.941176	0.0588235	0	0.454545	0.393939	0.151515	UHRF1BP1, TAF11, ANKS1A, TCP11, SCUBE3	Head weight (199), Average backfat thickness (22), Lip thickness (21), Average daily gain (16), Cannon bone circumference (12), Backfat at last rib (10), Carcass length (10), Mouth width including lips (10), Mean corpuscular hemoglobin concentration (9), Cervical vertebra length (7), Conductivity 45 minutes post-mortem (6), backfat at mid-back (5), Fat androstenone level (5), Femur length (5), Hu…
7	ALGA0039880	rs80928470	30978428	T	0.007353	0.3333	C	0.992647	0.6667	0.985294	0.0147059	0	0.393939	0.545455	0.0606061	UHRF1BP1, TAF11, ANKS1A, TCP11, SCUBE3	Head weight (199), Lip thickness (21), Average backfat thickness (20), Average daily gain (16), Cannon bone circumference (15), Backfat at last rib (11), Carcass length (10), Mean corpuscular hemoglobin concentration (10), Mouth width including lips (10), Body height (7), body length (7), Cervical vertebra length (7), Femur length (7), Humerus length (7), Tibia length (7), Ulna length (7), Conduc…
7	ALGA0039868	rs80874438	31011932	T	0.02941	0.3621	C	0.97059	0.6379	0.941176	0.0588235	0	0.310345	0.655172	0.0344828	ANKS1A, TCP11, SCUBE3, ZNF76, DEF6	Head weight (199), Average backfat thickness (21), Lip thickness (21), Average daily gain (17), Cannon bone circumference (13), Backfat at last rib (11), Carcass length (10), Mouth width including lips (10), Mean corpuscular hemoglobin concentration (9), Cervical vertebra length (7), Body height (6), body length (6), Conductivity 45 minutes post-mortem (6), Femur length (6), Humerus length (6), T…
7	ALGA0039903	rs80924021	31081183	T	0.05147	0.2879	C	0.94853	0.7121	0.897059	0.102941	0	0.454545	0.515152	0.030303	ANKS1A, TCP11, SCUBE3, ZNF76, DEF6	Head weight (199), Average backfat thickness (24), Lip thickness (21), Average daily gain (17), Cannon bone circumference (13), Carcass length (12), Backfat at last rib (11), Mean corpuscular hemoglobin concentration (10), Mouth width including lips (10), Cervical vertebra length (7), Femur length (7), Humerus length (7), Tibia length (7), Ulna length (7), backfat at mid-back (6), Body height (6)…
7	ASGA0032187	rs80920299	31107219	G	0.02941	0.1562	A	0.97059	0.8438	0.941176	0.0588235	0	0.6875	0.3125	0	ANKS1A, TCP11, SCUBE3, ZNF76, DEF6, PPARD	Head weight (199), Average backfat thickness (24), Lip thickness (21), Average daily gain (17), Cannon bone circumference (12), Carcass length (12), Backfat at last rib (11), Mouth width including lips (10), Mean corpuscular hemoglobin concentration (9), Cervical vertebra length (7), Femur length (7), Humerus length (7), Tibia length (7), Ulna length (7), backfat at mid-back (6), Body height (6),…
7	ALGA0039947	rs80852042	31487843	T	0.1471	0.3548	C	0.8529	0.6452	0.75	0.205882	0.0441176	0.451613	0.387097	0.16129	PPARD, RPL10A, TEAD3, TULP1, FKBP5, ARMC12, CLPSL2, CLPSL1, CLPS, LHFPL5, SRPK1	Head weight (197), Average backfat thickness (21), Lip thickness (21), Average daily gain (18), Backfat at last rib (11), Mouth width including lips (10), Mean corpuscular hemoglobin concentration (8), Conductivity 45 minutes post-mortem (6), Leaf fat weight (6), backfat at mid-back (5), Carcass length (5), Fat androstenone level (5), NADP-malate dehydrogenase activity (5), Backfat at first rib (…
7	ALGA0039950	rs80941663	31500144	C	0.3015	0	T	0.6985	1	0.455882	0.485294	0.0588235	0.333333	0.30303	0.363636	RPL10A, TEAD3, TULP1, FKBP5, ARMC12, CLPSL2, CLPSL1, CLPS, LHFPL5, SRPK1	Head weight (197), Average backfat thickness (21), Lip thickness (21), Average daily gain (18), Backfat at last rib (11), Mouth width including lips (10), Mean corpuscular hemoglobin concentration (8), Conductivity 45 minutes post-mortem (6), Leaf fat weight (6), backfat at mid-back (5), Carcass length (5), Fat androstenone level (5), NADP-malate dehydrogenase activity (5), Backfat at first rib (…
7	M1GA0009960	rs80785120	34743041	T	0.1985	0	C	0.8015	1	0.617647	0.367647	0.0147059	0	0.121212	0.878788	SAYSD1, KCNK5, KCNK17, KCNK16, KIF6	Head weight (197), Average backfat thickness (21), Lip thickness (21), Average daily gain (17), Backfat at last rib (10), Mouth width including lips (10), Conductivity 45 minutes post-mortem (6), Carcass length (5), Fat androstenone level (5), Leaf fat weight (5), NADP-malate dehydrogenase activity (5), Backfat at first rib (4), Backfat at last lumbar (4), backfat at mid-back (4), Meat color a* (…
7	ALGA0040370	rs81397836	37231172	T	0.1397	0	C	0.8603	1	0.764706	0.191176	0.0441176	0.030303	0.333333	0.636364	MED20, BYSL, CCND3, TAF8, C7H6orf132, GUCA1A, GUCA1B, MRPS10, TRERF1	Average backfat thickness (22), Average daily gain (17), Backfat at last rib (13), Adipocyte diameter (11), Carcass length (7), Conductivity 45 minutes post-mortem (6), Backfat at last lumbar (5), Fat androstenone level (5), Ham weight (5), Loin muscle area (5), NADP-malate dehydrogenase activity (5), Shoulder subcutaneous fat thickness (5), Backfat at first rib (4), backfat at mid-back (4), PH f…
7	DIAS0000369	rs320986388	39330435	G	0.05882	0	A	0.94118	1	0.882353	0.117647	0	0.0909091	0.363636	0.545455	MRPL14, TMEM63B, CAPN11, SLC29A1, HSP90AB1, SLC35B2, NFKBIE, TMEM151B, TCTE1, AARS2, SPATS1, CDC5L	Average backfat thickness (21), Average daily gain (18), Adipocyte diameter (11), Backfat at last rib (9), Carcass length (7), Conductivity 45 minutes post-mortem (6), Fat androstenone level (5), Ham weight (5), Loin muscle area (5), NADP-malate dehydrogenase activity (5), Backfat at last lumbar (4), backfat at mid-back (4), Shoulder subcutaneous fat thickness (4), backfat above muscle dorsi (3),…
7	ALGA0040570	rs80981485	39627760	T	0.02206	0.4697	C	0.97794	0.5303	0.955882	0.0441176	0	0.272727	0.515152	0.212121	SUPT3H	Average backfat thickness (22), Average daily gain (18), Adipocyte diameter (11), Backfat at last rib (9), Carcass length (8), Conductivity 45 minutes post-mortem (6), Fat androstenone level (5), Ham weight (5), Loin muscle area (5), NADP-malate dehydrogenase activity (5), Backfat at last lumbar (4), backfat at mid-back (4), Shoulder subcutaneous fat thickness (4), backfat above muscle dorsi (3),…
7	CADI0000168	rs346038038	39709854	T	0.125	0	C	0.875	1	0.779412	0.191176	0.0294118	0.030303	0.181818	0.787879	SUPT3H	Average backfat thickness (22), Average daily gain (18), Adipocyte diameter (11), Backfat at last rib (9), Carcass length (8), Conductivity 45 minutes post-mortem (6), Fat androstenone level (5), Ham weight (5), Loin muscle area (5), NADP-malate dehydrogenase activity (5), Backfat at last lumbar (4), backfat at mid-back (4), Shoulder subcutaneous fat thickness (4), backfat above muscle dorsi (3),…
7	H3GA0021245	rs80873337	44537370	T	0.02941	0.3636	G	0.97059	0.6364	0.941176	0.0588235	0	0.454545	0.363636	0.181818	TFAP2D	Average backfat thickness (22), Average daily gain (18), Adipocyte diameter (11), Backfat at last rib (10), Carcass length (7), Conductivity 45 minutes post-mortem (6), Fat androstenone level (5), Ham weight (5), Loin muscle area (5), NADP-malate dehydrogenase activity (5), Shoulder subcutaneous fat thickness (5), Backfat at last lumbar (4), backfat at mid-back (4), Body weight (birth) (4), Leaf …
7	ALGA0040980	rs80847792	46613570	C	0.2868	0	T	0.7132	1	0.5	0.426471	0.0735294	0	0.242424	0.757576	TMEM14A, GSTA1, GSTA4, ICK, FBXO9, GCM1	Average daily gain (9), Average backfat thickness (8), Backfat at last rib (7), Carcass length (6), backfat at mid-back (4), Shoulder subcutaneous fat thickness (4), Adipocyte diameter (3), Backfat at first rib (3), Backfat at last lumbar (3), Backfat weight (3), Body weight (birth) (3), Ear erectness (3), Leaf fat weight (3), Loin muscle area (3), Loin muscle depth (3), Abdominal fat weight (2),…
7	ASGA0033372	rs80971598	48753042	A	0.05147	0	G	0.94853	1	0.897059	0.102941	0	0.0606061	0.242424	0.69697	BCL2A1	Average daily gain (8), Average backfat thickness (6), Backfat at last rib (6), Carcass length (6), backfat at mid-back (4), Shoulder subcutaneous fat thickness (4), Adipocyte diameter (3), Backfat weight (3), Body weight (birth) (3), Ear erectness (3), Loin muscle area (3), Loin muscle depth (3), Alkaline phosphatase activity (2), backfat above muscle dorsi (2), Backfat at last lumbar (2), Dress…
7	H3GA0021402	rs80829290	50260218	T	0.1103	0	C	0.8897	1	0.808824	0.161765	0.0294118	0.151515	0.242424	0.606061	IL16, STARD5, TMC3	Average daily gain (7), Backfat at last rib (6), Carcass length (6), Average backfat thickness (5), backfat at mid-back (5), Loin muscle area (5), Adipocyte diameter (3), Backfat weight (3), Body weight (birth) (3), Ear erectness (3), Ham weight (3), Loin muscle depth (3), Shoulder subcutaneous fat thickness (3), Alkaline phosphatase activity (2), backfat above muscle dorsi (2), Backfat at last l…
7	ALGA0041598	rs80820606	53707250	T	0.007353	0	C	0.992647	1	0.985294	0.0147059	0	0.107143	0.714286	0.178571	MAN2A2, HDDC3, UNC45A, RCCD1, UROC1, ZXDC, SLC41A3, ALDH1L1, KLF15	Average daily gain (8), Backfat at last rib (6), Average backfat thickness (4), Loin muscle area (4), Adipocyte diameter (3), Backfat weight (3), Body weight (birth) (3), Carcass length (3), Ear erectness (3), Loin muscle depth (3), Shoulder subcutaneous fat thickness (3), Alkaline phosphatase activity (2), backfat above muscle dorsi (2), Backfat at last lumbar (2), backfat at mid-back (2), Ear a…
7	H3GA0021762	rs80785565	56282172	A	0	0.303	G	1	0.697	1	0	0	0.515152	0.363636	0.121212	UBE2Q2, FBXO22, NRG4, TMEM266, ETFA	Average daily gain (7), Backfat at last rib (7), Average backfat thickness (4), Loin muscle area (4), Adipocyte diameter (3), Backfat weight (3), Body weight (birth) (3), Ear erectness (3), Shoulder subcutaneous fat thickness (3), Alkaline phosphatase activity (2), backfat above muscle dorsi (2), backfat at mid-back (2), Backfat at tenth rib (2), Carcass length (2), Drip loss (2), Ear area (2), E…
7	H3GA0021767	rs80928027	56382507	T	0.06618	0.2727	C	0.93382	0.7273	0.867647	0.132353	0	0.484848	0.484848	0.030303	NRG4, TMEM266, ETFA, ISL2	Average daily gain (7), Backfat at last rib (7), Average backfat thickness (4), Loin muscle area (4), Adipocyte diameter (3), Backfat weight (3), Body weight (birth) (3), Ear erectness (3), Shoulder subcutaneous fat thickness (3), Alkaline phosphatase activity (2), backfat above muscle dorsi (2), backfat at mid-back (2), Backfat at tenth rib (2), Carcass length (2), Drip loss (2), Ear area (2), E…
7	ASGA0034057	rs80987135	56418144	A	0.2426	0	G	0.7574	1	0.573529	0.367647	0.0588235	0.1875	0.40625	0.40625	NRG4, TMEM266, ETFA, ISL2, SCAPER	Average daily gain (7), Backfat at last rib (7), Average backfat thickness (4), Loin muscle area (4), Adipocyte diameter (3), Backfat weight (3), Body weight (birth) (3), Ear erectness (3), Shoulder subcutaneous fat thickness (3), Alkaline phosphatase activity (2), backfat above muscle dorsi (2), backfat at mid-back (2), Backfat at tenth rib (2), Carcass length (2), Drip loss (2), Ear area (2), E…
7	ALGA0042001	rs80928645	56469933	C	0.007353	0.2879	T	0.992647	0.7121	0.985294	0.0147059	0	0.454545	0.515152	0.030303	TMEM266, ETFA, ISL2, SCAPER	Average daily gain (7), Backfat at last rib (7), Average backfat thickness (4), Loin muscle area (4), Adipocyte diameter (3), Backfat weight (3), Body weight (birth) (3), Ear erectness (3), Shoulder subcutaneous fat thickness (3), Alkaline phosphatase activity (2), backfat above muscle dorsi (2), backfat at mid-back (2), Backfat at tenth rib (2), Carcass length (2), Drip loss (2), Ear area (2), E…
7	H3GA0021773	rs80837023	56626692	G	0.3088	0	A	0.6912	1	0.441176	0.5	0.0588235	0	0.242424	0.757576	TMEM266, ETFA, ISL2, SCAPER	Average daily gain (7), Backfat at last rib (7), Average backfat thickness (4), Loin muscle area (4), Adipocyte diameter (3), Backfat weight (3), Body weight (birth) (3), Ear erectness (3), Shoulder subcutaneous fat thickness (3), Alkaline phosphatase activity (2), backfat above muscle dorsi (2), backfat at mid-back (2), Backfat at tenth rib (2), Carcass length (2), Drip loss (2), Ear area (2), E…
7	ASGA0034088	rs81398037	56819186	T	0.3015	0	C	0.6985	1	0.470588	0.455882	0.0735294	0.133333	0.633333	0.233333	SCAPER	Average daily gain (7), Backfat at last rib (7), Average backfat thickness (4), Loin muscle area (4), Adipocyte diameter (3), Backfat weight (3), Body weight (birth) (3), Ear erectness (3), Alkaline phosphatase activity (2), backfat above muscle dorsi (2), backfat at mid-back (2), Backfat at tenth rib (2), Carcass length (2), Drip loss (2), Ear area (2), Ear weight (2), Ham weight (2), Loin muscl…
7	INRA0025982	rs340075087	56849029	G	0.4191	0.4394	A	0.5809	0.5606	0.308824	0.544118	0.147059	0.30303	0.515152	0.181818	SCAPER, RCN2	Average daily gain (7), Backfat at last rib (7), Average backfat thickness (4), Loin muscle area (4), Adipocyte diameter (3), Backfat weight (3), Body weight (birth) (3), Ear erectness (3), Alkaline phosphatase activity (2), backfat above muscle dorsi (2), backfat at mid-back (2), Backfat at tenth rib (2), Carcass length (2), Drip loss (2), Ear area (2), Ear weight (2), Ham weight (2), Loin muscl…
7	H3GA0021787	rs80957618	56866248	G	0.2132	0.4091	A	0.7868	0.5909	0.588235	0.397059	0.0147059	0.333333	0.515152	0.151515	SCAPER, RCN2	Average daily gain (7), Backfat at last rib (7), Average backfat thickness (4), Loin muscle area (4), Adipocyte diameter (3), Backfat weight (3), Body weight (birth) (3), Ear erectness (3), Alkaline phosphatase activity (2), backfat above muscle dorsi (2), backfat at mid-back (2), Backfat at tenth rib (2), Carcass length (2), Drip loss (2), Ear area (2), Ear weight (2), Ham weight (2), Loin muscl…
7	MARC0087844	rs80908197	57441888	C	0.06618	0	T	0.93382	1	0.911765	0.0441176	0.0441176	0.030303	0.393939	0.575758	PEAK1, HMG20A	Average daily gain (7), Backfat at last rib (7), Average backfat thickness (4), Loin muscle area (4), Adipocyte diameter (3), Body weight (birth) (3), Ear erectness (3), Shoulder subcutaneous fat thickness (3), Alkaline phosphatase activity (2), backfat above muscle dorsi (2), backfat at mid-back (2), Backfat at tenth rib (2), Backfat weight (2), Carcass length (2), Drip loss (2), Ear area (2), E…
7	ASGA0034357	rs80938885	69434497	A	0.05147	0.303	G	0.94853	0.697	0.897059	0.102941	0	0.484848	0.424242	0.0909091	PRKD1	Adipocyte diameter (6), Average daily gain (6), Backfat at last rib (5), Loin muscle area (4), Average backfat thickness (3), Carcass length (3), Ear erectness (3), Loin weight (3), Teat number (3), Alkaline phosphatase activity (2), backfat above muscle dorsi (2), Backfat at tenth rib (2), Body weight (birth) (2), Drip loss (2), Ear area (2), Ear weight (2), Ham weight (2), Loin muscle depth (2)…
7	ASGA0034456	rs80984619	73225674	A	0.1471	0	G	0.8529	1	0.764706	0.176471	0.0588235	0	0.151515	0.848485	--	Adipocyte diameter (8), skatole laboratory (8), Average daily gain (6), Loin muscle area (5), Backfat at last rib (4), Carcass length (4), Average backfat thickness (3), Loin weight (3), Alkaline phosphatase activity (2), backfat above muscle dorsi (2), Backfat at tenth rib (2), Body weight (birth) (2), Drip loss (2), Ear erectness (2), Ham weight (2), Loin muscle depth (2), Muscle moisture perce…
7	ALGA0043023	rs80996002	89255863	A	0.1176	0	G	0.8824	1	0.794118	0.176471	0.0294118	0.0909091	0.545455	0.363636	FNTB, MAX	Adipocyte diameter (6), Average daily gain (6), Loin muscle area (5), Carcass length (4), Teat number (4), Average backfat thickness (3), Backfat at last rib (3), Loin weight (3), Alkaline phosphatase activity (2), backfat above muscle dorsi (2), Backfat at tenth rib (2), Body weight (birth) (2), Drip loss (2), Ear erectness (2), Ham weight (2), Muscle moisture percentage (2), Number of ribs (2),…
7	ALGA0043065	rs80949096	90289029	C	0.125	0	T	0.875	1	0.779412	0.191176	0.0294118	0.121212	0.575758	0.30303	C7H14orf53, GPHN	Adipocyte diameter (6), Average daily gain (6), Loin muscle area (5), Teat number (5), Carcass length (4), Average backfat thickness (3), Backfat at last rib (3), Loin weight (3), Alkaline phosphatase activity (2), backfat above muscle dorsi (2), Backfat at tenth rib (2), Body weight (birth) (2), Drip loss (2), Ear erectness (2), Ham weight (2), Muscle moisture percentage (2), Number of ribs (2),…
7	ALGA0044391	rs80897530	112638618	T	0	0	C	1	1	1	0	0	0.181818	0.393939	0.424242	TTC7B, RPS6KA5, C7H14orf159	Average daily gain (6), Average backfat thickness (5), Cortisol level (3), Loin muscle area (3), Backfat at last lumbar (2), Backfat at last rib (2), Ear area (2), Leaf fat weight (2), Lean meat percentage (2), Red blood cell count (2), Shoulder subcutaneous fat thickness (2), tenderness score (2), 45 min-24 h pH decline (1), Average glycolytic potential (1), Average lactate (1), Backfat at rump …
7	MARC0059131	rs80860152	113908824	A	0	0.06061	G	1	0.93939	1	0	0	0.878788	0.121212	0	SLC24A4, RIN3	Average backfat thickness (5), Average daily gain (5), Vertebra number (5), Loin muscle area (3), Backfat at last lumbar (2), Backfat at last rib (2), Cortisol level (2), Ear area (2), Leaf fat weight (2), Lean meat percentage (2), Red blood cell count (2), Shoulder subcutaneous fat thickness (2), tenderness score (2), Umbilical hernia (2), 45 min-24 h pH decline (1), Average glycolytic potential…
7	ALGA0044612	rs80950560	116202304	T	0.08088	0.2727	C	0.91912	0.7273	0.867647	0.102941	0.0294118	0.545455	0.363636	0.0909091	GSC, DICER1	Average daily gain (5), Average backfat thickness (3), Cortisol level (3), Backfat at last lumbar (2), Backfat at last rib (2), Ear area (2), Lean meat percentage (2), Loin muscle area (2), Shoulder subcutaneous fat thickness (2), tenderness score (2), 45 min-24 h pH decline (1), Average glycolytic potential (1), Average lactate (1), Backfat at tenth rib (1), Backfat weight (1), Belly percentage …
7	H3GA0022932	rs80868180	116417876	A	0	0.3939	G	1	0.6061	1	0	0	0.393939	0.424242	0.181818	DICER1, CLMN	Average daily gain (5), Average backfat thickness (3), Backfat at last lumbar (2), Backfat at last rib (2), Carcass length (2), Cortisol level (2), Ear area (2), Lean meat percentage (2), Loin muscle area (2), Shoulder subcutaneous fat thickness (2), tenderness score (2), 45 min-24 h pH decline (1), Average glycolytic potential (1), Average lactate (1), Backfat at tenth rib (1), Backfat weight (1…
7	ASGA0037093	rs80978725	129119274	G	0.2059	0	A	0.7941	1	0.617647	0.352941	0.0294118	0	0.121212	0.878788	--	Shoulder subcutaneous fat thickness (3), Cortisol level (2), Drip loss (2), Average daily gain (1), Backfat at rump (1), Backfat between 6th and 7th ribs (1), Backfat weight (1), Body weight (birth) (1), Body weight linear (1), conA-induced cell proliferation (1), Corpus luteum number (1), Cortisol level variations (1), Ear erectness (1), Intramuscular fat content (1), Lean meat percentage (1), l…
7	H3GA0023887	rs81397180	131361899	T	0.03676	0	C	0.96324	1	0.926471	0.0735294	0	0.181818	0.515152	0.30303	--	Shoulder subcutaneous fat thickness (3), Average daily gain (1), Backfat at rump (1), Backfat between 6th and 7th ribs (1), Backfat weight (1), Body weight (birth) (1), conA-induced cell proliferation (1), Drip loss (1), Ear erectness (1), Intramuscular fat content (1), Lean meat percentage (1), lean thickness between 3rd and 4th last ribs (1), Loin muscle area (1), Meat color score (1), Meat to …
7	H3GA0023987	rs80975503	134562880	C	0.09559	0	T	0.90441	1	0.808824	0.191176	0	0.0909091	0.363636	0.545455	--	Average daily gain (1), conA-induced cell proliferation (1), NADP-malate dehydrogenase activity (1), Number of muscle fibers per unit area (1)
8	ASGA0037551	rs81398570	5094390	T	0.2353	0	C	0.7647	1	0.602941	0.323529	0.0735294	0.0606061	0.363636	0.575758	EVC2, STK32B	Average daily gain (2), Corpus luteum number (2), Loin meat weight (2), Loin muscle area (2), Nonfunctional nipples (2), Average backfat thickness (1), Belly meat content (1), Bilirubin level (1), body weight (13 weeks) (1), body weight (17 weeks) (1), body weight (22 weeks) (1), Body weight (30 weeks) (1), Bone/lean meat ratio in ham (1), Carcass length (1), Conductivity 45 minutes post-mortem (…
8	MARC0011781	rs81274124	6756276	A	0.1838	0	G	0.8162	1	0.647059	0.338235	0.0147059	0.0909091	0.393939	0.515152	ZNF518B, CLNK	Loin muscle area (3), Average daily gain (2), Corpus luteum number (2), Ham weight (2), Loin meat weight (2), Average backfat thickness (1), Belly meat content (1), Bilirubin level (1), body weight (13 weeks) (1), body weight (17 weeks) (1), body weight (22 weeks) (1), Body weight (30 weeks) (1), Bone/lean meat ratio in ham (1), Carcass length (1), Conductivity 45 minutes post-mortem (1), Estimat…
8	ASGA0104681	rs81304698	6906378	A	0.06618	0.4848	G	0.93382	0.5152	0.867647	0.132353	0	0.272727	0.484848	0.242424	CLNK	Loin muscle area (3), Average daily gain (2), Corpus luteum number (2), Ham weight (2), Loin meat weight (2), Spleen weight (2), Belly meat content (1), Bilirubin level (1), body weight (13 weeks) (1), body weight (17 weeks) (1), body weight (22 weeks) (1), Body weight (30 weeks) (1), Bone/lean meat ratio in ham (1), Carcass length (1), Conductivity 45 minutes post-mortem (1), Estimated carcass l…
8	ASGA0096165	rs81315787	14014229	T	0.1029	0	C	0.8971	1	0.794118	0.205882	0	0.103448	0.344828	0.551724	--	Average daily gain (9), Ham weight (4), Carcass weight (hot) (3), Loin muscle area (3), Average backfat thickness (2), backfat at P2 position (2), Carcass length (2), Ear area (2), Ear weight (2), Head weight (2), Leaf fat weight (2), Muscle moisture percentage (2), Abdominal fat weight (1), Alkaline phosphatase activity (1), Backfat at rump (1), Bilirubin level (1), body weight (13 weeks) (1), b…
8	ALGA0114672	rs81477048	14871573	C	0.007353	0	T	0.992647	1	0.985294	0.0147059	0	0.272727	0.424242	0.30303	SLIT2	Average daily gain (9), Ham weight (4), Carcass weight (hot) (3), Loin muscle area (3), Average backfat thickness (2), backfat at P2 position (2), Carcass length (2), Ear area (2), Ear weight (2), Head weight (2), Leaf fat weight (2), Abdominal fat weight (1), Alkaline phosphatase activity (1), Backfat at rump (1), Bilirubin level (1), body weight (13 weeks) (1), body weight (17 weeks) (1), Body …
8	H3GA0024367	rs81405100	16774400	T	0.2879	0	C	0.7121	1	0.530303	0.363636	0.106061	0	0.242424	0.757576	ADGRA3	Average daily gain (9), Ham weight (4), Carcass weight (hot) (3), Loin muscle area (3), Average backfat thickness (2), backfat at P2 position (2), Birth weight variability (2), Carcass length (2), Carcass weight (cold) (2), Ear area (2), Ear weight (2), Head weight (2), Leaf fat weight (2), Liver weight (2), Scrotal/inguinal hernia (2), Teat number (2), Abdominal fat weight (1), Alkaline phosphat…
8	H3GA0024419	rs81406438	18477511	G	0.1471	0	A	0.8529	1	0.720588	0.264706	0.0147059	0	0.424242	0.575758	PPARGC1A, DHX15	Average daily gain (8), Ham weight (4), Carcass weight (hot) (3), Loin muscle area (3), Average backfat thickness (2), backfat at P2 position (2), Carcass length (2), Ear area (2), Ear weight (2), Head weight (2), Leaf fat weight (2), Abdominal fat weight (1), Alkaline phosphatase activity (1), Backfat at last rib (1), Backfat at rump (1), Biceps brachii length (1), Bilirubin level (1), body weig…
8	ALGA0046944	rs80896211	23209181	G	0.01471	0.4821	A	0.98529	0.5179	0.970588	0.0294118	0	0.178571	0.678571	0.142857	--	Average daily gain (6), Carcass weight (hot) (3), backfat at P2 position (2), Carcass length (2), Ham weight (2), Head weight (2), Leaf fat weight (2), Loin muscle area (2), Abdominal fat weight (1), Activity during lying (1), Alkaline phosphatase activity (1), Average backfat thickness (1), Backfat at rump (1), Body weight (20 weeks) (1), Body weight (3 weeks) (1), Body weight (30 weeks) (1), Bo…
8	ASGA0090747	rs81309135	25202640	T	0.03676	0	C	0.96324	1	0.926471	0.0735294	0	0.0606061	0.606061	0.333333	--	Average daily gain (6), Carcass weight (hot) (3), backfat at P2 position (2), Carcass length (2), Ham weight (2), Head weight (2), Leaf fat weight (2), Loin muscle area (2), Abdominal fat weight (1), Activity during lying (1), Alkaline phosphatase activity (1), Average backfat thickness (1), Backfat at rump (1), Body weight (20 weeks) (1), Body weight (3 weeks) (1), Body weight (30 weeks) (1), Bo…
8	ALGA0047040	rs81398499	27148890	T	0.08088	0	C	0.91912	1	0.838235	0.161765	0	0.0967742	0.451613	0.451613	--	Average daily gain (4), backfat at P2 position (2), Carcass length (2), Carcass weight (hot) (2), Loin muscle area (2), Abdominal fat weight (1), Activity during lying (1), Alkaline phosphatase activity (1), Average backfat thickness (1), Backfat at rump (1), Body weight (20 weeks) (1), Body weight (3 weeks) (1), Body weight (30 weeks) (1), Body weight (34 weeks) (1), Body weight (birth) (1), Cor…
8	ALGA0047979	rs81400772	64318523	T	0.1544	0	C	0.8456	1	0.720588	0.25	0.0294118	0.121212	0.515152	0.363636	--	Mean corpuscular volume (7), Cryptorchidism (4), Days to 100 kg (4), Red blood cell count (4), Corpus luteum number (2), Granulocyte percentage (2), Loin muscle area (2), Mean corpuscular hemoglobin concentration (2), Teat number (2), Abdominal fat weight (1), Alkaline phosphatase activity (1), Average daily gain (1), Backfat at rump (1), Belly weight (1), Bilirubin level (1), Body weight (20 wee…
8	H3GA0024903	rs81400773	64355935	T	0.2059	0	C	0.7941	1	0.647059	0.294118	0.0588235	0.121212	0.484848	0.393939	--	Mean corpuscular volume (7), Cryptorchidism (4), Days to 100 kg (4), Red blood cell count (4), Corpus luteum number (2), Granulocyte percentage (2), Loin muscle area (2), Mean corpuscular hemoglobin concentration (2), Teat number (2), Abdominal fat weight (1), Alkaline phosphatase activity (1), Average daily gain (1), Backfat at rump (1), Belly weight (1), Bilirubin level (1), Body weight (20 wee…
8	DIAS0001609	rs81306183	76641039	G	0.01471	0	A	0.98529	1	0.970588	0.0294118	0	0.0666667	0.633333	0.3	FBXW7	Average daily gain (5), Days to 100 kg (4), Corpus luteum number (3), Daily feed intake (3), Loin muscle area (3), Red blood cell count (3), Teat number (3), Days to 110 kg (2), Mean corpuscular volume (2), Abdominal fat weight (1), Age at puberty (1), Alkaline phosphatase activity (1), Average chain length (1), Backfat at rump (1), Backfat at tenth rib (1), Belly weight (1), Bilirubin level (1),…
8	ALGA0048355	rs81401760	84439484	A	0.1471	0	G	0.8529	1	0.735294	0.235294	0.0294118	0.181818	0.393939	0.424242	GAB1, USP38	Days to 100 kg (4), Loin muscle area (3), Litter size (2), Teat number (2), Abdominal fat weight (1), Age at puberty (1), Alkaline phosphatase activity (1), Average chain length (1), Backfat at rump (1), Belly weight (1), Bilirubin level (1), Body weight (3 weeks) (1), Body weight (30 weeks) (1), Body weight (34 weeks) (1), Body weight (birth) (1), CD4-positive leukocyte percentage (1), CD4-posit…
8	ASGA0039159	rs81401923	88102451	G	0.2426	0	A	0.7574	1	0.544118	0.426471	0.0294118	0	0.272727	0.727273	NOCT	Days to 100 kg (4), Loin muscle area (3), Average chain length (2), Litter size (2), Mean corpuscular hemoglobin content (2), Palmitic acid content (2), Palmitoleic acid content (2), Teat number (2), Vaccenic acid to palmitoleic acid ratio (2), Abdominal fat weight (1), Age at puberty (1), Alkaline phosphatase activity (1), Backfat at rump (1), Belly weight (1), Bilirubin level (1), Body weight (…
8	ALGA0048606	rs81402360	93915617	G	0.4779	0	A	0.5221	1	0.220588	0.602941	0.176471	0.121212	0.393939	0.484848	--	Days to 100 kg (4), Loin muscle area (3), Mean corpuscular hemoglobin content (3), Backfat between 3rd and 4th last ribs (2), Ear area (2), Abdominal fat weight (1), Age at puberty (1), Alkaline phosphatase activity (1), Average chain length (1), Backfat at rump (1), Belly weight (1), Bilirubin level (1), Body weight (3 weeks) (1), Body weight (30 weeks) (1), CD4-negative CD8-positive leukocyte p…
8	MARC0056998	rs81247682	93956344	A	0.02941	0	C	0.97059	1	0.941176	0.0588235	0	1	0	0	--	Days to 100 kg (4), Loin muscle area (3), Mean corpuscular hemoglobin content (3), Backfat between 3rd and 4th last ribs (2), Ear area (2), Abdominal fat weight (1), Age at puberty (1), Alkaline phosphatase activity (1), Average chain length (1), Backfat at rump (1), Belly weight (1), Bilirubin level (1), Body weight (3 weeks) (1), Body weight (30 weeks) (1), CD4-negative CD8-positive leukocyte p…
8	ALGA0113503	rs81342286	94427398	G	0.3824	0	A	0.6176	1	0.338235	0.558824	0.102941	1	0	0	--	Backfat between 3rd and 4th last ribs (6), Days to 100 kg (4), Lean meat percentage (4), Loin muscle area (3), Mean corpuscular hemoglobin content (3), Ear area (2), Abdominal fat weight (1), Age at puberty (1), Alkaline phosphatase activity (1), Average chain length (1), Backfat at rump (1), Belly weight (1), Bilirubin level (1), Body weight (3 weeks) (1), Body weight (30 weeks) (1), CD4-negativ…
8	MARC0045606	rs81238025	102031078	A	0.2721	0.06061	G	0.7279	0.93939	0.529412	0.397059	0.0735294	0.878788	0.121212	0	KIAA1109, TRPC3	Days to 100 kg (17), Average daily gain (6), Backfat between 3rd and 4th last ribs (3), Feed conversion ratio (3), Loin muscle area (3), Age at puberty (2), Ear area (2), Number of stillborn (2), Number of visits to feeder per day (2), Abdominal fat weight (1), Alkaline phosphatase activity (1), Average chain length (1), Backfat at rump (1), Belly weight (1), Bilirubin level (1), Body weight (3 w…
8	ASGA0039389	rs81402589	102058185	G	0.2426	0	A	0.7574	1	0.573529	0.367647	0.0588235	1	0	0	KIAA1109, TRPC3	Days to 100 kg (17), Average daily gain (6), Backfat between 3rd and 4th last ribs (3), Feed conversion ratio (3), Loin muscle area (3), Age at puberty (2), Ear area (2), Number of stillborn (2), Number of visits to feeder per day (2), Abdominal fat weight (1), Alkaline phosphatase activity (1), Average chain length (1), Backfat at rump (1), Belly weight (1), Bilirubin level (1), Body weight (3 w…
8	ALGA0048723	rs81402590	102070107	A	0.2426	0	C	0.7574	1	0.573529	0.367647	0.0588235	1	0	0	KIAA1109, TRPC3, CCNA2, EXOSC9	Days to 100 kg (17), Average daily gain (6), Backfat between 3rd and 4th last ribs (4), Feed conversion ratio (3), Loin muscle area (3), Age at puberty (2), Ear area (2), Number of stillborn (2), Number of visits to feeder per day (2), Abdominal fat weight (1), Alkaline phosphatase activity (1), Average chain length (1), Backfat at rump (1), Belly weight (1), Bilirubin level (1), Body weight (3 w…
8	M1GA0012006	rs81402602	102135908	T	0.2721	0.01515	C	0.7279	0.98485	0.514706	0.426471	0.0588235	0.969697	0.030303	0	TRPC3, CCNA2, EXOSC9, TMEM155	Days to 100 kg (17), Average daily gain (6), Backfat between 3rd and 4th last ribs (4), Feed conversion ratio (3), Loin muscle area (3), Age at puberty (2), Ear area (2), Number of stillborn (2), Number of visits to feeder per day (2), Abdominal fat weight (1), Alkaline phosphatase activity (1), Average chain length (1), Backfat at rump (1), Belly weight (1), Bilirubin level (1), Body weight (3 w…
8	ALGA0048732	rs81402606	102433227	T	0.5	0.0303	C	0.5	0.9697	0.205882	0.588235	0.205882	0.939394	0.0606061	0	CCNA2, EXOSC9, TMEM155, ANXA5	Days to 100 kg (17), Average daily gain (6), Backfat between 3rd and 4th last ribs (3), Feed conversion ratio (3), Loin muscle area (3), Ear area (2), Number of stillborn (2), Number of visits to feeder per day (2), Abdominal fat weight (1), Age at puberty (1), Alkaline phosphatase activity (1), Average chain length (1), Backfat at rump (1), Belly weight (1), Bilirubin level (1), Body weight (3 w…
8	SIRI0000287	rs343985006	102553676	G	0.4926	0	A	0.5074	1	0.220588	0.573529	0.205882	0.030303	0.181818	0.787879	ANXA5, QRFPR	Days to 100 kg (17), Average daily gain (6), Feed conversion ratio (3), Loin muscle area (3), Backfat between 3rd and 4th last ribs (2), Ear area (2), Number of stillborn (2), Number of visits to feeder per day (2), Abdominal fat weight (1), Age at puberty (1), Alkaline phosphatase activity (1), Average chain length (1), Backfat at rump (1), Belly weight (1), Bilirubin level (1), Body weight (3 w…
8	MARC0059517	rs81249306	102630983	C	0.4926	0	T	0.5074	1	0.220588	0.573529	0.205882	0.030303	0.121212	0.848485	QRFPR	Days to 100 kg (17), Average daily gain (6), Feed conversion ratio (3), Loin muscle area (3), Ear area (2), Number of stillborn (2), Number of visits to feeder per day (2), Abdominal fat weight (1), Age at puberty (1), Alkaline phosphatase activity (1), Average chain length (1), Backfat at rump (1), Backfat between 3rd and 4th last ribs (1), Belly weight (1), Bilirubin level (1), Body weight (3 w…
8	ALGA0048737	rs81402616	102729608	G	0.2868	0	T	0.7132	1	0.455882	0.514706	0.0294118	0	0.0909091	0.909091	QRFPR, TNIP3	Days to 100 kg (17), Average daily gain (6), Feed conversion ratio (3), Loin muscle area (3), Ear area (2), Number of stillborn (2), Number of visits to feeder per day (2), Abdominal fat weight (1), Age at puberty (1), Alkaline phosphatase activity (1), Average chain length (1), Backfat at rump (1), Backfat between 3rd and 4th last ribs (1), Belly weight (1), Bilirubin level (1), Body weight (3 w…
8	ALGA0102245	rs81476922	104961048	G	0.08824	0	T	0.91176	1	0.823529	0.176471	0	0.0625	0.53125	0.40625	SYNPO2, SEC24D, METTL14, PRSS12	Days to 100 kg (17), Average daily gain (7), Feed conversion ratio (3), Loin muscle area (3), Ear area (2), Number of stillborn (2), Number of visits to feeder per day (2), Palmitic acid content (2), Palmitoleic acid content (2), Abdominal fat weight (1), Age at puberty (1), Alkaline phosphatase activity (1), Average chain length (1), Backfat at rump (1), Belly weight (1), Bilirubin level (1), Bo…
8	ALGA0113244	rs81477031	107954353	A	0.3162	0	C	0.6838	1	0.455882	0.455882	0.0882353	0	0.0606061	0.939394	--	Days to 100 kg (17), Average daily gain (6), Feed conversion ratio (3), Loin muscle area (3), Palmitic acid content (3), Ear area (2), Palmitoleic acid content (2), Abdominal fat weight (1), Age at puberty (1), Alkaline phosphatase activity (1), Average chain length (1), Backfat at rump (1), Belly weight (1), Bilirubin level (1), Body weight (3 weeks) (1), Body weight (30 weeks) (1), CD4-negative…
8	INRA0030204	rs319095605	108068948	A	0.2647	0	G	0.7353	1	0.544118	0.382353	0.0735294	0	0.0909091	0.909091	UGT8	Days to 100 kg (17), Average daily gain (6), Feed conversion ratio (3), Loin muscle area (3), Palmitic acid content (3), Ear area (2), Palmitoleic acid content (2), Abdominal fat weight (1), Age at puberty (1), Alkaline phosphatase activity (1), Average chain length (1), Backfat at rump (1), Belly weight (1), Bilirubin level (1), Body weight (3 weeks) (1), Body weight (30 weeks) (1), CD4-negative…
8	ASGA0039446	rs81402793	108380457	T	0.3015	0	C	0.6985	1	0.544118	0.308824	0.147059	0	0.0645161	0.935484	UGT8	Days to 100 kg (17), Average daily gain (6), Feed conversion ratio (3), Loin muscle area (3), Palmitic acid content (3), Ear area (2), Palmitoleic acid content (2), Abdominal fat weight (1), Age at puberty (1), Alkaline phosphatase activity (1), Average chain length (1), Backfat at rump (1), Belly weight (1), Bilirubin level (1), Body weight (3 weeks) (1), Body weight (30 weeks) (1), CD4-negative…
8	ALGA0048908	rs81402896	109609357	C	0.25	0	T	0.75	1	0.514706	0.470588	0.0147059	0	0.0606061	0.939394	ANK2	Days to 100 kg (17), Average daily gain (6), Palmitic acid content (4), Feed conversion ratio (3), Loin muscle area (3), Average chain length (2), Ear area (2), Myristic acid content (2), Palmitoleic acid content (2), Teat number (2), Abdominal fat weight (1), Age at puberty (1), Alkaline phosphatase activity (1), Backfat at last rib (1), Backfat at rump (1), Belly weight (1), Bilirubin level (1)…
8	ASGA0096888	rs81316714	110823183	A	0.02206	0	C	0.97794	1	0.955882	0.0441176	0	0.0606061	0.515152	0.424242	--	Days to 100 kg (17), Average daily gain (6), Palmitic acid content (4), Feed conversion ratio (3), Loin muscle area (3), Ear area (2), Palmitoleic acid content (2), Teat number (2), Abdominal fat weight (1), Age at puberty (1), Alkaline phosphatase activity (1), Average chain length (1), Backfat at last rib (1), Backfat at rump (1), Belly weight (1), Bilirubin level (1), Body weight (30 weeks) (1…
8	ALGA0049135	rs81403361	117548144	G	0.1176	0	T	0.8824	1	0.779412	0.205882	0.0147059	0.151515	0.393939	0.454545	TACR3	Days to 100 kg (17), Average daily gain (6), Feed conversion ratio (3), Loin muscle area (3), Average feeding rate (2), Ear area (2), Palmitoleic acid content (2), pH 24 hr post mortem (ham) (2), Teat number (2), Abdominal fat weight (1), Alkaline phosphatase activity (1), Average chain length (1), Backfat at last rib (1), Backfat at rump (1), Bilirubin level (1), Body weight (30 weeks) (1), Corp…
8	MARC0040294	rs81232938	118816115	T	0.04412	0	C	0.95588	1	0.911765	0.0882353	0	0.0606061	0.545455	0.393939	SLC39A8, BANK1	Days to 100 kg (17), Average daily gain (6), Feed conversion ratio (3), Loin muscle area (3), Ear area (2), Palmitoleic acid content (2), pH 24 hr post mortem (ham) (2), Teat number (2), Abdominal fat weight (1), Alkaline phosphatase activity (1), Average chain length (1), Average feeding rate (1), Backfat at last rib (1), Backfat at rump (1), Bilirubin level (1), Body weight (30 weeks) (1), Corp…
8	MARC0098171	rs81277001	124871992	T	0.1765	0	C	0.8235	1	0.647059	0.352941	0	0.0606061	0.454545	0.484848	BMPR1B, PDLIM5	Days to 100 kg (9), Average daily gain (7), Red blood cell count (4), Litter size (2), Palmitic acid content (2), Abdominal fat weight (1), Adipocyte diameter (1), Average backfat thickness (1), Average chain length (1), Backfat at last rib (1), Backfat at rump (1), Backfat at tenth rib (1), Backfat linear at last rib (1), Belly meat content (1), Corpus luteum number (1), Cortisol level (1), Dail…
8	ALGA0050175	rs81405825	145451027	A	0.4559	0	G	0.5441	1	0.308824	0.470588	0.220588	0.0625	0.25	0.6875	--	Litter size (2), CO2 partial pressure (1), Cooking yield (1), Melanoma susceptibility (1), Monocyte number (1), Muscle moisture percentage (1), Off-Flavor Score (1), Ovary weight (1), Oxygen saturation (1), pH 24 hr post mortem (ham) (1), pH 45 minutes post mortem (1), Sodium level (1), Total number born alive (1)
8	MARC0054376	rs81243174	145853404	G	0.2426	0.1364	T	0.7574	0.8636	0.558824	0.397059	0.0441176	0.727273	0.272727	0	--	Cooking yield (1), Litter size (1), Melanoma susceptibility (1), Muscle moisture percentage (1), Off-Flavor Score (1), Ovary weight (1), pH 24 hr post mortem (ham) (1), Total number born alive (1)
8	MARC0071058	rs81257638	145888527	G	0.5	0	A	0.5	1	0.294118	0.411765	0.294118	0	0.212121	0.787879	--	Cooking yield (1), Litter size (1), Melanoma susceptibility (1), Muscle moisture percentage (1), Off-Flavor Score (1), Ovary weight (1), pH 24 hr post mortem (ham) (1), Total number born alive (1)
8	M1GA0012194	rs81405971	145899817	A	0.375	0.1818	G	0.625	0.8182	0.323529	0.602941	0.0735294	0.636364	0.363636	0	--	Cooking yield (1), Litter size (1), Melanoma susceptibility (1), Muscle moisture percentage (1), Off-Flavor Score (1), Ovary weight (1), pH 24 hr post mortem (ham) (1), Total number born alive (1)
9	ASGA0041084	rs81410529	5669150	T	0.4706	0	G	0.5294	1	0.264706	0.529412	0.205882	0.030303	0.242424	0.727273	TRIM68, TRIM21	Hematocrit (9), Red blood cell count (9), Carcass weight (hot) (3), pH for Semimembranosus (3), Average daily gain (2), backfat at mid-back (2), Body weight (slaughter) (2), Conductivity 24 hours postmortem (ham) (2), Empty body lipid content (2), Ham weight (2), PH for Longissmus dorsi (2), tenderness score (2), backfat above muscle dorsi (1), Backfat at last rib (1), body weight (19 weeks) (1),…
9	ASGA0084863	rs81345790	12366531	A	0.06618	0	G	0.93382	1	0.867647	0.132353	0	0.15625	0.46875	0.375	RSF1, AAMDC, INTS4, KCTD14, THRSP, NDUFC2, ALG8	Myristic acid content (4), Average daily gain (2), backfat at mid-back (2), Average backfat thickness (1), backfat above muscle dorsi (1), Backfat between 3rd and 4th last ribs (1), Belly fat area (1), Body weight (weaning) (1), Ear erectness (1), Ham weight (1), Leptin level (1), Linolenic acid content (1), Meat color a* (1), Meat color L* (1), Muscle moisture percentage (1), Nonfunctional nippl…
9	ASGA0094541	rs81313728	14808871	G	0.08824	0	A	0.91176	1	0.823529	0.176471	0	0	0.030303	0.969697	--	Average daily gain (2), backfat at mid-back (2), Average backfat thickness (1), backfat above muscle dorsi (1), Belly fat area (1), Body weight (weaning) (1), Ear erectness (1), Ham weight (1), Leptin level (1), Linolenic acid content (1), Meat color a* (1), Meat color L* (1), Muscle moisture percentage (1), Myristic acid content (1), Nonfunctional nipples (1), Shear force (1), skatole laboratory…
9	ALGA0051607	rs81420124	15692376	T	0.03676	0	C	0.96324	1	0.926471	0.0735294	0	0.212121	0.545455	0.242424	--	Average daily gain (2), backfat at mid-back (2), Average backfat thickness (1), backfat above muscle dorsi (1), Backfat at last lumbar (1), Belly fat area (1), Body weight (weaning) (1), Carcass length (1), Ear erectness (1), Ham weight (1), Leaf fat weight (1), Leptin level (1), Linolenic acid content (1), Meat color a* (1), Meat color L* (1), Muscle moisture percentage (1), Myristic acid conten…
9	MARC0103310	rs81279822	17140559	T	0.06618	0	C	0.93382	1	0.867647	0.132353	0	0.151515	0.666667	0.181818	PRCP, DDIAS, RAB30, PCF11, ANKRD42	Average daily gain (2), backfat at mid-back (2), Average backfat thickness (1), backfat above muscle dorsi (1), Belly fat area (1), Body weight (weaning) (1), Ear erectness (1), Ham weight (1), Leaf fat weight (1), Leptin level (1), Linolenic acid content (1), Meat color a* (1), Meat color L* (1), Muscle moisture percentage (1), Myristic acid content (1), Nonfunctional nipples (1), Shear force (1…
9	MARC0034587	rs81228720	20183865	C	0.1866	0	T	0.8134	1	0.701493	0.223881	0.0746269	0.0606061	0.30303	0.636364	EED, HIKESHI, CCDC81, ME3	Average daily gain (2), backfat at mid-back (2), Leaf fat weight (2), Arachidonic acid content (1), Average backfat thickness (1), backfat above muscle dorsi (1), Belly fat area (1), Body weight (16 days) (1), Body weight (weaning) (1), Ear erectness (1), Ham weight (1), Intramuscular fat content (1), Leptin level (1), Loin muscle area (1), Lumbar vertebra number (1), Meat color a* (1), Meat colo…
9	INRA0031367	rs339956913	21273498	T	0.3529	0	C	0.6471	1	0.5	0.294118	0.205882	0	0.030303	0.969697	--	Average daily gain (2), backfat at mid-back (2), Leaf fat weight (2), Average backfat thickness (1), backfat above muscle dorsi (1), Backfat at rump (1), Belly fat area (1), Body weight (16 days) (1), Body weight (weaning) (1), Ear erectness (1), Ham weight (1), HDL cholesterol (1), Leptin level (1), Loin muscle area (1), Meat color a* (1), Meat color L* (1), Muscle moisture percentage (1), Nonfu…
9	H3GA0026765	rs81407503	22353919	A	0.08088	0	G	0.91912	1	0.838235	0.161765	0	0.181818	0.606061	0.212121	GRM5, TYR	Average daily gain (2), backfat at mid-back (2), Leaf fat weight (2), Average backfat thickness (1), backfat above muscle dorsi (1), Belly fat area (1), Body weight (16 days) (1), Body weight (weaning) (1), Ear erectness (1), Ham weight (1), HDL cholesterol (1), Intramuscular fat content (1), Leptin level (1), Loin muscle area (1), Meat color a* (1), Meat color L* (1), Muscle moisture percentage …
9	ALGA0051858	rs81407490	22514326	A	0.08088	0.5	G	0.91912	0.5	0.838235	0.161765	0	0.181818	0.636364	0.181818	GRM5, TYR, NOX4	Average daily gain (2), backfat at mid-back (2), Leaf fat weight (2), Average backfat thickness (1), backfat above muscle dorsi (1), Belly fat area (1), Body weight (16 days) (1), Body weight (weaning) (1), Ear erectness (1), Ham weight (1), HDL cholesterol (1), Hind leg conformation (1), Intramuscular fat content (1), Leptin level (1), Loin muscle area (1), Meat color a* (1), Meat color L* (1), …
9	M1GA0012871	rs81408461	30772077	C	0.2353	0	T	0.7647	1	0.573529	0.382353	0.0441176	0.0689655	0.172414	0.758621	CNTN5	Red cell distribution width (3), backfat at mid-back (2), Leaf fat weight (2), androstenone laboratory (1), Average backfat thickness (1), Average daily gain (1), backfat above muscle dorsi (1), CSFV antibody level (1), Ear erectness (1), Intramuscular fat content (1), Liver weight (1), Meat color a* (1), Meat color L* (1), Melanoma susceptibility (1), Muscle fat content (1), Muscle moisture perc…
9	H3GA0026947	rs81408744	34841808	A	0.03676	0	G	0.96324	1	0.926471	0.0735294	0	0.0606061	0.333333	0.606061	--	backfat at mid-back (2), Fat area percentage in carcass (2), Fat percentage in carcass (2), androstenone laboratory (1), Average daily gain (1), backfat above muscle dorsi (1), Backfat at rump (1), Carcass length (1), CSFV antibody level (1), Ear erectness (1), Intramuscular fat content (1), Leaf fat weight (1), Lean meat percentage (1), Leptin level (1), Linoleic acid content (1), Liver weight (…
9	MARC0013463	rs81283341	37540598	T	0.1029	0	C	0.8971	1	0.794118	0.205882	0	0	0.242424	0.757576	C9H11orf87	backfat at mid-back (2), Fat area percentage in carcass (2), androstenone laboratory (1), Average daily gain (1), backfat above muscle dorsi (1), Body weight (slaughter) (1), Ear erectness (1), Fat percentage in carcass (1), Intramuscular fat content (1), Leaf fat weight (1), Leptin level (1), Linoleic acid content (1), Loin meat weight (1), Loin muscle area (1), Lumbar vertebra number (1), Meat …
9	MARC0021109	rs81288047	43527428	T	0.07353	0	C	0.92647	1	0.867647	0.117647	0.0147059	0.121212	0.333333	0.545455	--	backfat at mid-back (2), Fat area percentage in carcass (2), Intramuscular fat content (2), androstenone laboratory (1), Average backfat thickness (1), Average daily gain (1), backfat above muscle dorsi (1), Backfat at first rib (1), Body weight (slaughter) (1), Corpus luteum number (1), Ear erectness (1), Fat percentage in carcass (1), Leaf fat weight (1), Leptin level (1), Linoleic acid content…
9	MARC0029790	rs81224204	47176069	T	0.04412	0.3939	C	0.95588	0.6061	0.926471	0.0588235	0.0147059	0.333333	0.545455	0.121212	TRIM29, OAF	Shoulder weight (4), Average daily gain (2), backfat at mid-back (2), Intramuscular fat content (2), Meat color-L (2), Muscle moisture percentage (2), Off-Flavor Score (2), Palmitoleic acid content (2), Stearic acid content (2), androstenone laboratory (1), Average backfat thickness (1), backfat above muscle dorsi (1), Backfat at first rib (1), Body weight (slaughter) (1), Corpus luteum number (1…
9	ASGA0043088	rs81410984	54991166	T	0.2279	0	C	0.7721	1	0.617647	0.308824	0.0735294	0	0.242424	0.757576	--	Shoulder weight (5), Average daily gain (2), backfat at mid-back (2), Meat color-L (2), Muscle moisture percentage (2), Off-Flavor Score (2), Palmitoleic acid content (2), Stearic acid content (2), androstenone laboratory (1), Average backfat thickness (1), backfat above muscle dorsi (1), Backfat at first rib (1), CO2 partial pressure (1), Corpus luteum number (1), Drip loss (1), Ear size (1), Ex…
9	H3GA0027462	rs81411530	61510691	G	0.3162	0	A	0.6838	1	0.470588	0.426471	0.102941	0	0	1	--	Shoulder weight (3), Average daily gain (2), backfat at mid-back (2), Loin muscle area (2), Meat color-L (2), Muscle moisture percentage (2), Off-Flavor Score (2), Palmitoleic acid content (2), Stearic acid content (2), androstenone laboratory (1), Average backfat thickness (1), backfat above muscle dorsi (1), Backfat at first rib (1), CO2 partial pressure (1), Corpus luteum number (1), Diameter …
9	ALGA0053286	rs81411791	62747572	G	0.007353	0.2581	A	0.992647	0.7419	0.985294	0.0147059	0	0.483871	0.516129	0	--	Shoulder weight (3), Average daily gain (2), backfat at mid-back (2), Loin muscle area (2), Meat color-L (2), Muscle moisture percentage (2), Off-Flavor Score (2), Palmitoleic acid content (2), Stearic acid content (2), androstenone laboratory (1), Average backfat thickness (1), backfat above muscle dorsi (1), Backfat at first rib (1), CO2 partial pressure (1), Corpus luteum number (1), Diameter …
9	MARC0029225	rs81224033	65133869	A	0.02941	0	G	0.97059	1	0.941176	0.0588235	0	0.242424	0.484848	0.272727	PLEKHA6, PPP1R15B, PIK3C2B, MDM4, LRRN2	Shoulder weight (3), Average daily gain (2), backfat at mid-back (2), Loin muscle area (2), Meat color-L (2), Off-Flavor Score (2), Palmitoleic acid content (2), Stearic acid content (2), androstenone laboratory (1), Average backfat thickness (1), backfat above muscle dorsi (1), Backfat at first rib (1), Backfat at tenth rib (1), CO2 partial pressure (1), Corpus luteum number (1), Diameter of typ…
9	ASGA0043433	rs81412192	65242035	T	0.06618	0.3182	C	0.93382	0.6818	0.867647	0.132353	0	0.454545	0.454545	0.0909091	PPP1R15B, PIK3C2B, MDM4, LRRN2	Shoulder weight (3), Average daily gain (2), backfat at mid-back (2), Loin muscle area (2), Meat color-L (2), Off-Flavor Score (2), Palmitoleic acid content (2), Stearic acid content (2), androstenone laboratory (1), Average backfat thickness (1), backfat above muscle dorsi (1), Backfat at first rib (1), Backfat at tenth rib (1), CO2 partial pressure (1), Corpus luteum number (1), Diameter of typ…
9	M1GA0013084	rs81412209	65317243	A	0.07353	0	G	0.92647	1	0.852941	0.147059	0	0.181818	0.515152	0.30303	PIK3C2B, MDM4, LRRN2, NFASC	Shoulder weight (3), Average daily gain (2), backfat at mid-back (2), Loin muscle area (2), Meat color-L (2), Off-Flavor Score (2), Palmitoleic acid content (2), Stearic acid content (2), Average backfat thickness (1), backfat above muscle dorsi (1), Backfat at first rib (1), Backfat at tenth rib (1), CO2 partial pressure (1), Corpus luteum number (1), Diameter of type I muscle fibers (1), Drip l…
9	MARC0015851	rs81285773	65365146	G	0.07353	0	A	0.92647	1	0.852941	0.147059	0	0.212121	0.515152	0.272727	MDM4, LRRN2, NFASC	Shoulder weight (3), Average daily gain (2), backfat at mid-back (2), Loin muscle area (2), Meat color-L (2), Off-Flavor Score (2), Palmitoleic acid content (2), Stearic acid content (2), Average backfat thickness (1), backfat above muscle dorsi (1), Backfat at first rib (1), Backfat at tenth rib (1), CO2 partial pressure (1), Corpus luteum number (1), Diameter of type I muscle fibers (1), Drip l…
9	MARC0012635	rs81275413	65755734	G	0.3456	0	A	0.6544	1	0.411765	0.485294	0.102941	0.16129	0.322581	0.516129	NFASC, CNTN2, TMEM81, RBBP5, DSTYK, TMCC2	Shoulder weight (3), Average daily gain (2), backfat at mid-back (2), Loin muscle area (2), Meat color-L (2), Off-Flavor Score (2), Palmitoleic acid content (2), Stearic acid content (2), Average backfat thickness (1), backfat above muscle dorsi (1), Backfat at first rib (1), Backfat at tenth rib (1), CO2 partial pressure (1), Corpus luteum number (1), Diameter of type I muscle fibers (1), Drip l…
9	MARC0019337	rs81288284	65855852	A	0.04412	0.1061	G	0.95588	0.8939	0.911765	0.0882353	0	0.787879	0.212121	0	NFASC, CNTN2, TMEM81, RBBP5, DSTYK, TMCC2, NUAK2, KLHDC8A	Shoulder weight (3), Average daily gain (2), backfat at mid-back (2), Loin muscle area (2), Meat color-L (2), Off-Flavor Score (2), Palmitoleic acid content (2), Stearic acid content (2), Average backfat thickness (1), backfat above muscle dorsi (1), Backfat at first rib (1), Backfat at tenth rib (1), CO2 partial pressure (1), Corpus luteum number (1), Diameter of type I muscle fibers (1), Drip l…
9	ASGA0103496	rs81325003	65878497	T	0.3235	0	G	0.6765	1	0.5	0.352941	0.147059	0.0909091	0.484848	0.424242	NFASC, CNTN2, TMEM81, RBBP5, DSTYK, TMCC2, NUAK2, KLHDC8A, LEMD1	Shoulder weight (3), Average daily gain (2), backfat at mid-back (2), Loin muscle area (2), Meat color-L (2), Off-Flavor Score (2), Palmitoleic acid content (2), Stearic acid content (2), Average backfat thickness (1), backfat above muscle dorsi (1), Backfat at first rib (1), Backfat at tenth rib (1), CO2 partial pressure (1), Corpus luteum number (1), Diameter of type I muscle fibers (1), Drip l…
9	ASGA0043484	rs81412338	65946041	G	0.05147	0.3182	A	0.94853	0.6818	0.897059	0.102941	0	0.454545	0.454545	0.0909091	CNTN2, TMEM81, RBBP5, DSTYK, TMCC2, NUAK2, KLHDC8A, LEMD1	Shoulder weight (3), Average daily gain (2), backfat at mid-back (2), Loin muscle area (2), Meat color-L (2), Off-Flavor Score (2), Palmitoleic acid content (2), Stearic acid content (2), Average backfat thickness (1), backfat above muscle dorsi (1), Backfat at first rib (1), Backfat at tenth rib (1), CO2 partial pressure (1), Corpus luteum number (1), Diameter of type I muscle fibers (1), Drip l…
9	ASGA0043486	rs81412340	65959223	T	0.306	0.5	C	0.694	0.5	0.507463	0.373134	0.119403	0.1875	0.625	0.1875	CNTN2, TMEM81, RBBP5, DSTYK, TMCC2, NUAK2, KLHDC8A, LEMD1	Shoulder weight (3), Average daily gain (2), backfat at mid-back (2), Loin muscle area (2), Meat color-L (2), Off-Flavor Score (2), Palmitoleic acid content (2), Stearic acid content (2), Average backfat thickness (1), backfat above muscle dorsi (1), Backfat at first rib (1), Backfat at tenth rib (1), CO2 partial pressure (1), Corpus luteum number (1), Diameter of type I muscle fibers (1), Drip l…
9	ASGA0043494	rs81412363	66001271	A	0.1029	0.1061	G	0.8971	0.8939	0.808824	0.176471	0.0147059	0.848485	0.0909091	0.0606061	RBBP5, DSTYK, TMCC2, NUAK2, KLHDC8A, LEMD1, CDK18	Shoulder weight (3), Average daily gain (2), backfat at mid-back (2), Loin muscle area (2), Meat color-L (2), Off-Flavor Score (2), Palmitoleic acid content (2), Stearic acid content (2), Average backfat thickness (1), backfat above muscle dorsi (1), Backfat at first rib (1), Backfat at tenth rib (1), CO2 partial pressure (1), Corpus luteum number (1), Diameter of type I muscle fibers (1), Drip l…
9	ALGA0053467	rs81412386	66133760	C	0.3015	0.3333	T	0.6985	0.6667	0.485294	0.426471	0.0882353	0.454545	0.424242	0.121212	TMCC2, NUAK2, KLHDC8A, LEMD1, CDK18, MFSD4A, ELK4	Shoulder weight (3), Average daily gain (2), backfat at mid-back (2), Loin muscle area (2), Meat color-L (2), Off-Flavor Score (2), Palmitoleic acid content (2), Stearic acid content (2), Average backfat thickness (1), backfat above muscle dorsi (1), Backfat at first rib (1), Backfat at tenth rib (1), CO2 partial pressure (1), Corpus luteum number (1), Diameter of type I muscle fibers (1), Drip l…
9	H3GA0027625	rs81412396	66157501	T	0.1985	0.2879	C	0.8015	0.7121	0.661765	0.279412	0.0588235	0.484848	0.454545	0.0606061	NUAK2, KLHDC8A, LEMD1, CDK18, MFSD4A, ELK4, SLC45A3	Shoulder weight (3), Average daily gain (2), backfat at mid-back (2), Loin muscle area (2), Meat color-L (2), Off-Flavor Score (2), Palmitoleic acid content (2), Stearic acid content (2), Average backfat thickness (1), backfat above muscle dorsi (1), Backfat at first rib (1), Backfat at tenth rib (1), CO2 partial pressure (1), Corpus luteum number (1), Diameter of type I muscle fibers (1), Drip l…
9	ALGA0053479	rs80800854	66383956	G	0.06618	0.2727	T	0.93382	0.7273	0.867647	0.132353	0	0.484848	0.484848	0.030303	CDK18, MFSD4A, ELK4, SLC45A3, NUCKS1, RAB29, SLC41A1, PM20D1, SLC26A9	Shoulder weight (3), Average daily gain (2), backfat at mid-back (2), Loin muscle area (2), Meat color-L (2), Off-Flavor Score (2), Palmitoleic acid content (2), Stearic acid content (2), Average backfat thickness (1), backfat above muscle dorsi (1), Backfat at first rib (1), Backfat at tenth rib (1), CO2 partial pressure (1), Corpus luteum number (1), Diameter of type I muscle fibers (1), Drip l…
9	ASGA0043511	rs81412423	66422960	G	0.09559	0.3182	T	0.90441	0.6818	0.823529	0.161765	0.0147059	0.424242	0.515152	0.0606061	MFSD4A, ELK4, SLC45A3, NUCKS1, RAB29, SLC41A1, PM20D1, SLC26A9	Shoulder weight (3), Average daily gain (2), backfat at mid-back (2), Loin muscle area (2), Meat color-L (2), Off-Flavor Score (2), Palmitoleic acid content (2), Stearic acid content (2), Average backfat thickness (1), backfat above muscle dorsi (1), Backfat at first rib (1), Backfat at tenth rib (1), CO2 partial pressure (1), Corpus luteum number (1), Diameter of type I muscle fibers (1), Drip l…
9	DIAS0003067	rs81215975	71614113	G	0.1324	0	A	0.8676	1	0.75	0.235294	0.0147059	0.151515	0.454545	0.393939	--	Shoulder weight (3), Average daily gain (2), backfat at mid-back (2), Loin muscle area (2), Meat color-L (2), Stearic acid content (2), Average backfat thickness (1), backfat above muscle dorsi (1), Backfat at first rib (1), Backfat at tenth rib (1), Body weight (3 weeks) (1), CO2 partial pressure (1), Corpus luteum number (1), Diameter of type I muscle fibers (1), Drip loss (1), Ear erectness (1…
9	ASGA0097565	rs81317554	79191592	A	0.08088	0	G	0.91912	1	0.838235	0.161765	0	0	0.30303	0.69697	--	Shoulder weight (3), Average daily gain (2), backfat at mid-back (2), External fat on ham (2), Loin muscle area (2), Meat color-L (2), Abdominal fat weight (1), Average backfat thickness (1), backfat above muscle dorsi (1), Backfat at first rib (1), Backfat at tenth rib (1), Body weight (3 weeks) (1), Carcass length (1), CO2 partial pressure (1), Corpus luteum number (1), Diameter of type I muscl…
9	ALGA0053896	rs81413472	83925973	C	0.2868	0	T	0.7132	1	0.485294	0.455882	0.0588235	0	0.212121	0.787879	DGKB	Shoulder weight (3), Average daily gain (2), backfat at mid-back (2), External fat on ham (2), Loin muscle area (2), Meat color-L (2), Abdominal fat weight (1), Average backfat thickness (1), backfat above muscle dorsi (1), Backfat at first rib (1), Backfat at tenth rib (1), Body weight (3 weeks) (1), Carcass length (1), CO2 partial pressure (1), Corpus luteum number (1), Diameter of type I muscl…
9	ALGA0054012	rs81413740	88914380	G	0.3603	0	A	0.6397	1	0.382353	0.514706	0.102941	0	0.212121	0.787879	TWISTNB, TMEM196	Shoulder weight (3), Average daily gain (2), backfat at mid-back (2), External fat on ham (2), Loin muscle area (2), Meat color-L (2), Abdominal fat weight (1), Average backfat thickness (1), backfat above muscle dorsi (1), Backfat at first rib (1), Backfat at tenth rib (1), Body weight (3 weeks) (1), Carcass length (1), CO2 partial pressure (1), Corpus luteum number (1), Diameter of type I muscl…
9	ALGA0054078	rs81413928	93125776	A	0.1176	0	G	0.8824	1	0.764706	0.235294	0	0.03125	0.28125	0.6875	ABCB1, ABCB4, CROT	Shoulder weight (3), Average daily gain (2), backfat at mid-back (2), External fat on ham (2), Loin muscle area (2), Meat color-L (2), Abdominal fat weight (1), Average backfat thickness (1), backfat above muscle dorsi (1), Backfat at first rib (1), Backfat at tenth rib (1), Body weight (3 weeks) (1), Carcass length (1), CO2 partial pressure (1), Corpus luteum number (1), Diameter of type I muscl…
9	MARC0071203	rs81257685	100713259	A	0.1176	0	G	0.8824	1	0.794118	0.176471	0.0294118	0.0909091	0.484848	0.424242	MAGI2	Shoulder weight (3), Average daily gain (2), backfat at mid-back (2), External fat on ham (2), Loin muscle area (2), Meat color-L (2), Abdominal fat weight (1), Average backfat thickness (1), backfat above muscle dorsi (1), Backfat at first rib (1), Backfat at tenth rib (1), Body weight (3 weeks) (1), Carcass length (1), CO2 partial pressure (1), Corpus luteum number (1), Diameter of type I muscl…
9	ALGA0117195	rs81477735	117851340	C	0.125	0	A	0.875	1	0.794118	0.161765	0.0441176	0.030303	0.272727	0.69697	RFWD2	backfat at mid-back (2), Meat color-L (2), Abdominal fat weight (1), Average backfat thickness (1), Average daily gain (1), backfat above muscle dorsi (1), Backfat at first rib (1), Backfat at tenth rib (1), Body weight (3 weeks) (1), Body weight (weaning) (1), Carcass length (1), CO2 partial pressure (1), Corpus luteum number (1), Diameter of type I muscle fibers (1), Drip loss (1), Ear erectnes…
9	ASGA0044308	rs81415704	121797557	G	0.1029	0	T	0.8971	1	0.794118	0.205882	0	0.030303	0.212121	0.757576	CEP350, QSOX1, LHX4, ACBD6	backfat at mid-back (2), Meat color-L (2), Abdominal fat weight (1), Average backfat thickness (1), Average daily gain (1), backfat above muscle dorsi (1), Backfat at first rib (1), Backfat at tenth rib (1), Body weight (3 weeks) (1), Carcass length (1), CO2 partial pressure (1), Corpus luteum number (1), Diameter of type I muscle fibers (1), Drip loss (1), Ear erectness (1), Haptoglobin concentr…
9	ALGA0055001	rs81416588	133403289	G	0.04412	0	A	0.95588	1	0.911765	0.0882353	0	0.030303	0.272727	0.69697	TRAF3IP3, HSD11B1, G0S2, LAMB3, CAMK1G	Empty body protein content (2), Mean corpuscular volume (2), Meat color-L (2), Meat color L* (2), Abdominal fat weight (1), Average backfat thickness (1), backfat above muscle dorsi (1), Backfat at first rib (1), backfat at mid-back (1), body weight (10 weeks) (1), Body weight (3 weeks) (1), Carcass length (1), Carcass temperature (45 minutes post-mortem) (1), Carcass weight (hot) (1), Corpus lut…
9	ASGA0044768	rs81417366	138754600	C	0.007353	0	T	0.992647	1	0.985294	0.0147059	0	0.0909091	0.333333	0.575758	--	Empty body protein content (2), Mean corpuscular volume (2), Meat color-L (2), Abdominal fat weight (1), Average backfat thickness (1), backfat above muscle dorsi (1), Backfat at first rib (1), backfat at mid-back (1), Backfat between 3rd and 4th last ribs (1), body weight (10 weeks) (1), Body weight (3 weeks) (1), Carcass length (1), Carcass temperature (45 minutes post-mortem) (1), Carcass weig…
9	ASGA0044843	rs81417593	140692569	C	0.1912	0	T	0.8088	1	0.661765	0.294118	0.0441176	0	0.212121	0.787879	--	Mean corpuscular hemoglobin concentration (2), Mean corpuscular hemoglobin content (2), Abdominal fat weight (1), Average backfat thickness (1), backfat above muscle dorsi (1), Backfat at first rib (1), body weight (10 weeks) (1), Body weight (3 weeks) (1), Carcass length (1), Carcass temperature (45 minutes post-mortem) (1), Carcass weight (hot) (1), Creatine kinase level (1), Diameter of type I…
9	ASGA0045502	rs81419728	153150358	A	0.3235	0	G	0.6765	1	0.455882	0.441176	0.102941	1	0	0	--	Creatine kinase level (1), Melanoma susceptibility (1)
10	ALGA0056709	rs81428477	8807402	C	0.2574	0	T	0.7426	1	0.573529	0.338235	0.0882353	0.030303	0.333333	0.636364	LYPLAL1	Average daily gain (2), Percentage type I fibers (2), tenderness score (2), backfat at mid-back (1), Backfat at tenth rib (1), Body weight (slaughter) (1), Carcass weight (cold) (1), Change in interferon-gamma level (1), Ham weight (1), Head weight (1), Hemolytic complement activity (alternative pathway) (1), indole laboratory (1), Interleukin 10 level (1), Intramuscular fat content (1), Loin and…
10	MARC0058077	rs81247324	13579940	G	0.4926	0	A	0.5074	1	0.264706	0.485294	0.25	0	0.030303	0.969697	DNAH14, LBR, ENAH, SRP9, EPHX1, TMEM63A	Average daily gain (4), Creatinine level (2), Marbling (2), Meat color a* (2), Melanoma susceptibility (2), Percentage type I fibers (2), Average daily lean meat gain (1), backfat at mid-back (1), Body weight (birth) (1), Body weight (slaughter) (1), Carcass weight (cold) (1), Carcass weight (hot) (1), Change in interferon-gamma level (1), Docosapentaenoic acid content (1), Double-bond index (1),…
10	ASGA0046788	rs81421087	18563097	C	0.3676	0.09091	A	0.6324	0.90909	0.382353	0.5	0.117647	0.818182	0.181818	0	SMYD3	Average daily gain (4), Marbling (2), Percentage type I fibers (2), Average daily lean meat gain (1), backfat at mid-back (1), Carcass weight (hot) (1), Change in interferon-gamma level (1), Dressing percentage (1), Gait score (hind) (1), Interleukin 10 level (1), Linoleic acid content (1), Litter size (1), Lumbar vertebra number (1), Mean corpuscular hemoglobin concentration (1), Meat color a* (…
10	ASGA0046787	rs81421081	18594992	G	0.1324	0.01613	T	0.8676	0.98387	0.779412	0.176471	0.0441176	0.967742	0.0322581	0	SMYD3	Average daily gain (4), Marbling (2), Percentage type I fibers (2), Average daily lean meat gain (1), backfat at mid-back (1), Carcass weight (hot) (1), Change in interferon-gamma level (1), Dressing percentage (1), Gait score (hind) (1), Interleukin 10 level (1), Linoleic acid content (1), Litter size (1), Lumbar vertebra number (1), Mean corpuscular hemoglobin concentration (1), Meat color a* (…
10	ALGA0060148	rs81428048	24011021	T	0.3676	0.07576	C	0.6324	0.92424	0.455882	0.352941	0.191176	0.848485	0.151515	0	PHLDA3, CSRP1, NAV1, IPO9, SHISA4, LMOD1, TIMM17A	Average daily gain (4), Marbling (2), Percentage type I fibers (2), Stearic acid content (2), Average daily lean meat gain (1), backfat at mid-back (1), Carcass weight (hot) (1), Change in interferon-gamma level (1), Dressing percentage (1), Gait score (hind) (1), Interleukin 10 level (1), Linoleic acid content (1), Litter size (1), Lumbar vertebra number (1), Mean corpuscular hemoglobin concentr…
10	H3GA0029603	rs81422104	26483406	C	0.4706	0.08065	T	0.5294	0.91935	0.264706	0.529412	0.205882	0.83871	0.16129	0	PTCH1	Average daily gain (4), Dressing percentage (2), Litter size (2), Percentage type I fibers (2), Stearic acid content (2), backfat at mid-back (1), Carcass weight (hot) (1), Change in interferon-gamma level (1), Corpus luteum number (1), Feed conversion ratio (1), Gait score (hind) (1), Interleukin 10 level (1), Lumbar vertebra number (1), Marbling (1), Mean corpuscular hemoglobin concentration (1…
10	MARC0005168	rs81231356	29285683	G	0.4265	0	A	0.5735	1	0.323529	0.5	0.176471	0	0.30303	0.69697	C10H9orf153, GOLM1, NAA35, AGTPBP1	Average daily gain (4), Dressing percentage (2), Litter size (2), Percentage type I fibers (2), Average backfat thickness (1), backfat at mid-back (1), Carcass weight (hot) (1), Change in interferon-gamma level (1), Corpus luteum number (1), Feed conversion ratio (1), Gait score (hind) (1), Interleukin 10 level (1), Lumbar vertebra number (1), Marbling (1), Mean corpuscular hemoglobin concentrati…
10	ALGA0058020	rs81422730	31842508	A	0.3456	0.1364	G	0.6544	0.8636	0.426471	0.455882	0.117647	0.727273	0.272727	0	FRMD3, RASEF	Average daily gain (4), Feed conversion ratio (3), Dressing percentage (2), Litter size (2), Percentage type I fibers (2), Average backfat thickness (1), backfat at mid-back (1), Basophil percentage (1), Carcass weight (hot) (1), Change in interferon-gamma level (1), Corpus luteum number (1), Creatinine level (1), External fat on loin (1), Gait score (hind) (1), Interleukin 10 level (1), Lumbar v…
10	MARC0104534	rs81280567	31863687	T	0.3603	0	G	0.6397	1	0.411765	0.455882	0.132353	0	0	1	FRMD3, RASEF	Average daily gain (4), Feed conversion ratio (3), Dressing percentage (2), Litter size (2), Percentage type I fibers (2), Average backfat thickness (1), backfat at mid-back (1), Basophil percentage (1), Carcass weight (hot) (1), Change in interferon-gamma level (1), Corpus luteum number (1), Creatinine level (1), External fat on loin (1), Gait score (hind) (1), Interleukin 10 level (1), Lumbar v…
10	ASGA0047280	rs81422761	31882839	A	0.4632	0.1061	G	0.5368	0.8939	0.264706	0.544118	0.191176	0.787879	0.212121	0	FRMD3, RASEF, FAM205A	Average daily gain (4), Feed conversion ratio (3), Dressing percentage (2), Litter size (2), Percentage type I fibers (2), Average backfat thickness (1), backfat at mid-back (1), Basophil percentage (1), Carcass weight (hot) (1), Change in interferon-gamma level (1), Corpus luteum number (1), Creatinine level (1), External fat on loin (1), Gait score (hind) (1), Interleukin 10 level (1), Lumbar v…
10	DIAS0002374	rs332171512	31909146	G	0.3824	0.04545	A	0.6176	0.95455	0.382353	0.470588	0.147059	0.909091	0.0909091	0	FRMD3, RASEF, FAM205A, CCL21	Average daily gain (4), Average backfat thickness (2), Carcass length (2), Carcass weight (hot) (2), Conductivity 24 hours postmortem (ham) (2), Dressing percentage (2), External fat on loin (2), Feed conversion ratio (2), Litter size (2), Percentage type I fibers (2), Percentage type IIa fibers (2), PH for Longissmus dorsi (2), Shear force (2), backfat at mid-back (1), backfat at P2 position (1)…
10	ASGA0047460	rs81423196	34175539	C	0.4265	0	T	0.5735	1	0.308824	0.529412	0.161765	0	0.151515	0.848485	ACO1	Average daily gain (2), Basophil percentage (2), Carcass length (2), Conductivity 24 hours postmortem (ham) (2), Dressing percentage (2), External fat on loin (2), Litter size (2), PH for Longissmus dorsi (2), Shear force (2), Teat number (2), Arachidic acid content (1), Average backfat thickness (1), Average instron (star probe) force (1), Backfat at last rib (1), backfat at mid-back (1), backfa…
10	ALGA0058578	rs81423962	44475243	T	0.02206	0	C	0.97794	1	0.955882	0.0441176	0	0.181818	0.363636	0.454545	SLC39A12, CACNB2	Teat number (6), Average daily gain (2), Basophil percentage (2), Body weight (slaughter) (2), Feed conversion ratio (2), Left teat number (2), Litter size (2), Marbling (2), Shear force (2), Arachidic acid content (1), Average instron (star probe) force (1), Backfat at last rib (1), backfat at mid-back (1), Backfat linear at last rib (1), Body weight (46 days) (1), Carcass weight (cold) (1), Car…
10	ASGA0097141	rs81317028	50346134	A	0.02206	0	G	0.97794	1	0.955882	0.0441176	0	0.121212	0.484848	0.393939	GPR158, THNSL1, ENKUR, PRTFDC1, ARHGAP21	Litter size (3), Teat number (3), Average instron (star probe) force (2), Basophil percentage (2), Body weight (slaughter) (2), Cryptorchidism (2), Front feet conformation (2), Linoleic acid content (2), Marbling (2), Shear force (2), Arachidic acid content (1), Average daily gain (1), Backfat at last rib (1), backfat at mid-back (1), Backfat linear at last rib (1), Body weight (46 days) (1), Car…
10	MARC0091319	rs81272151	59082877	T	0.01471	0	C	0.98529	1	0.970588	0.0294118	0	0.121212	0.484848	0.393939	CAMK1D	Teat number (3), Average daily gain (2), Hematocrit (2), Hemoglobin (2), Shear force (2), Backfat at last rib (1), backfat at mid-back (1), Body weight (46 days) (1), Body weight (slaughter) (1), Conductivity 24 hours postmortem (ham) (1), Corpus luteum number (1), Cortisol level (1), External fat on loin (1), Feed conversion ratio (1), Gestation length (1), Ham fat weight (1), Hind leg conformat…
10	ASGA0048404	rs81425852	60511977	T	0.02941	0	G	0.97059	1	0.941176	0.0588235	0	0.0909091	0.515152	0.393939	USP6NL, CELF2	Teat number (3), Average daily gain (2), Hemoglobin (2), Shear force (2), Backfat at last rib (1), backfat at mid-back (1), Body weight (46 days) (1), Body weight (slaughter) (1), Conductivity 24 hours postmortem (ham) (1), Corpus luteum number (1), Cortisol level (1), External fat on loin (1), Feed conversion ratio (1), Ham fat weight (1), Hematocrit (1), Hind leg conformation (1), Linoleic acid…
10	ALGA0059616	rs80928398	64277149	C	0.4485	0	T	0.5515	1	0.367647	0.367647	0.264706	1	0	0	PRKCQ	Loin muscle area (2), Teat number (2), Aspartate aminotransferase activity (1), Backfat at last rib (1), backfat at mid-back (1), Backfat between 3rd and 4th last ribs (1), Corpus luteum number (1), Cortisol level (1), Creatinine level (1), Feed conversion ratio (1), Ham fat thickness (1), Haptoglobin concentration (1), Hematocrit (1), Hemoglobin (1), Lumbar vertebra number (1), Marbling (1), Mea…
11	ASGA0049251	rs80891426	2719497	C	0.04412	0	T	0.95588	1	0.911765	0.0882353	0	0	0.424242	0.575758	TNFRSF19, MIPEP, SPATA13	Percentage type IIb fibers (3), Intramuscular fat content (2), Backfat weight (1), Calcium level (1), Carcass length (1), Ear area (1), Ear erectness (1), Lymphocyte number (1), Marbling (1), Mean corpuscular hemoglobin content (1), Monocyte number (1), Obesity index (1), Percentage of backfat and leaf fat in carcass (1), Percentage type IIa fibers (1), PRRSV susceptibility (1), Segmented neutrop…
11	ASGA0106209	rs81477752	3313496	C	0.2279	0	T	0.7721	1	0.573529	0.397059	0.0294118	0.030303	0.424242	0.545455	AMER2	Percentage type IIb fibers (3), Cryptorchidism (2), Intramuscular fat content (2), Backfat weight (1), Belly weight (1), Carcass length (1), Ear area (1), Ear erectness (1), Loin muscle area (1), Lymphocyte number (1), Marbling (1), Mean corpuscular hemoglobin content (1), Monocyte number (1), Percentage of backfat and leaf fat in carcass (1), Percentage type IIa fibers (1), Segmented neutrophil …
11	H3GA0031153	rs81431436	6324357	T	0.007353	0	C	0.992647	1	0.985294	0.0147059	0	0.151515	0.454545	0.393939	MTUS2	Percentage type IIb fibers (3), Cryptorchidism (2), Backfat weight (1), Belly weight (1), Carcass length (1), Cortisol level (1), Ear area (1), Ear erectness (1), Loin muscle area (1), Lymphocyte number (1), Mean corpuscular hemoglobin content (1), Monocyte number (1), Percentage of backfat and leaf fat in carcass (1), Percentage type IIa fibers (1), Residual feed intake (1), Segmented neutrophil…
11	SIRI0001325	rs323708981	6410964	G	0.2059	0	A	0.7941	1	0.617647	0.352941	0.0294118	0	0.0909091	0.909091	MTUS2, SLC7A1	Percentage type IIb fibers (3), Cryptorchidism (2), Backfat weight (1), Belly weight (1), Carcass length (1), Cortisol level (1), Ear area (1), Ear erectness (1), Loin muscle area (1), Lymphocyte number (1), Mean corpuscular hemoglobin content (1), Monocyte number (1), Palmitic acid content (1), Percentage of backfat and leaf fat in carcass (1), Percentage type IIa fibers (1), Residual feed intak…
11	M1GA0014836	rs80830799	6526695	C	0.08088	0	T	0.91912	1	0.852941	0.132353	0.0147059	0	0.40625	0.59375	MTUS2, SLC7A1, UBL3	Percentage type IIb fibers (3), Cryptorchidism (2), Backfat weight (1), Belly weight (1), Carcass length (1), Cortisol level (1), Ear area (1), Ear erectness (1), Loin muscle area (1), Lymphocyte number (1), Mean corpuscular hemoglobin content (1), Monocyte number (1), Palmitic acid content (1), Percentage of backfat and leaf fat in carcass (1), Percentage type IIa fibers (1), Residual feed intak…
11	MARC0043327	rs80795241	7365132	C	0.125	0	A	0.875	1	0.764706	0.220588	0.0147059	0.0344828	0.0689655	0.896552	HMGB1, USPL1, ALOX5AP, MEDAG	Percentage type IIb fibers (3), Cryptorchidism (2), Days to 110 kg (2), Backfat weight (1), Belly weight (1), Carcass length (1), Ear area (1), Ear erectness (1), Estrone laboratory (1), Hind leg conformation (1), Loin meat weight (1), Loin muscle area (1), Lymphocyte number (1), Mean corpuscular hemoglobin content (1), Monocyte number (1), Percentage of backfat and leaf fat in carcass (1), Perce…
11	ALGA0060607	rs80886143	8143690	G	0.07353	0	A	0.92647	1	0.867647	0.117647	0.0147059	0.0625	0.34375	0.59375	RXFP2	Percentage type IIb fibers (3), Carcass length (2), Cryptorchidism (2), Marbling (2), Backfat at last rib (1), Backfat at tenth rib (1), Backfat thickness between 3rd and 4th rib (1), Backfat weight (1), Belly weight (1), Conductivity 24 hours postmortem (loin) (1), Ear area (1), Ear erectness (1), Estrone laboratory (1), Loin muscle area (1), Lymphocyte number (1), Mean corpuscular hemoglobin co…
11	ASGA0049601	rs80924635	8538110	G	0.04412	0	T	0.95588	1	0.911765	0.0882353	0	0.181818	0.424242	0.393939	FRY	Coping behavior (4), Percentage type IIb fibers (3), Carcass length (2), Cryptorchidism (2), Marbling (2), Backfat at last rib (1), Backfat at tenth rib (1), Backfat thickness between 3rd and 4th rib (1), Backfat weight (1), Belly weight (1), Conductivity 24 hours postmortem (loin) (1), Ear area (1), Ear erectness (1), Estrone laboratory (1), Loin muscle area (1), Lymphocyte number (1), Mean corp…
11	ALGA0061167	rs81430159	18628696	C	0.07353	0	T	0.92647	1	0.882353	0.0882353	0.0294118	0.212121	0.363636	0.424242	CDADC1, MLNR, FNDC3A	Loin muscle depth (4), Loin muscle area (3), Percentage type IIb fibers (3), Hemolytic complement activity (alternative pathway) (2), Percentage type IIa fibers (2), Toll-like receptor 9 level (2), Backfat at last rib (1), backfat at mid-back (1), Backfat at tenth rib (1), Backfat thickness between 3rd and 4th rib (1), Backfat weight (1), Belly weight (1), Carcass length (1), Change in interferon…
11	ASGA0092053	rs81310711	50503930	A	0.08088	0	G	0.91912	1	0.852941	0.132353	0.0147059	0.0606061	0.272727	0.666667	--	Interferon-gamma level (2), Teat number (2), Backfat at last rib (1), backfat at mid-back (1), Backfat thickness between 3rd and 4th rib (1), Backfat weight (1), Body temperature (1), body weight (19 weeks) (1), Body weight (weaning) (1), Drip loss (1), Eosinophil number (1), Haptoglobin concentration (1), Interferon-gamma to interleukin-10 ratio (1), Loin and neck meat weight (1), Loin muscle ar…
11	ALGA0062295	rs80883630	53583025	A	0.1397	0.4091	C	0.8603	0.5909	0.735294	0.25	0.0147059	0.30303	0.575758	0.121212	--	Backfat at tenth rib (3), Empty body lipid content (2), Teat number (2), 45 min-24 h pH decline (1), Backfat at last rib (1), backfat at mid-back (1), Backfat thickness between 3rd and 4th rib (1), Backfat weight (1), Body temperature (1), Body weight (weaning) (1), Drip loss (1), Eosinophil number (1), Haptoglobin concentration (1), Interferon-gamma level (1), Loin and neck meat weight (1), Loin…
11	ALGA0062298	rs80940737	53614036	A	0.08088	0.2727	G	0.91912	0.7273	0.838235	0.161765	0	0.545455	0.363636	0.0909091	--	Backfat at tenth rib (3), Empty body lipid content (2), Teat number (2), 45 min-24 h pH decline (1), Backfat at last rib (1), backfat at mid-back (1), Backfat thickness between 3rd and 4th rib (1), Backfat weight (1), Body temperature (1), Body weight (weaning) (1), Drip loss (1), Eosinophil number (1), Haptoglobin concentration (1), Interferon-gamma level (1), Loin and neck meat weight (1), Loin…
11	ALGA0062301	rs80819051	53700476	A	0.007463	0.4444	C	0.992537	0.5556	0.985075	0.0149254	0	0.111111	0.888889	0	--	Backfat at tenth rib (3), Empty body lipid content (2), Teat number (2), 45 min-24 h pH decline (1), Backfat at last rib (1), backfat at mid-back (1), Backfat thickness between 3rd and 4th rib (1), Backfat weight (1), Body temperature (1), Body weight (weaning) (1), Drip loss (1), Eosinophil number (1), Haptoglobin concentration (1), Interferon-gamma level (1), Loin and neck meat weight (1), Loin…
11	INRA0036471	rs322666689	54041662	A	0.06618	0	G	0.93382	1	0.882353	0.102941	0.0147059	0.212121	0.424242	0.363636	--	Backfat at tenth rib (3), Empty body lipid content (2), Teat number (2), 45 min-24 h pH decline (1), Backfat at last rib (1), backfat at mid-back (1), Backfat thickness between 3rd and 4th rib (1), Backfat weight (1), Body temperature (1), Body weight (weaning) (1), Drip loss (1), Eosinophil number (1), Haptoglobin concentration (1), Interferon-gamma level (1), Loin and neck meat weight (1), Loin…
11	ALGA0062336	rs81431358	55248708	G	0.1493	0	A	0.8507	1	0.731343	0.238806	0.0298507	0	0.242424	0.757576	--	Backfat at tenth rib (3), Backfat at last rib (2), Empty body lipid content (2), Teat number (2), 45 min-24 h pH decline (1), Average backfat thickness (1), backfat at mid-back (1), Backfat thickness between 3rd and 4th rib (1), Backfat weight (1), Body temperature (1), Body weight (slaughter) (1), Body weight (weaning) (1), Drip loss (1), Eosinophil number (1), Feed intake (1), Haptoglobin conce…
11	H3GA0032462	rs80841860	77734589	A	0.3235	0.04545	G	0.6765	0.95455	0.441176	0.470588	0.0882353	0.909091	0.0909091	0	TEX29	Backfat at tenth rib (5), Empty body lipid content (2), 45 min-24 h pH decline (1), Backfat at last rib (1), backfat at mid-back (1), Body temperature (1), CD4-positive leukocyte percentage (1), Drip loss (1), Eosinophil number (1), Hematocrit (1), Lean meat percentage (1), Linoleic acid content (1), Loin muscle area (1), Meat color b* (1), Meat color score (1), Muscle fat content (1), Muscle moi…
11	ALGA0063618	rs80834378	77883285	T	0.3456	0.06061	C	0.6544	0.93939	0.411765	0.485294	0.102941	0.878788	0.121212	0	SOX1	Backfat at tenth rib (4), Empty body lipid content (2), 45 min-24 h pH decline (1), Backfat at last rib (1), backfat at mid-back (1), Body temperature (1), CD4-positive leukocyte percentage (1), Drip loss (1), Eosinophil number (1), Hematocrit (1), Lean meat percentage (1), Linoleic acid content (1), Loin muscle area (1), Meat color b* (1), Meat color score (1), Muscle fat content (1), Muscle moi…
11	MARC0022411	rs81291556	86425847	C	0.2059	0	T	0.7941	1	0.661765	0.264706	0.0735294	0	0.212121	0.787879	--	Belly weight (1), Nonfunctional nipples (1)
11	MARC0058097	rs81247576	86552038	C	0.125	0	T	0.875	1	0.764706	0.220588	0.0147059	0	0.242424	0.757576	--	Belly weight (1), Nonfunctional nipples (1)
11	ASGA0085644	rs81327463	86552276	A	0.05147	0	G	0.94853	1	0.897059	0.102941	0	0.16129	0.580645	0.258065	--	Belly weight (1), Nonfunctional nipples (1)
12	MARC0044883	rs81236953	3340827	A	0	0	G	1	1	1	0	0	0	0	1	ENGASE, C1QTNF1, CANT1, LGALS3BP, TIMP2, CEP295NL, USP36, CYTH1, DNAH17	Actinobacillus pleuropneumoniae susceptibility (2), Backfat at last rib (1), backfat at mid-back (1), Backfat at tenth rib (1), cis-11-Eicosenoic acid content (1), Ear size (1), Interleukin 10 level (1), Myristic acid content (1), Oleic acid content (1), Palmitic acid content (1), Palmitoleic acid content (1), Thoracic vertebra number (1), Toll-like receptor 9 level (1), Vertebra number (1)
12	ALGA0064834	rs81439389	10100377	C	0.3309	0	T	0.6691	1	0.470588	0.397059	0.132353	0	0	1	--	Backfat at last rib (4), Actinobacillus pleuropneumoniae susceptibility (3), Hind leg conformation (3), Myristic acid content (3), Teat number (2), Age at puberty (1), backfat at mid-back (1), body weight (10 weeks) (1), Carcass length (1), Cholesterol level (1), HDL cholesterol (1), Interleukin 10 level (1), LDL cholesterol (1), Leaf fat weight (1), Lean meat percentage (1), Linolenic acid conte…
12	H3GA0033435	rs81439445	10433785	C	0.1397	0	T	0.8603	1	0.735294	0.25	0.0147059	0.030303	0.272727	0.69697	KCNJ2, KCNJ16	Backfat at last rib (4), Actinobacillus pleuropneumoniae susceptibility (3), Teat number (3), Myristic acid content (2), Triglyceride level (2), Average chain length (1), backfat at mid-back (1), body weight (10 weeks) (1), Body weight (birth) (1), Carcass length (1), Cholesterol level (1), HDL cholesterol (1), Hind leg conformation (1), Interleukin 10 level (1), LDL cholesterol (1), Leaf fat wei…
12	H3GA0033486	rs81439734	11915433	C	0.1985	0	A	0.8015	1	0.632353	0.338235	0.0294118	0.030303	0.30303	0.666667	WIPI1, ARSG, SLC16A6, AMZ2, GNA13, RGS9	Backfat at last rib (4), Actinobacillus pleuropneumoniae susceptibility (3), Teat number (3), HDL cholesterol (2), Myristic acid content (2), backfat at mid-back (1), body weight (10 weeks) (1), Carcass length (1), Cholesterol level (1), Interleukin 10 level (1), LDL cholesterol (1), Leaf fat weight (1), Lean meat percentage (1), Linolenic acid content (1), Muscle moisture percentage (1), pH 24 h…
12	SIRI0000304	rs331591868	13168996	A	0.2206	0	C	0.7794	1	0.588235	0.382353	0.0294118	0	0.030303	0.969697	PRKCA, CACNG5	Backfat at last rib (4), Actinobacillus pleuropneumoniae susceptibility (3), Teat number (3), Average backfat thickness (2), Myristic acid content (2), backfat at mid-back (1), body weight (10 weeks) (1), Carcass length (1), Cholesterol level (1), cis-11-Eicosenoic acid content (1), Fat-cuts percentage (1), Haptoglobin concentration (1), HDL cholesterol (1), Interleukin 10 level (1), LDL choleste…
12	ALGA0065086	rs81439941	13401627	G	0.01515	0	A	0.98485	1	0.969697	0.030303	0	0.15625	0.375	0.46875	PRKCA, CACNG5, CACNG4, CACNG1, HELZ	Backfat at last rib (4), Actinobacillus pleuropneumoniae susceptibility (3), Myristic acid content (3), Teat number (3), Average backfat thickness (2), Lean meat percentage (2), Litter size (2), backfat above muscle dorsi (1), backfat at mid-back (1), Backfat at rump (1), Backfat between 6th and 7th ribs (1), body weight (10 weeks) (1), Carcass length (1), Cholesterol level (1), cis-11-Eicosenoic…
12	ASGA0053328	rs81440273	14188321	T	0.25	0.09091	C	0.75	0.90909	0.602941	0.294118	0.102941	0.818182	0.181818	0	PITPNC1, NOL11, BPTF, C12H17orf58, KPNA2, SMURF2	Backfat at last rib (4), Actinobacillus pleuropneumoniae susceptibility (3), Teat number (3), Carcass length (2), Average backfat thickness (1), backfat at mid-back (1), Belly weight (1), body weight (10 weeks) (1), Cholesterol level (1), Conformation score (1), Ear area (1), HDL cholesterol (1), Interleukin 10 level (1), LDL cholesterol (1), Leaf fat weight (1), Lean meat percentage (1), Left te…
12	ALGA0065183	rs81440280	14208800	T	0.4044	0.06061	C	0.5956	0.93939	0.338235	0.514706	0.147059	0.878788	0.121212	0	PITPNC1, NOL11, BPTF, C12H17orf58, KPNA2, SMURF2	Backfat at last rib (4), Actinobacillus pleuropneumoniae susceptibility (3), Teat number (3), Carcass length (2), Average backfat thickness (1), backfat at mid-back (1), Belly weight (1), body weight (10 weeks) (1), Cholesterol level (1), Conformation score (1), Ear area (1), HDL cholesterol (1), Interleukin 10 level (1), LDL cholesterol (1), Leaf fat weight (1), Lean meat percentage (1), Left te…
12	ALGA0065346	rs81440760	16721302	A	0.03676	0	G	0.96324	1	0.926471	0.0735294	0	0.030303	0.515152	0.454545	ITGB3, MYL4, CDC27	Hematocrit (11), Red blood cell count (11), Backfat at last rib (4), Actinobacillus pleuropneumoniae susceptibility (3), Carcass length (2), Fat-cuts percentage (2), Teat number (2), Average backfat thickness (1), backfat at mid-back (1), Backfat at tenth rib (1), Belly weight (1), body weight (10 weeks) (1), Cholesterol level (1), Ear area (1), HDL cholesterol (1), Interleukin 10 level (1), LDL …
12	H3GA0033798	rs81432253	19339624	A	0.07353	0	G	0.92647	1	0.852941	0.147059	0	0.0909091	0.30303	0.606061	LSM12, TMEM101, NAGS, PYY, PPY, MPP2, CD300LG, MPP3, C12H17orf105, DUSP3, SOST, MEOX1, ETV4	Backfat at last rib (4), Actinobacillus pleuropneumoniae susceptibility (3), Teat number (3), Fat-cuts percentage (2), Muscle moisture percentage (2), Thoracic vertebra number (2), backfat at mid-back (1), Backfat at tenth rib (1), backfat between the last 3rd and 4th lumbar (1), Belly weight (1), body weight (10 weeks) (1), Carcass length (1), Carcass temperature (45 minutes post-mortem) (1), Ch…
12	ASGA0054041	rs81433573	32751816	A	0.02941	0	G	0.97059	1	0.941176	0.0588235	0	0.0625	0.4375	0.5	ANKFN1, NOG	Muscle moisture percentage (4), Teat number (4), Actinobacillus pleuropneumoniae susceptibility (3), Ear erectness (3), Body weight (birth) (2), Diameter of type I muscle fibers (2), pH 24 hr post-mortem (loin) (2), Average backfat thickness (1), Backfat at last rib (1), backfat at mid-back (1), Belly weight (1), body weight (10 weeks) (1), Body weight (20 weeks) (1), Carcass weight (hot) (1), Co…
12	ASGA0054868	rs81435997	49919795	A	0.08088	0	G	0.91912	1	0.838235	0.161765	0	0.0606061	0.424242	0.515152	SHPK, CTNS, TAX1BP3, EMC6, P2RX5, ITGAE, GSG2, NCBP3, CAMKK1, P2RX1, ATP2A3, ZZEF1	Loin muscle area (4), Meat color a* (4), Actinobacillus pleuropneumoniae susceptibility (3), Meat color-L (3), Teat number (3), Abdominal fat weight (2), Average daily gain (2), Body weight (birth) (2), Diameter of type I muscle fibers (2), Drip loss (2), External fat on loin (2), Feed conversion ratio (2), Loin weight (2), Marbling (2), Meat color-a (2), Ovary weight (2), Percentage type IIb fib…
12	H3GA0034587	rs81436033	50146898	A	0.125	0	G	0.875	1	0.764706	0.220588	0.0147059	0.0606061	0.242424	0.69697	P2RX1, ATP2A3, ZZEF1, ANKFY1, UBE2G1	Feed conversion ratio (4), Loin muscle area (4), Meat color a* (4), Teat number (4), Actinobacillus pleuropneumoniae susceptibility (3), Marbling (3), Meat color-L (3), Abdominal fat weight (2), Average daily gain (2), Body weight (birth) (2), Diameter of type I muscle fibers (2), Drip loss (2), External fat on loin (2), Loin weight (2), Meat color-a (2), Ovary weight (2), Percentage type IIb fib…
12	DIAS0000860	rs81209125	57903557	G	0.1176	0	A	0.8824	1	0.779412	0.205882	0.0147059	0	0.1875	0.8125	HS3ST3A1, COX10	Marbling (9), Intramuscular fat content (5), Loin muscle area (3), Actinobacillus pleuropneumoniae susceptibility (2), Body weight (birth) (2), Diameter of type I muscle fibers (2), Drip loss (2), Ham weight (2), Meat color a* (2), Percentage type IIb fibers (2), Teat number (2), Adipocyte diameter (1), Average backfat thickness (1), Backfat at tenth rib (1), Base excess (1), body weight (10 week…
12	ALGA0067216	rs81438023	60696542	T	0.1985	0.1364	C	0.8015	0.8636	0.632353	0.338235	0.0294118	0.727273	0.272727	0	LLGL1, ALKBH5, MYO15A, DRG2, GID4, ATPAF2, DRC3, TOM1L2, SREBF1, RAI1, PEMT	Ham weight (2), Loin muscle area (2), Percentage type IIb fibers (2), Teat number (2), Adipocyte diameter (1), Base excess (1), body weight (10 weeks) (1), Carcass weight (hot) (1), Creatinine level (1), Drip loss (1), Heart weight (1), Loin fat percentage (1), Marbling (1), Mean corpuscular hemoglobin content (1), Meat color a* (1), Meat color chroma (1), Shear force (1), Triglyceride level (1)
12	DIAS0001372	rs325711640	62169761	A	0.09559	0	G	0.90441	1	0.852941	0.102941	0.0441176	0.151515	0.545455	0.30303	--	Ham weight (2), Loin muscle area (2), Percentage type IIb fibers (2), Teat number (2), Adipocyte diameter (1), Base excess (1), body weight (10 weeks) (1), Carcass weight (hot) (1), Chronic pleuritis (1), Creatinine level (1), Drip loss (1), Heart weight (1), Loin fat percentage (1), Marbling (1), Mean corpuscular hemoglobin content (1), Meat color a* (1), Meat color chroma (1), Shear force (1), …
13	MARC0016111	rs81286203	1466552	T	0.3971	0.1719	C	0.6029	0.8281	0.308824	0.588235	0.102941	0.65625	0.34375	0	NEK11, ASTE1, ATP2C1	Salmonella count in spleen (2), Actinobacillus pleuropneumoniae susceptibility (1), Average backfat thickness (1), Average daily gain (1), Backfat at tenth rib (1), Corpus luteum number (1), Ear weight (1), Lean meat percentage (1), Myofibril fragmentation index (1), PH for Longissmus dorsi (1), Salmonella count in liver and spleen (1), Salmonella count in liver (1)
13	CASI0008204	rs345064680	2366720	A	0.4191	0.2576	C	0.5809	0.7424	0.338235	0.485294	0.176471	0.515152	0.454545	0.030303	CAPN7, SH3BP5	Salmonella count in spleen (2), Actinobacillus pleuropneumoniae susceptibility (1), Average backfat thickness (1), Average daily gain (1), Backfat at tenth rib (1), Chronic pleuritis (1), Corpus luteum number (1), Ear weight (1), Intramuscular fat content (1), Lean meat percentage (1), Myofibril fragmentation index (1), PH for Longissmus dorsi (1), Salmonella count in liver and spleen (1), Salmon…
13	ALGA0067450	rs81444562	2676033	C	0.1985	0	T	0.8015	1	0.661765	0.279412	0.0588235	1	0	0	CAPN7, SH3BP5, METTL6, EAF1, COLQ, HACL1, BTD	Salmonella count in spleen (2), Actinobacillus pleuropneumoniae susceptibility (1), Average backfat thickness (1), Average daily gain (1), Backfat at tenth rib (1), Corpus luteum number (1), Ear weight (1), Hematocrit (1), Interleukin 10 level (1), Lean meat percentage (1), Myofibril fragmentation index (1), PH for Longissmus dorsi (1), Red blood cell count (1), Salmonella count in liver and sple…
13	ALGA0103810	rs81330862	14054487	G	0.08824	0	A	0.91176	1	0.823529	0.176471	0	0.242424	0.454545	0.30303	NEK10, SLC4A7, EOMES	Conductivity 24 hours postmortem (ham) (3), Loin muscle area (3), 45 min-24 h pH decline (2), Average backfat thickness (2), Average daily gain (2), Corpus luteum number (2), Drip loss (2), Intramuscular fat content (2), Salmonella count in spleen (2), Actinobacillus pleuropneumoniae susceptibility (1), Age at puberty (1), Backfat at tenth rib (1), Body temperature (1), Body weight (weaning) (1),…
13	ALGA0068239	rs80837222	15350969	T	0.1103	0	C	0.8897	1	0.779412	0.220588	0	0	0.34375	0.65625	RBMS3	Average backfat thickness (2), Average daily gain (2), Corpus luteum number (2), Loin muscle area (2), Salmonella count in spleen (2), Actinobacillus pleuropneumoniae susceptibility (1), Age at puberty (1), Backfat at tenth rib (1), Backfat between 3rd and 4th last ribs (1), Body temperature (1), Body weight (weaning) (1), Ham meat weight (1), Inside ham weight (1), Intramuscular fat content (1),…
13	ASGA0088324	rs81478419	24364770	A	0	0.303	G	1	0.697	1	0	0	0.484848	0.424242	0.0909091	MOBP, MYRIP	Average daily gain (5), Corpus luteum number (3), Residual feed intake (3), Average backfat thickness (2), Loin muscle area (2), Actinobacillus pleuropneumoniae susceptibility (1), Age at puberty (1), androstenone sensory panel (1), Backfat at last rib (1), Backfat at tenth rib (1), Backfat weight (1), Body temperature (1), Body weight (weaning) (1), Conductivity 45 minutes post-mortem (1), Ham m…
13	M1GA0025009	rs81344794	25577419	T	0.2574	0	C	0.7426	1	0.544118	0.397059	0.0588235	0	0.30303	0.69697	ULK4	Average daily gain (5), Corpus luteum number (3), Residual feed intake (3), Average backfat thickness (2), Loin muscle area (2), Actinobacillus pleuropneumoniae susceptibility (1), Age at puberty (1), androstenone sensory panel (1), Backfat at last rib (1), Backfat at tenth rib (1), Backfat weight (1), Body temperature (1), Body weight (weaning) (1), Conductivity 45 minutes post-mortem (1), Ham m…
13	ALGA0069124	rs81444086	28893435	C	0.05147	0.4242	T	0.94853	0.5758	0.897059	0.102941	0	0.272727	0.606061	0.121212	LIMD1, SACM1L, SLC6A20, LZTFL1, CCR9, FYCO1	Average daily gain (4), Corpus luteum number (2), Loin muscle area (2), Nonfunctional nipples (2), Red blood cell count (2), Actinobacillus pleuropneumoniae susceptibility (1), Age at puberty (1), androstenone sensory panel (1), Backfat at last rib (1), Backfat weight (1), Basophil number (1), Body weight (weaning) (1), CD4-negative CD8-negative leukocyte percentage (1), CD4-negative CD8-positive…
13	ASGA0057071	rs80855592	33466620	T	0.2426	0	G	0.7574	1	0.544118	0.426471	0.0294118	0.030303	0.30303	0.666667	DOCK3, MANF, RBM15B	Average daily gain (4), LDL cholesterol (3), Conductivity 45 minutes post-mortem (2), Corpus luteum number (2), Nonfunctional nipples (2), Red blood cell count (2), Actinobacillus pleuropneumoniae susceptibility (1), Age at puberty (1), androstenone sensory panel (1), Backfat at last rib (1), Backfat weight (1), Basophil number (1), CD4-negative CD8-negative leukocyte percentage (1), CD4-negative…
13	H3GA0036258	rs80809298	38114059	A	0.08824	0	G	0.91176	1	0.823529	0.176471	0	0.121212	0.363636	0.515152	ERC2	Average daily gain (4), Corpus luteum number (3), Conductivity 45 minutes post-mortem (2), Meat color a* (2), Nonfunctional nipples (2), Red blood cell count (2), Actinobacillus pleuropneumoniae susceptibility (1), Age at puberty (1), androstenone sensory panel (1), Backfat at last rib (1), Backfat weight (1), Basophil number (1), Body weight (birth) (1), Carcass length (1), CD4-negative CD8-nega…
13	ALGA0069850	rs80995745	46618936	C	0.1765	0	T	0.8235	1	0.661765	0.323529	0.0147059	0	0	1	--	Average daily gain (4), Conductivity 45 minutes post-mortem (2), Muscle moisture percentage (2), Nonfunctional nipples (2), Red blood cell count (2), Residual feed intake (2), Actinobacillus pleuropneumoniae susceptibility (1), androstenone sensory panel (1), Backfat at last rib (1), Backfat weight (1), Basophil number (1), CD4-negative CD8-negative leukocyte percentage (1), CD4-negative CD8-posi…
13	ALGA0069851	rs80788880	46650762	A	0.03676	0.4697	G	0.96324	0.5303	0.941176	0.0441176	0.0147059	0.30303	0.454545	0.242424	--	Average daily gain (4), Conductivity 45 minutes post-mortem (2), Muscle moisture percentage (2), Nonfunctional nipples (2), Red blood cell count (2), Residual feed intake (2), Actinobacillus pleuropneumoniae susceptibility (1), androstenone sensory panel (1), Backfat at last rib (1), Backfat weight (1), Basophil number (1), CD4-negative CD8-negative leukocyte percentage (1), CD4-negative CD8-posi…
13	ASGA0057460	rs81445307	50670413	G	0.07353	0	A	0.92647	1	0.852941	0.147059	0	0.0909091	0.393939	0.515152	TMF1, UBA3, ARL6IP5, LMOD3, FRMD4B	Average daily gain (4), Conductivity 45 minutes post-mortem (2), Loin muscle area (2), Muscle moisture percentage (2), Nonfunctional nipples (2), Red blood cell count (2), Actinobacillus pleuropneumoniae susceptibility (1), androstenone sensory panel (1), Backfat at last rib (1), Backfat weight (1), Basophil number (1), body length (1), CD4-negative CD8-negative leukocyte percentage (1), CD4-nega…
13	MARC0115474	rs81276405	54283760	T	0.05147	0.4091	C	0.94853	0.5909	0.897059	0.102941	0	0.363636	0.454545	0.181818	SHQ1, GXYLT2, PPP4R2	Coping behavior (7), Average daily gain (4), Conductivity 45 minutes post-mortem (2), Loin muscle area (2), Muscle moisture percentage (2), Nonfunctional nipples (2), Red blood cell count (2), uterine horn length (2), Actinobacillus pleuropneumoniae susceptibility (1), androstenone sensory panel (1), Backfat at last rib (1), Backfat weight (1), Basophil number (1), CD4-negative CD8-negative leuko…
13	MARC0014143	rs81283515	57724136	G	0.02206	0	A	0.97794	1	0.955882	0.0441176	0	0.0606061	0.393939	0.545455	CNTN6	Average daily gain (4), Loin muscle area (3), Conductivity 45 minutes post-mortem (2), Gait score (overall) (2), Muscle moisture percentage (2), Nonfunctional nipples (2), Red blood cell count (2), uterine horn length (2), Actinobacillus pleuropneumoniae susceptibility (1), androstenone sensory panel (1), Backfat at last rib (1), Backfat weight (1), Basophil number (1), CD4-negative CD8-negative …
13	ASGA0094917	rs80889244	69689845	G	0.3382	0	A	0.6618	1	0.455882	0.411765	0.132353	0	0.0645161	0.935484	NR2C2, FGD5, C13H3orf20	Average daily gain (4), Loin muscle area (2), Muscle moisture percentage (2), Nonfunctional nipples (2), Red blood cell count (2), Actinobacillus pleuropneumoniae susceptibility (1), androstenone sensory panel (1), Backfat at last rib (1), Backfat weight (1), Basophil number (1), Body weight (birth) (1), Conductivity 45 minutes post-mortem (1), Corpus luteum number (1), Embryo weight (1), Fat are…
13	ASGA0057942	rs81446375	71787830	C	0.1838	0	T	0.8162	1	0.676471	0.279412	0.0441176	0.0606061	0.30303	0.636364	RAB43, CNBP, COPG1, HMCES, RAB7A, RPN1	Average daily gain (4), Loin muscle area (2), Muscle moisture percentage (2), Nonfunctional nipples (2), Red blood cell count (2), Actinobacillus pleuropneumoniae susceptibility (1), androstenone sensory panel (1), Backfat at last rib (1), Backfat weight (1), Basophil number (1), Body weight (birth) (1), Conductivity 45 minutes post-mortem (1), Corpus luteum number (1), Embryo weight (1), Fat are…
13	ALGA0070708	rs81446429	72251819	C	0.2206	0	T	0.7794	1	0.661765	0.235294	0.102941	0	0.333333	0.666667	EEFSEC, RUVBL1, SEC61A1, KBTBD12	Average daily gain (4), Loin muscle area (2), Muscle moisture percentage (2), Nonfunctional nipples (2), Red blood cell count (2), Actinobacillus pleuropneumoniae susceptibility (1), androstenone sensory panel (1), Backfat at last rib (1), Backfat weight (1), Basophil number (1), Body weight (birth) (1), Conductivity 45 minutes post-mortem (1), Corpus luteum number (1), Embryo weight (1), Fat are…
13	ALGA0070711	rs80921694	73023057	C	0.2132	0	T	0.7868	1	0.602941	0.367647	0.0294118	0	0.333333	0.666667	C13H3orf56, PLXNA1, CHCHD6	Average daily gain (4), Loin muscle area (2), Muscle moisture percentage (2), Nonfunctional nipples (2), Red blood cell count (2), Actinobacillus pleuropneumoniae susceptibility (1), androstenone sensory panel (1), Backfat at last rib (1), Backfat weight (1), Basophil number (1), Body weight (birth) (1), Conductivity 45 minutes post-mortem (1), Corpus luteum number (1), Embryo weight (1), Fat are…
13	ALGA0070735	rs80793606	73285195	C	0.2721	0	T	0.7279	1	0.514706	0.426471	0.0588235	0.03125	0.09375	0.875	PLXNA1, CHCHD6, TXNRD3, CHST13, ACPP	Average daily gain (4), Loin muscle area (2), Muscle moisture percentage (2), Nonfunctional nipples (2), Red blood cell count (2), Actinobacillus pleuropneumoniae susceptibility (1), androstenone sensory panel (1), Backfat at last rib (1), Backfat weight (1), Basophil number (1), Body weight (birth) (1), Conductivity 45 minutes post-mortem (1), Corpus luteum number (1), Embryo weight (1), Fat are…
13	ALGA0070795	rs81446551	75275986	A	0.1324	0.4545	G	0.8676	0.5455	0.735294	0.264706	0	0.272727	0.545455	0.181818	SLCO2A1, RYK	Average daily gain (4), Loin muscle area (2), Muscle moisture percentage (2), Nonfunctional nipples (2), Red blood cell count (2), Scrotal/inguinal hernia (2), Actinobacillus pleuropneumoniae susceptibility (1), Age at puberty (1), androstenone sensory panel (1), Backfat at last rib (1), Backfat between 3rd and 4th last ribs (1), Backfat weight (1), Basophil number (1), Body weight (birth) (1), C…
13	ASGA0058079	rs81446640	77581700	A	0.1324	0	G	0.8676	1	0.764706	0.205882	0.0294118	0.151515	0.515152	0.333333	STAG1	Average daily gain (4), Loin muscle area (2), Muscle moisture percentage (2), Nonfunctional nipples (2), Red blood cell count (2), Actinobacillus pleuropneumoniae susceptibility (1), Age at puberty (1), androstenone sensory panel (1), Backfat at last rib (1), Backfat weight (1), Basophil number (1), Body weight (birth) (1), Conductivity 45 minutes post-mortem (1), Corpus luteum number (1), Embryo…
13	ASGA0058211	rs81446867	83337126	T	0.2279	0	G	0.7721	1	0.602941	0.338235	0.0588235	0	0.181818	0.818182	XRN1, ATR, PLS1, TRPC1, PCOLCE2	Average daily gain (4), Loin muscle area (2), Muscle moisture percentage (2), Nonfunctional nipples (2), Red blood cell count (2), Actinobacillus pleuropneumoniae susceptibility (1), Age at puberty (1), androstenone sensory panel (1), Backfat at last rib (1), Backfat weight (1), Basophil number (1), Body weight (birth) (1), Conductivity 45 minutes post-mortem (1), Corpus luteum number (1), Embryo…
13	ASGA0058242	rs81446930	84704827	G	0.08824	0	A	0.91176	1	0.823529	0.176471	0	0.0909091	0.333333	0.575758	SLC9A9, C13H3orf58	Average daily gain (4), Loin muscle area (2), Muscle moisture percentage (2), Nonfunctional nipples (2), Red blood cell count (2), Actinobacillus pleuropneumoniae susceptibility (1), androstenone sensory panel (1), Backfat at last rib (1), Backfat weight (1), Basophil number (1), Body weight (birth) (1), Conductivity 45 minutes post-mortem (1), Corpus luteum number (1), Embryo weight (1), Fat are…
13	H3GA0036902	rs81446959	85652093	A	0.08088	0.3182	C	0.91912	0.6818	0.838235	0.161765	0	0.424242	0.515152	0.0606061	--	Average daily gain (4), Loin muscle area (2), Muscle moisture percentage (2), Nonfunctional nipples (2), Red blood cell count (2), Actinobacillus pleuropneumoniae susceptibility (1), androstenone sensory panel (1), Backfat at last rib (1), Backfat weight (1), Basophil number (1), Body weight (birth) (1), Conductivity 45 minutes post-mortem (1), Corpus luteum number (1), Embryo weight (1), Fat are…
13	H3GA0037141	rs80981042	107299413	G	0.3529	0	T	0.6471	1	0.382353	0.529412	0.0882353	0	0.151515	0.848485	--	Average daily gain (4), Loin muscle area (2), Muscle moisture percentage (2), Red blood cell count (2), Actinobacillus pleuropneumoniae susceptibility (1), androstenone sensory panel (1), Backfat at last rib (1), Backfat weight (1), Basophil number (1), Body weight (birth) (1), Conductivity 45 minutes post-mortem (1), Cooking loss (1), Corpus luteum number (1), Embryo weight (1), Fat area percent…
13	ALGA0071633	rs81447691	112248880	G	0.08824	0	A	0.91176	1	0.823529	0.176471	0	0	0.354839	0.645161	NLGN1	Average daily gain (4), Body weight (birth) (2), Loin muscle area (2), Muscle moisture percentage (2), Red blood cell count (2), Actinobacillus pleuropneumoniae susceptibility (1), androstenone sensory panel (1), Backfat at last rib (1), Backfat weight (1), Basophil number (1), Conductivity 45 minutes post-mortem (1), Corpus luteum number (1), Embryo weight (1), Fat area percentage in carcass (1)…
13	ALGA0107905	rs81335731	118788601	G	0.02941	0.06061	A	0.97059	0.93939	0.955882	0.0294118	0.0147059	0.878788	0.121212	0	TTC14, CCDC39, FXR1, DNAJC19	Average daily gain (4), Loin muscle area (2), Meat color a* (2), Muscle moisture percentage (2), Red blood cell count (2), Actinobacillus pleuropneumoniae susceptibility (1), androstenone sensory panel (1), Backfat at last rib (1), Backfat between 3rd and 4th last ribs (1), Backfat weight (1), Basophil number (1), Body weight (birth) (1), Conductivity 45 minutes post-mortem (1), Corpus luteum num…
13	ASGA0058711	rs80971639	124731517	G	0.2353	0	A	0.7647	1	0.544118	0.441176	0.0147059	0	0.151515	0.848485	KNG1, EIF4A2, RFC4, ADIPOQ, ST6GAL1	Average daily gain (4), Corpus luteum number (2), Loin muscle area (2), Meat color a* (2), Muscle moisture percentage (2), Red blood cell count (2), Actinobacillus pleuropneumoniae susceptibility (1), androstenone sensory panel (1), Backfat at last rib (1), Backfat weight (1), Basophil number (1), Body weight (birth) (1), Conductivity 45 minutes post-mortem (1), Embryo weight (1), Fat area percen…
13	ASGA0058742	rs80906913	129206212	C	0.4118	0	T	0.5882	1	0.338235	0.5	0.161765	0	0.030303	0.969697	FGF12	Average daily gain (4), Loin muscle area (2), Meat color a* (2), Muscle moisture percentage (2), Red blood cell count (2), Actinobacillus pleuropneumoniae susceptibility (1), androstenone sensory panel (1), Backfat at last rib (1), Backfat weight (1), Basophil number (1), Body weight (birth) (1), Conductivity 45 minutes post-mortem (1), Corpus luteum number (1), Embryo weight (1), Fat area percen…
13	INRA0040913	rs337354906	129294462	T	0.4118	0	C	0.5882	1	0.338235	0.5	0.161765	0	0.030303	0.969697	FGF12	Average daily gain (4), Loin muscle area (2), Meat color a* (2), Muscle moisture percentage (2), Red blood cell count (2), Actinobacillus pleuropneumoniae susceptibility (1), androstenone sensory panel (1), Backfat at last rib (1), Backfat weight (1), Basophil number (1), Body weight (birth) (1), Conductivity 45 minutes post-mortem (1), Corpus luteum number (1), Embryo weight (1), Fat area percen…
13	INRA0040915	rs320272513	129358795	G	0.1618	0	A	0.8382	1	0.705882	0.264706	0.0294118	0.030303	0.0909091	0.878788	FGF12	Average daily gain (4), Loin muscle area (2), Meat color a* (2), Muscle moisture percentage (2), Red blood cell count (2), Actinobacillus pleuropneumoniae susceptibility (1), androstenone sensory panel (1), Backfat at last rib (1), Backfat weight (1), Basophil number (1), Body weight (birth) (1), Conductivity 45 minutes post-mortem (1), Corpus luteum number (1), Embryo weight (1), Fat area percen…
13	ALGA0104709	rs81331908	141658514	T	0.125	0	C	0.875	1	0.75	0.25	0	0	0.363636	0.636364	--	Meat color a* (3), Backfat at last rib (2), Carcass length (2), Loin weight (2), PH for Longissmus dorsi (2), Red blood cell count (2), 3 hr-9 hr pH decline (1), Actinobacillus pleuropneumoniae susceptibility (1), Average daily gain (1), backfat at P2 position (1), Basophil number (1), Conductivity 45 minutes post-mortem (1), Corpus luteum number (1), Dressing percentage (1), Embryo weight (1), F…
13	MARC0045442	rs81237663	145398474	C	0.05147	0.5	T	0.94853	0.5	0.897059	0.102941	0	0.181818	0.636364	0.181818	ZBTB20	Backfat at last rib (2), Carcass length (2), Loin weight (2), Meat color a* (2), PH for Longissmus dorsi (2), Red blood cell count (2), Actinobacillus pleuropneumoniae susceptibility (1), Average daily gain (1), backfat at P2 position (1), Basophil number (1), Conductivity 45 minutes post-mortem (1), Corpus luteum number (1), Dressing percentage (1), Embryo weight (1), Enterotoxigenic E. coli sus…
13	H3GA0037604	rs81449222	173838695	A	0.5	0	G	0.5	1	0.258065	0.483871	0.258065	0	0.0606061	0.939394	GBE1	Backfat at last rib (2), Carcass length (2), Hematocrit (2), Hemoglobin (2), Meat color a* (2), PH for Longissmus dorsi (2), Actinobacillus pleuropneumoniae susceptibility (1), Average daily gain (1), backfat at P2 position (1), Conductivity 45 minutes post-mortem (1), Corpus luteum number (1), Dressing percentage (1), Feed conversion ratio (1), Front feet conformation (1), Front leg conformation…
13	ALGA0072750	rs80921325	175326471	C	0.1176	0	T	0.8824	1	0.764706	0.235294	0	0.0606061	0.30303	0.636364	ROBO1	Backfat at last rib (2), Carcass length (2), Hematocrit (2), Hemoglobin (2), Meat color a* (2), PH for Longissmus dorsi (2), Actinobacillus pleuropneumoniae susceptibility (1), Average daily gain (1), backfat at P2 position (1), Conductivity 45 minutes post-mortem (1), Corpus luteum number (1), Dressing percentage (1), Feed conversion ratio (1), Front feet conformation (1), Front leg conformation…
13	ALGA0073150	rs81441655	191159705	T	0	0	G	1	1	1	0	0	0.0909091	0.757576	0.151515	--	Intramuscular fat content (21), Average backfat thickness (2), Backfat at last rib (2), Carcass length (2), Hematocrit (2), Hemoglobin (2), Mean corpuscular hemoglobin content (2), Meat color a* (2), PH for Longissmus dorsi (2), Actinobacillus pleuropneumoniae susceptibility (1), Average daily gain (1), backfat at P2 position (1), Cholesterol level (1), Conductivity 45 minutes post-mortem (1), Co…
13	ALGA0073162	rs81441674	191363216	G	0.3309	0	A	0.6691	1	0.411765	0.514706	0.0735294	0	0.030303	0.969697	--	Intramuscular fat content (21), Average backfat thickness (2), Backfat at last rib (2), Carcass length (2), Hematocrit (2), Hemoglobin (2), Mean corpuscular hemoglobin content (2), Meat color a* (2), PH for Longissmus dorsi (2), Actinobacillus pleuropneumoniae susceptibility (1), Average daily gain (1), backfat at P2 position (1), Cholesterol level (1), Conductivity 45 minutes post-mortem (1), Co…
13	ALGA0073326	rs80894246	195613938	G	0.008475	0	A	0.991525	1	0.983051	0.0169492	0	0.030303	0.151515	0.818182	HUNK	Meat color a* (3), Adipocyte diameter (2), Average daily gain (2), Backfat at last rib (2), External fat on ham (2), Hematocrit (2), Hemoglobin (2), Mean corpuscular hemoglobin content (2), Actinobacillus pleuropneumoniae susceptibility (1), Body weight (5 weeks) (1), Body weight (birth) (1), Body weight (slaughter) (1), Cholesterol level (1), Corpus luteum number (1), Feed conversion ratio (1), …
13	DIAS0001716	rs81217426	202689206	A	0.1985	0	G	0.8015	1	0.647059	0.308824	0.0441176	0.030303	0.515152	0.454545	PSMG1, BRWD1	Meat color a* (3), Adipocyte diameter (2), Average daily gain (2), Backfat at last rib (2), External fat on ham (2), Hematocrit (2), Hemoglobin (2), Mean corpuscular hemoglobin content (2), Mean corpuscular volume (2), Actinobacillus pleuropneumoniae susceptibility (1), Body weight (5 weeks) (1), Body weight (slaughter) (1), Cholesterol level (1), Corpus luteum number (1), Feed conversion ratio (…
13	MARC0009963	rs81268014	202700583	G	0.02941	0	T	0.97059	1	0.941176	0.0588235	0	0.121212	0.393939	0.484848	PSMG1, BRWD1	Meat color a* (3), Adipocyte diameter (2), Average daily gain (2), Backfat at last rib (2), External fat on ham (2), Hematocrit (2), Hemoglobin (2), Mean corpuscular hemoglobin content (2), Mean corpuscular volume (2), Actinobacillus pleuropneumoniae susceptibility (1), Body weight (5 weeks) (1), Body weight (slaughter) (1), Cholesterol level (1), Corpus luteum number (1), Feed conversion ratio (…
13	MARC0025464	rs81221835	209292256	C	0.2059	0	T	0.7941	1	0.632353	0.323529	0.0441176	0	0.30303	0.69697	--	Average daily gain (2), Actinobacillus pleuropneumoniae susceptibility (1), Average backfat thickness (1), Body weight (5 weeks) (1), Cortisol level (1), Melanoma susceptibility (1), Percentage type IIa fibers (1), Vertebra number (1)
13	H3GA0038005	rs80782255	210838951	C	0	0	T	1	1	1	0	0	0.333333	0.242424	0.424242	--	Body weight (5 weeks) (1), Cortisol level (1), Melanoma susceptibility (1), Percentage type IIa fibers (1)
13	ALGA0104715	rs81331922	213125381	G	0.1103	0	T	0.8897	1	0.808824	0.161765	0.0294118	0	0.181818	0.818182	--	Body weight (5 weeks) (1), Cortisol level (1), Melanoma susceptibility (1)
14	M1GA0018029	rs80878663	957393	G	0.4779	0	A	0.5221	1	0.294118	0.455882	0.25	0	0.151515	0.848485	SHC3, CKS2, SECISBP2, SEMA4D	Teat number QTL (1)
14	ALGA0074699	rs80927097	7044169	T	0.05147	0	G	0.94853	1	0.897059	0.102941	0	0.0606061	0.424242	0.515152	PDLIM2, CCAR2, BIN3, EGR3, PEBP4, RHOBTB2	C3c concentration (2), Linoleic acid content (2), Percentage type I fibers (2), androstenone sensory panel (1), Average backfat thickness (1), backfat above muscle dorsi (1), Backfat at last rib (1), Body weight (birth) (1), CD4-negative CD8-positive leukocyte percentage (1), Daily feed intake (1), Front feet conformation (1), Haptoglobin concentration (1), Hind feet conformation (1), indole labo…
14	ASGA0061480	rs80871144	13356571	G	0.07353	0	A	0.92647	1	0.852941	0.147059	0	0.151515	0.484848	0.363636	MSRA	Shear force at first peak (3), Average backfat thickness (2), Creatinine level (2), Percentage type I fibers (2), Abdominal fat weight (1), Adipocyte diameter (1), androstenone sensory panel (1), backfat above muscle dorsi (1), Backfat at last rib (1), Body weight (birth) (1), C3c concentration (1), Calcium level (1), Daily feed intake (1), Front feet conformation (1), Haptoglobin concentration (…
14	ALGA0075606	rs80921757	15418256	A	0.1912	0	G	0.8088	1	0.632353	0.352941	0.0147059	0.030303	0.212121	0.757576	GLRA3, ADAM29	Fat androstenone level (4), Shear force at first peak (3), Total number born alive (3), Average backfat thickness (2), Creatinine level (2), Daily feed intake (2), Meat color-L (2), Percentage type I fibers (2), Reflectance value (2), Abdominal fat weight (1), Adipocyte diameter (1), androstenone sensory panel (1), backfat above muscle dorsi (1), Backfat at last rib (1), Body weight (birth) (1), …
14	ALGA0076686	rs80867642	31983579	G	0.07353	0	A	0.92647	1	0.852941	0.147059	0	0	0.363636	0.636364	ANAPC7, ARPC3, GPN3, FAM216A, VPS29, RAD9B, PPTC7, TCTN1, HVCN1, PPP1CC, CCDC63	Fat androstenone level (4), Shear force at first peak (3), Total number born alive (3), Average backfat thickness (2), Creatinine level (2), Loin muscle area (2), Percentage type I fibers (2), Percentage type IIb fibers (2), Abdominal fat weight (1), Average instron (star probe) force (1), backfat above muscle dorsi (1), Backfat at last lumbar (1), Body weight (5 weeks) (1), Body weight (birth) (…
14	MARC0009931	rs80868266	44862887	C	0.2279	0	T	0.7721	1	0.647059	0.25	0.102941	0.0909091	0.272727	0.636364	--	Fat androstenone level (4), Shear force at first peak (3), Creatinine level (2), Linoleic acid content (2), Loin muscle area (2), Percentage type I fibers (2), Percentage type IIb fibers (2), Abdominal fat weight (1), Average backfat thickness (1), Average instron (star probe) force (1), backfat above muscle dorsi (1), Backfat at last lumbar (1), Body weight (birth) (1), Body weight (1), C3c conc…
14	DIAS0002907	rs80954379	46043439	G	0.02941	0	A	0.97059	1	0.941176	0.0588235	0	0	0.272727	0.727273	TTC28, CHEK2, HSCB, CCDC117, XBP1, ZNRF3, C14H22orf31	Fat androstenone level (4), Shear force at first peak (3), Creatinine level (2), Linoleic acid content (2), Loin muscle area (2), Percentage type I fibers (2), Percentage type IIb fibers (2), Thoracic vertebra number (2), Abdominal fat weight (1), Average backfat thickness (1), Average instron (star probe) force (1), backfat above muscle dorsi (1), Backfat at last lumbar (1), Body weight (birth) …
14	ALGA0077314	rs80878009	46954938	T	0.02206	0	C	0.97794	1	0.955882	0.0441176	0	0.21875	0.46875	0.3125	CABP7, ZMAT5, UQCR10, ASCC2, MTMR3	Fat androstenone level (4), Shear force at first peak (3), Creatinine level (2), Linoleic acid content (2), Loin muscle area (2), Percentage type I fibers (2), Percentage type IIb fibers (2), Thoracic vertebra number (2), Abdominal fat weight (1), Average backfat thickness (1), Average instron (star probe) force (1), backfat above muscle dorsi (1), Backfat at last lumbar (1), Body weight (birth) …
14	ALGA0077287	rs80878076	47079961	C	0.2941	0	T	0.7059	1	0.529412	0.352941	0.117647	0	0.242424	0.757576	MTMR3, LIF, OSM, CASTOR1, TBC1D10A	Fat androstenone level (4), Shear force at first peak (3), Creatinine level (2), Front leg conformation (2), Linoleic acid content (2), Loin muscle area (2), Percentage type I fibers (2), Percentage type IIb fibers (2), Thoracic vertebra number (2), Abdominal fat weight (1), Average backfat thickness (1), Average instron (star probe) force (1), backfat above muscle dorsi (1), Backfat at last lumb…
14	ASGA0063160	rs80910045	47589611	T	0.2426	0	C	0.7574	1	0.544118	0.426471	0.0294118	0	0.151515	0.848485	SEC14L2, MTFP1, GAL3ST1, PES1, TCN2, SLC35E4, DUSP18, C14H5orf52, OSBP2, MORC2	Umbilical hernia (7), Fat androstenone level (4), Shear force at first peak (3), Creatinine level (2), Linoleic acid content (2), Loin muscle area (2), Percentage type I fibers (2), Percentage type IIb fibers (2), Abdominal fat weight (1), Average backfat thickness (1), Average instron (star probe) force (1), backfat above muscle dorsi (1), Backfat at last lumbar (1), Body weight (birth) (1), Bod…
14	H3GA0040054	rs80885818	47602619	C	0.2647	0	T	0.7353	1	0.529412	0.411765	0.0588235	0	0.272727	0.727273	GAL3ST1, PES1, TCN2, SLC35E4, DUSP18, C14H5orf52, OSBP2, MORC2	Umbilical hernia (7), Fat androstenone level (4), Shear force at first peak (3), Creatinine level (2), Linoleic acid content (2), Loin muscle area (2), Percentage type I fibers (2), Percentage type IIb fibers (2), Abdominal fat weight (1), Average backfat thickness (1), Average instron (star probe) force (1), backfat above muscle dorsi (1), Backfat at last lumbar (1), Body weight (birth) (1), Bod…
14	ASGA0063175	rs80928344	47751439	C	0.02941	0	T	0.97059	1	0.941176	0.0588235	0	0	0.121212	0.878788	OSBP2, MORC2, SMTN, SELENOM, INPP5J, PLA2G3	Umbilical hernia (10), Fat androstenone level (4), Shear force at first peak (3), Creatinine level (2), Linoleic acid content (2), Loin muscle area (2), Percentage type I fibers (2), Percentage type IIb fibers (2), Right teat number (2), Abdominal fat weight (1), Average backfat thickness (1), Average instron (star probe) force (1), backfat above muscle dorsi (1), Backfat at last lumbar (1), Body…
14	ASGA0063179	rs80791026	47956312	G	0.09559	0	A	0.90441	1	0.808824	0.191176	0	0	0.151515	0.848485	MORC2, SMTN, SELENOM, INPP5J, PLA2G3, RNF185, LIMK2, PIK3IP1, PATZ1, DRG1	Fat androstenone level (4), Umbilical hernia (4), Shear force at first peak (3), Creatinine level (2), Linoleic acid content (2), Loin muscle area (2), Percentage type I fibers (2), Percentage type IIb fibers (2), Right teat number (2), Abdominal fat weight (1), Age at puberty (1), Average backfat thickness (1), Average instron (star probe) force (1), backfat above muscle dorsi (1), Backfat at la…
14	MARC0061666	rs80795748	47976511	C	0.02206	0	T	0.97794	1	0.955882	0.0441176	0	0	0.272727	0.727273	MORC2, SMTN, SELENOM, INPP5J, PLA2G3, RNF185, LIMK2, PIK3IP1, PATZ1, DRG1, EIF4ENIF1	Fat androstenone level (4), Umbilical hernia (4), Shear force at first peak (3), Creatinine level (2), Linoleic acid content (2), Loin muscle area (2), Percentage type I fibers (2), Percentage type IIb fibers (2), Right teat number (2), Abdominal fat weight (1), Age at puberty (1), Average backfat thickness (1), Average instron (star probe) force (1), backfat above muscle dorsi (1), Backfat at la…
14	ASGA0063185	rs80872295	48046775	C	0.2647	0	T	0.7353	1	0.573529	0.323529	0.102941	0	0	1	SMTN, SELENOM, INPP5J, PLA2G3, RNF185, LIMK2, PIK3IP1, PATZ1, DRG1, EIF4ENIF1, SFI1	Fat androstenone level (4), Linoleic acid content (3), Shear force at first peak (3), Creatinine level (2), Loin muscle area (2), Percentage type I fibers (2), Percentage type IIb fibers (2), Right teat number (2), Umbilical hernia (2), Abdominal fat weight (1), Age at puberty (1), Average backfat thickness (1), Average instron (star probe) force (1), backfat above muscle dorsi (1), Backfat at la…
14	ASGA0063192	rs80853178	48222800	C	0.03676	0	T	0.96324	1	0.926471	0.0735294	0	0.030303	0.30303	0.666667	LIMK2, PIK3IP1, PATZ1, DRG1, EIF4ENIF1, SFI1, PISD, PRR14L	Fat androstenone level (4), Linoleic acid content (3), Shear force at first peak (3), Creatinine level (2), Loin muscle area (2), Percentage type I fibers (2), Percentage type IIb fibers (2), Platelet count (2), Abdominal fat weight (1), Average backfat thickness (1), Average instron (star probe) force (1), backfat above muscle dorsi (1), Backfat at last lumbar (1), Body weight (birth) (1), Body …
14	ASGA0063217	rs80928428	49288281	G	0.375	0	A	0.625	1	0.397059	0.455882	0.147059	0	0.0909091	0.909091	RSPH14, GNAZ, RAB36, BCR, SPECC1L, ADORA2A	Fat androstenone level (4), Linoleic acid content (3), Shear force at first peak (3), Creatinine level (2), Loin muscle area (2), Percentage type I fibers (2), Percentage type IIb fibers (2), Abdominal fat weight (1), Average backfat thickness (1), Average instron (star probe) force (1), backfat above muscle dorsi (1), Backfat at last lumbar (1), Body weight (birth) (1), Body weight (1), C3c conc…
14	ALGA0077711	rs80873551	58501164	T	0.007353	0.3485	C	0.992647	0.6515	0.985294	0.0147059	0	0.424242	0.454545	0.121212	SIPA1L2, DISC1	Fat androstenone level (4), Shear force at first peak (3), Creatinine level (2), Linoleic acid content (2), Loin muscle area (2), Percentage type I fibers (2), Percentage type IIb fibers (2), Abdominal fat weight (1), Average backfat thickness (1), Average instron (star probe) force (1), backfat above muscle dorsi (1), Backfat at last lumbar (1), Body weight (34 weeks) (1), Body weight (birth) (1…
14	ALGA0077832	rs80925913	60757776	T	0.01471	0	C	0.98529	1	0.970588	0.0294118	0	0.0666667	0.5	0.433333	RHOU, ZNF37A, ZNF33B, ZNF25	Fat androstenone level (4), Shear force at first peak (3), Cervical vertebra length (2), Creatinine level (2), Linoleic acid content (2), Loin muscle area (2), Percentage type I fibers (2), Percentage type IIb fibers (2), Abdominal fat weight (1), Arachidic acid content (1), Average backfat thickness (1), Average instron (star probe) force (1), backfat above muscle dorsi (1), Backfat at last lumb…
14	ASGA0063771	rs80806472	62690545	A	0.2794	0	G	0.7206	1	0.514706	0.411765	0.0735294	0	0.242424	0.757576	PHYHIPL, FAM13C	Fat androstenone level (4), Intramuscular fat content (3), Shear force at first peak (3), Cervical vertebra length (2), Creatinine level (2), Loin muscle area (2), Percentage type I fibers (2), Percentage type IIb fibers (2), Abdominal fat weight (1), Average instron (star probe) force (1), backfat above muscle dorsi (1), Backfat at last lumbar (1), Body weight (birth) (1), Body weight (1), C3c c…
14	ALGA0078348	rs80955670	68437833	A	0.1544	0.2121	G	0.8456	0.7879	0.691176	0.308824	0	0.575758	0.424242	0	--	Fat androstenone level (4), Shear force at first peak (3), Cervical vertebra length (2), Creatinine level (2), Percentage type I fibers (2), Percentage type IIb fibers (2), Abdominal fat weight (1), Average instron (star probe) force (1), backfat above muscle dorsi (1), Body weight (birth) (1), Body weight (1), C3c concentration (1), Calcium level (1), Carcass weight (hot) (1), Cooking loss (1), …
14	MARC0068396	rs80815692	68464800	C	0.02941	0.1667	A	0.97059	0.8333	0.941176	0.0588235	0	0.766667	0.133333	0.1	--	Fat androstenone level (4), Shear force at first peak (3), Cervical vertebra length (2), Creatinine level (2), Percentage type I fibers (2), Percentage type IIb fibers (2), Abdominal fat weight (1), Average instron (star probe) force (1), backfat above muscle dorsi (1), Body weight (birth) (1), Body weight (1), C3c concentration (1), Calcium level (1), Carcass weight (hot) (1), Cooking loss (1), …
14	ALGA0078353	rs80845884	68492082	G	0.4338	0	T	0.5662	1	0.323529	0.485294	0.191176	0.212121	0.545455	0.242424	--	Fat androstenone level (4), Shear force at first peak (3), Cervical vertebra length (2), Creatinine level (2), Percentage type I fibers (2), Percentage type IIb fibers (2), Abdominal fat weight (1), Average instron (star probe) force (1), backfat above muscle dorsi (1), Body weight (birth) (1), Body weight (1), C3c concentration (1), Calcium level (1), Carcass weight (hot) (1), Cooking loss (1), …
14	ASGA0064092	rs80898836	68514845	T	0.4412	0	C	0.5588	1	0.323529	0.470588	0.205882	0.030303	0.484848	0.484848	--	Fat androstenone level (4), Shear force at first peak (3), Cervical vertebra length (2), Creatinine level (2), Percentage type I fibers (2), Percentage type IIb fibers (2), Abdominal fat weight (1), Average instron (star probe) force (1), backfat above muscle dorsi (1), Body weight (birth) (1), Body weight (1), C3c concentration (1), Calcium level (1), Carcass weight (hot) (1), Cooking loss (1), …
14	MARC0033238	rs80860167	68550413	G	0.1324	0	A	0.8676	1	0.764706	0.205882	0.0294118	0.181818	0.484848	0.333333	--	Fat androstenone level (4), Shear force at first peak (3), Cervical vertebra length (2), Creatinine level (2), Percentage type I fibers (2), Percentage type IIb fibers (2), Abdominal fat weight (1), Average instron (star probe) force (1), backfat above muscle dorsi (1), Body weight (birth) (1), Body weight (1), C3c concentration (1), Calcium level (1), Carcass weight (hot) (1), Cooking loss (1), …
14	ASGA0064132	rs80874321	69191060	C	0	0.3485	T	1	0.6515	1	0	0	0.333333	0.636364	0.030303	CTNNA3	Fat androstenone level (4), Percentage type I fibers (3), Shear force at first peak (3), Cervical vertebra length (2), Creatinine level (2), Percentage type IIb fibers (2), Abdominal fat weight (1), Average instron (star probe) force (1), backfat above muscle dorsi (1), Body weight (birth) (1), Body weight (1), C3c concentration (1), Calcium level (1), Carcass weight (hot) (1), Daily feed intake …
14	ALGA0078452	rs80982471	70389565	A	0.04412	0.4545	G	0.95588	0.5455	0.911765	0.0882353	0	0.272727	0.545455	0.181818	CTNNA3, LRRTM3	Fat androstenone level (4), Percentage type I fibers (3), Shear force at first peak (3), Cervical vertebra length (2), Creatinine level (2), Percentage type IIb fibers (2), Abdominal fat weight (1), Average instron (star probe) force (1), backfat above muscle dorsi (1), Body weight (birth) (1), Body weight (1), C3c concentration (1), Calcium level (1), Carcass weight (hot) (1), Daily feed intake …
14	MARC0069902	rs80892283	71838418	C	0.05147	0	T	0.94853	1	0.897059	0.102941	0	0.0606061	0.333333	0.606061	SLC25A16, TET1, CCAR1, STOX1, DDX50	Fat androstenone level (4), Lymphocyte number (3), Percentage type I fibers (3), Shear force at first peak (3), Cervical vertebra length (2), Creatinine level (2), Percentage type IIb fibers (2), Thoracic vertebra number (2), Abdominal fat weight (1), Average instron (star probe) force (1), backfat above muscle dorsi (1), Body weight (birth) (1), Body weight (1), C3c concentration (1), Calcium le…
14	DIAS0002104	rs80806783	71887585	A	0.05147	0	G	0.94853	1	0.897059	0.102941	0	0.0606061	0.333333	0.606061	TET1, CCAR1, STOX1, DDX50, DDX21, KIF1BP	Fat androstenone level (4), Lymphocyte number (4), Percentage type I fibers (3), Shear force at first peak (3), Cervical vertebra length (2), Creatinine level (2), Percentage type IIb fibers (2), Thoracic vertebra number (2), Abdominal fat weight (1), Average instron (star probe) force (1), backfat above muscle dorsi (1), Body weight (birth) (1), Body weight (1), C3c concentration (1), Calcium le…
14	INRA0044654	rs337309888	71975247	T	0.05147	0	G	0.94853	1	0.897059	0.102941	0	0.1875	0.40625	0.40625	TET1, CCAR1, STOX1, DDX50, DDX21, KIF1BP	Fat androstenone level (4), Lymphocyte number (4), Percentage type I fibers (3), Shear force at first peak (3), Cervical vertebra length (2), Creatinine level (2), Percentage type IIb fibers (2), Thoracic vertebra number (2), Abdominal fat weight (1), Average instron (star probe) force (1), backfat above muscle dorsi (1), Body weight (birth) (1), Body weight (1), C3c concentration (1), Calcium le…
14	ASGA0064202	rs80784829	72010321	C	0.05147	0	T	0.94853	1	0.897059	0.102941	0	0.0606061	0.333333	0.606061	TET1, CCAR1, STOX1, DDX50, DDX21, KIF1BP, SRGN	Fat androstenone level (4), Lymphocyte number (4), Percentage type I fibers (3), Shear force at first peak (3), Cervical vertebra length (2), Creatinine level (2), Percentage type IIb fibers (2), Thoracic vertebra number (2), Abdominal fat weight (1), Average instron (star probe) force (1), backfat above muscle dorsi (1), Body weight (birth) (1), Body weight (1), C3c concentration (1), Calcium le…
14	ASGA0064204	rs80939721	72049542	T	0.05147	0	C	0.94853	1	0.897059	0.102941	0	0.0606061	0.333333	0.606061	CCAR1, STOX1, DDX50, DDX21, KIF1BP, SRGN, VPS26A, SUPV3L1	Fat androstenone level (4), Lymphocyte number (4), Percentage type I fibers (3), Shear force at first peak (3), Cervical vertebra length (2), Creatinine level (2), Percentage type IIb fibers (2), Thoracic vertebra number (2), Abdominal fat weight (1), Average instron (star probe) force (1), backfat above muscle dorsi (1), Body weight (birth) (1), Body weight (1), C3c concentration (1), Calcium le…
14	ALGA0078523	rs80929206	72327890	A	0.08824	0	G	0.91176	1	0.823529	0.176471	0	0.0606061	0.272727	0.666667	SRGN, VPS26A, SUPV3L1, HKDC1, HK1, TACR2, TSPAN15	Fat androstenone level (4), Percentage type I fibers (3), Shear force at first peak (3), Cervical vertebra length (2), Creatinine level (2), Percentage type IIb fibers (2), Abdominal fat weight (1), Average instron (star probe) force (1), backfat above muscle dorsi (1), Body weight (birth) (1), Body weight (1), C3c concentration (1), Calcium level (1), Carcass weight (hot) (1), Daily feed intake …
14	MARC0013889	rs80784527	72454386	A	0.08824	0	G	0.91176	1	0.823529	0.176471	0	0.0833333	0.5	0.416667	SUPV3L1, HKDC1, HK1, TACR2, TSPAN15, NEUROG3, C14H10orf35	Fat androstenone level (4), Percentage type I fibers (3), Shear force at first peak (3), Cervical vertebra length (2), Creatinine level (2), Lymphocyte number (2), Percentage type IIb fibers (2), Abdominal fat weight (1), Average instron (star probe) force (1), backfat above muscle dorsi (1), Body weight (birth) (1), Body weight (1), C3c concentration (1), Calcium level (1), Carcass weight (hot) …
14	ASGA0064211	rs80953180	72469714	A	0.05147	0	G	0.94853	1	0.897059	0.102941	0	0.151515	0.393939	0.454545	SUPV3L1, HKDC1, HK1, TACR2, TSPAN15, NEUROG3, C14H10orf35	Fat androstenone level (4), Percentage type I fibers (3), Shear force at first peak (3), Cervical vertebra length (2), Creatinine level (2), Lymphocyte number (2), Percentage type IIb fibers (2), Abdominal fat weight (1), Average instron (star probe) force (1), backfat above muscle dorsi (1), Body weight (birth) (1), Body weight (1), C3c concentration (1), Calcium level (1), Carcass weight (hot) …
14	ALGA0078623	rs80786019	75351353	A	0.02941	0.4643	C	0.97059	0.5357	0.941176	0.0588235	0	0.25	0.571429	0.178571	DNAJB12, MICU1, MCU	Fat androstenone level (4), Percentage type I fibers (3), Percentage type IIb fibers (3), Shear force at first peak (3), Cervical vertebra length (2), Creatinine level (2), Abdominal fat weight (1), Average instron (star probe) force (1), backfat above muscle dorsi (1), Body weight (birth) (1), Body weight (1), C3c concentration (1), Calcium level (1), Carcass weight (hot) (1), Daily feed intake …
14	ASGA0064288	rs80968726	75632971	C	0.03676	0.4091	T	0.96324	0.5909	0.926471	0.0735294	0	0.363636	0.454545	0.181818	MCU, OIT3, PLA2G12B, P4HA1	Fat androstenone level (4), Percentage type I fibers (3), Percentage type IIb fibers (3), Shear force at first peak (3), Cervical vertebra length (2), Creatinine level (2), Abdominal fat weight (1), Average instron (star probe) force (1), backfat above muscle dorsi (1), Body weight (birth) (1), Body weight (1), C3c concentration (1), Calcium level (1), Carcass weight (hot) (1), Daily feed intake …
14	ALGA0078644	rs80830113	75735550	A	0.1343	0	G	0.8657	1	0.776119	0.179104	0.0447761	0	0.413793	0.586207	MCU, OIT3, PLA2G12B, P4HA1	Fat androstenone level (4), Percentage type I fibers (3), Percentage type IIb fibers (3), Shear force at first peak (3), Cervical vertebra length (2), Creatinine level (2), Abdominal fat weight (1), Average instron (star probe) force (1), backfat above muscle dorsi (1), Body weight (birth) (1), Body weight (1), C3c concentration (1), Calcium level (1), Carcass weight (hot) (1), Daily feed intake …
14	ASGA0064967	rs80961472	77716359	C	0.1765	0	A	0.8235	1	0.705882	0.235294	0.0588235	0.0606061	0.272727	0.666667	KAT6B, DUPD1, DUSP13, SAMD8, VDAC2, COMTD1	Fat androstenone level (4), Percentage type I fibers (3), Percentage type IIb fibers (3), Shear force at first peak (3), Cervical vertebra length (2), Creatinine level (2), Abdominal fat weight (1), Average instron (star probe) force (1), backfat above muscle dorsi (1), Body weight (birth) (1), Body weight (1), C3c concentration (1), Calcium level (1), Carcass weight (hot) (1), Daily feed intake …
14	MARC0094819	rs80887545	80574645	G	0.08088	0	A	0.91912	1	0.838235	0.161765	0	0	0.0909091	0.909091	DLG5, POLR3A, RPS24	Fat androstenone level (4), Loin muscle area (3), Percentage type I fibers (3), Percentage type IIb fibers (3), Shear force at first peak (3), Body weight (birth) (2), Cervical vertebra length (2), Creatinine level (2), Abdominal fat weight (1), Average instron (star probe) force (1), backfat above muscle dorsi (1), Body weight (1), C3c concentration (1), Calcium level (1), Carcass weight (hot) (…
14	M1GA0018867	rs80983580	81218453	T	0.08088	0	G	0.91912	1	0.838235	0.161765	0	0.0909091	0.393939	0.515152	--	Fat androstenone level (4), Loin muscle area (3), Percentage type I fibers (3), Percentage type IIb fibers (3), Shear force at first peak (3), Cervical vertebra length (2), Creatinine level (2), Abdominal fat weight (1), Average instron (star probe) force (1), backfat above muscle dorsi (1), Body weight (birth) (1), Body weight (1), C3c concentration (1), Calcium level (1), Carcass weight (hot) (…
14	DRGA0014120	rs344212156	81759878	T	0.02206	0	C	0.97794	1	0.955882	0.0441176	0	0.0714286	0.392857	0.535714	ZMIZ1, PPIF, ZCCHC24, ANXA11, PLAC9, TMEM254	Fat androstenone level (4), Adipocyte diameter (3), Percentage type I fibers (3), Percentage type IIb fibers (3), Shear force at first peak (3), Backfat at last rib (2), Carcass length (2), Cervical vertebra length (2), Creatinine level (2), Dressing percentage (2), Ham percentage (2), Ham weight (2), Loin muscle area (2), Salmonella count in liver and spleen (2), Salmonella count in liver (2), A…
14	ASGA0064562	rs80872609	81779219	T	0.007353	0	C	0.992647	1	0.985294	0.0147059	0	0.151515	0.393939	0.454545	ZMIZ1, PPIF, ZCCHC24, ANXA11, PLAC9, TMEM254	Fat androstenone level (4), Adipocyte diameter (3), Percentage type I fibers (3), Percentage type IIb fibers (3), Shear force at first peak (3), Backfat at last rib (2), Carcass length (2), Cervical vertebra length (2), Creatinine level (2), Dressing percentage (2), Ham percentage (2), Ham weight (2), Loin muscle area (2), Salmonella count in liver and spleen (2), Salmonella count in liver (2), A…
14	ALGA0079001	rs80939012	81831892	C	0.08824	0	T	0.91176	1	0.823529	0.176471	0	0.0606061	0.333333	0.606061	ZMIZ1, PPIF, ZCCHC24, ANXA11, PLAC9, TMEM254	Fat androstenone level (4), Adipocyte diameter (3), Percentage type I fibers (3), Percentage type IIb fibers (3), Shear force at first peak (3), Backfat at last rib (2), Carcass length (2), Cervical vertebra length (2), Creatinine level (2), Dressing percentage (2), Ham percentage (2), Ham weight (2), Loin muscle area (2), Salmonella count in liver and spleen (2), Salmonella count in liver (2), A…
14	INRA0045045	rs329072581	83515328	T	0.1103	0	G	0.8897	1	0.794118	0.191176	0.0147059	0.272727	0.363636	0.363636	NRG3	Residual feed intake (17), Fat androstenone level (4), Adipocyte diameter (3), Percentage type I fibers (3), Shear force at first peak (3), Backfat at last rib (2), Carcass length (2), Cervical vertebra length (2), Creatinine level (2), Ham percentage (2), Ham weight (2), Loin muscle area (2), Percentage type IIb fibers (2), Abdominal fat weight (1), Average backfat thickness (1), Average daily g…
14	ASGA0064602	rs80890883	83692657	A	0.2574	0	G	0.7426	1	0.588235	0.308824	0.102941	0.181818	0.606061	0.212121	NRG3	Residual feed intake (17), Fat androstenone level (4), Adipocyte diameter (3), Percentage type I fibers (3), Shear force at first peak (3), Backfat at last rib (2), C3c concentration (2), Carcass length (2), Cervical vertebra length (2), Creatinine level (2), Ham percentage (2), Ham weight (2), Loin muscle area (2), Percentage type IIb fibers (2), Abdominal fat weight (1), Average backfat thickne…
14	ASGA0064607	rs80849115	83745784	A	0.01471	0.1364	G	0.98529	0.8636	0.970588	0.0294118	0	0.787879	0.151515	0.0606061	NRG3	Residual feed intake (17), Fat androstenone level (4), Adipocyte diameter (3), Percentage type I fibers (3), Shear force at first peak (3), Backfat at last rib (2), C3c concentration (2), Carcass length (2), Cervical vertebra length (2), Creatinine level (2), Ham percentage (2), Ham weight (2), Loin muscle area (2), Percentage type IIb fibers (2), Abdominal fat weight (1), Average backfat thickne…
14	ALGA0079061	rs80872717	83772578	A	0.05147	0	G	0.94853	1	0.897059	0.102941	0	0.212121	0.272727	0.515152	NRG3	Residual feed intake (17), Fat androstenone level (4), Adipocyte diameter (3), Percentage type I fibers (3), Shear force at first peak (3), Backfat at last rib (2), C3c concentration (2), Carcass length (2), Cervical vertebra length (2), Creatinine level (2), Ham percentage (2), Ham weight (2), Loin muscle area (2), Percentage type IIb fibers (2), Abdominal fat weight (1), Average backfat thickne…
14	ASGA0064611	rs80897302	83799407	C	0.1838	0.4394	T	0.8162	0.5606	0.661765	0.308824	0.0294118	0.333333	0.454545	0.212121	NRG3	Residual feed intake (17), Fat androstenone level (4), Adipocyte diameter (3), Percentage type I fibers (3), Shear force at first peak (3), Backfat at last rib (2), C3c concentration (2), Carcass length (2), Cervical vertebra length (2), Creatinine level (2), Ham percentage (2), Ham weight (2), Loin muscle area (2), Percentage type IIb fibers (2), Abdominal fat weight (1), Average backfat thickne…
14	MARC0075372	rs80864815	83985696	T	0.03676	0.3939	C	0.96324	0.6061	0.926471	0.0735294	0	0.30303	0.606061	0.0909091	NRG3	Residual feed intake (17), Fat androstenone level (4), Adipocyte diameter (3), Percentage type I fibers (3), Shear force at first peak (3), Backfat at last rib (2), C3c concentration (2), Carcass length (2), Cervical vertebra length (2), Creatinine level (2), Ham percentage (2), Ham weight (2), Loin muscle area (2), Percentage type IIb fibers (2), Abdominal fat weight (1), Average backfat thickne…
14	MARC0002411	rs81223780	83997793	G	0.08824	0	A	0.91176	1	0.838235	0.147059	0.0147059	0.0606061	0.363636	0.575758	NRG3	Residual feed intake (17), Fat androstenone level (4), Adipocyte diameter (3), Percentage type I fibers (3), Shear force at first peak (3), Backfat at last rib (2), C3c concentration (2), Carcass length (2), Cervical vertebra length (2), Creatinine level (2), Ham percentage (2), Ham weight (2), Loin muscle area (2), Percentage type IIb fibers (2), Abdominal fat weight (1), Average backfat thickne…
14	MARC0007162	rs81243890	83999974	A	0.01471	0.0303	G	0.98529	0.9697	0.970588	0.0294118	0	0.939394	0.0606061	0	NRG3	Residual feed intake (17), Fat androstenone level (4), Adipocyte diameter (3), Percentage type I fibers (3), Shear force at first peak (3), Backfat at last rib (2), C3c concentration (2), Carcass length (2), Cervical vertebra length (2), Creatinine level (2), Ham percentage (2), Ham weight (2), Loin muscle area (2), Percentage type IIb fibers (2), Abdominal fat weight (1), Average backfat thickne…
14	ALGA0079090	rs81451125	84042439	T	0.05147	0.3485	C	0.94853	0.6515	0.897059	0.102941	0	0.363636	0.575758	0.0606061	NRG3	Residual feed intake (17), Fat androstenone level (4), Adipocyte diameter (3), Percentage type I fibers (3), Shear force at first peak (3), Backfat at last rib (2), C3c concentration (2), Carcass length (2), Cervical vertebra length (2), Creatinine level (2), Ham percentage (2), Ham weight (2), Loin muscle area (2), Percentage type IIb fibers (2), Abdominal fat weight (1), Average backfat thickne…
14	H3GA0041080	rs80857395	84088144	A	0.04412	0.2188	G	0.95588	0.7812	0.911765	0.0882353	0	0.625	0.3125	0.0625	NRG3	Residual feed intake (17), Fat androstenone level (4), Adipocyte diameter (3), Percentage type I fibers (3), Shear force at first peak (3), Backfat at last rib (2), C3c concentration (2), Carcass length (2), Cervical vertebra length (2), Creatinine level (2), Ham percentage (2), Ham weight (2), Loin muscle area (2), Percentage type IIb fibers (2), Abdominal fat weight (1), Average backfat thickne…
14	ALGA0079103	rs80888315	84161922	G	0.06618	0.1818	A	0.93382	0.8182	0.867647	0.132353	0	0.636364	0.363636	0	NRG3	Residual feed intake (17), Fat androstenone level (4), Adipocyte diameter (3), Percentage type I fibers (3), Shear force at first peak (3), Backfat at last rib (2), C3c concentration (2), Carcass length (2), Creatinine level (2), Ham percentage (2), Ham weight (2), Loin muscle area (2), Percentage type IIb fibers (2), Abdominal fat weight (1), Average backfat thickness (1), Average daily gain (1)…
14	ALGA0079106	rs80985407	84221823	G	0.01471	0.06061	A	0.98529	0.93939	0.970588	0.0294118	0	0.878788	0.121212	0	NRG3	Residual feed intake (17), Fat androstenone level (4), Adipocyte diameter (3), Coping behavior (3), Percentage type I fibers (3), Shear force at first peak (3), Backfat at last rib (2), C3c concentration (2), Carcass length (2), Creatinine level (2), Ham percentage (2), Ham weight (2), Loin muscle area (2), Percentage type IIb fibers (2), Abdominal fat weight (1), Average backfat thickness (1), A…
14	MARC0008412	rs80838751	84250314	G	0.01471	0	A	0.98529	1	0.970588	0.0294118	0	0.121212	0.424242	0.454545	NRG3	Residual feed intake (17), Fat androstenone level (4), Adipocyte diameter (3), Coping behavior (3), Percentage type I fibers (3), Shear force at first peak (3), Backfat at last rib (2), C3c concentration (2), Carcass length (2), Creatinine level (2), Ham percentage (2), Ham weight (2), Loin muscle area (2), Percentage type IIb fibers (2), Abdominal fat weight (1), Average backfat thickness (1), A…
14	ALGA0120817	rs81328294	96173105	C	0.1985	0.04545	T	0.8015	0.95455	0.647059	0.308824	0.0441176	0.909091	0.0909091	0	PCDH15	Aspartate aminotransferase activity (14), Fat androstenone level (4), Adipocyte diameter (3), Percentage type I fibers (3), Shear force at first peak (3), Backfat at last rib (2), Carcass length (2), Ham percentage (2), Ham weight (2), Loin muscle area (2), Percentage type IIb fibers (2), Abdominal fat weight (1), Average backfat thickness (1), Average daily gain (1), Average instron (star probe)…
14	MARC0008448	rs81248115	96177640	A	0.1618	0.04545	G	0.8382	0.95455	0.720588	0.235294	0.0441176	0.909091	0.0909091	0	PCDH15	Aspartate aminotransferase activity (14), Fat androstenone level (4), Adipocyte diameter (3), Percentage type I fibers (3), Shear force at first peak (3), Backfat at last rib (2), Carcass length (2), Ham percentage (2), Ham weight (2), Loin muscle area (2), Percentage type IIb fibers (2), Abdominal fat weight (1), Average backfat thickness (1), Average daily gain (1), Average instron (star probe)…
14	MARC0004450	rs81229879	96206489	A	0.3824	0.1667	G	0.6176	0.8333	0.426471	0.382353	0.191176	0.666667	0.333333	0	PCDH15	Aspartate aminotransferase activity (14), Fat androstenone level (4), Adipocyte diameter (3), Percentage type I fibers (3), Shear force at first peak (3), Backfat at last rib (2), Carcass length (2), Ham percentage (2), Ham weight (2), Loin muscle area (2), Percentage type IIb fibers (2), Abdominal fat weight (1), Average backfat thickness (1), Average daily gain (1), Average instron (star probe)…
14	ASGA0065116	rs80854565	97018128	A	0.01471	0.04545	G	0.98529	0.95455	0.970588	0.0294118	0	0.909091	0.0909091	0	MBL2	Aspartate aminotransferase activity (14), Fat androstenone level (4), Adipocyte diameter (3), Percentage type I fibers (3), Shear force at first peak (3), Backfat at last rib (2), Carcass length (2), Ham percentage (2), Ham weight (2), Loin muscle area (2), Percentage type IIb fibers (2), Abdominal fat weight (1), Average backfat thickness (1), Average daily gain (1), Average instron (star probe)…
14	ALGA0079821	rs80895686	97967803	G	0.09559	0	T	0.90441	1	0.823529	0.161765	0.0147059	0.0606061	0.30303	0.636364	PRKG1, CSTF2T	Aspartate aminotransferase activity (14), Fat androstenone level (4), Adipocyte diameter (3), Percentage type I fibers (3), Shear force at first peak (3), Backfat at last rib (2), Carcass length (2), Ham percentage (2), Ham weight (2), Loin muscle area (2), Percentage type IIb fibers (2), Abdominal fat weight (1), Average backfat thickness (1), Average daily gain (1), Average instron (star probe)…
14	ASGA0065280	rs80996459	98727138	G	0.01471	0.4219	A	0.98529	0.5781	0.970588	0.0294118	0	0.4375	0.28125	0.28125	PRKG1	Aspartate aminotransferase activity (14), Fat androstenone level (4), Adipocyte diameter (3), Backfat at last rib (3), Percentage type I fibers (3), Shear force at first peak (3), Carcass length (2), Daily feed intake (2), Ham percentage (2), Ham weight (2), Loin muscle area (2), Mean corpuscular hemoglobin content (2), Percentage type IIb fibers (2), Abdominal fat weight (1), Average backfat thi…
14	ALGA0080062	rs80792088	103264606	C	0.09559	0	A	0.90441	1	0.808824	0.191176	0	0.30303	0.333333	0.363636	HECTD2, PPP1R3C, TNKS2	Aspartate aminotransferase activity (14), Fat androstenone level (4), Adipocyte diameter (3), Backfat at last rib (3), Percentage type I fibers (3), Shear force at first peak (3), Carcass length (2), Coping behavior (2), Ham percentage (2), Ham weight (2), Loin muscle area (2), Percentage type IIb fibers (2), Abdominal fat weight (1), Average backfat thickness (1), Average daily gain (1), Average…
14	H3GA0041604	rs80813087	104637815	A	0	0	G	1	1	1	0	0	0.121212	0.515152	0.363636	EXOC6, CYP26A1, MYOF	Aspartate aminotransferase activity (14), Fat androstenone level (4), Adipocyte diameter (3), Backfat at last rib (3), Percentage type I fibers (3), Shear force at first peak (3), Carcass length (2), Ham percentage (2), Ham weight (2), Loin muscle area (2), Meat color a* (2), Percentage type IIb fibers (2), Abdominal fat weight (1), Average backfat thickness (1), Average daily gain (1), Average i…
14	H3GA0041753	rs80848749	111454442	T	0.06618	0	C	0.93382	1	0.867647	0.132353	0	0	0.121212	0.878788	CYP2C33, CHUK, CWF19L1, PKD2L1, SCD, WNT8B, SEC31B, NDUFB8, HIF1AN	Saturated fatty acid content (41), Oleic acid content (38), Monounsaturated fatty acid content (37), Stearic acid content (36), Palmitic acid content (32), Palmitoleic acid content (32), Aspartate aminotransferase activity (14), Birth weight variability (7), Oleic acid to stearic acid ratio (7), Fat androstenone level (4), Adipocyte diameter (3), Average daily gain (3), Backfat at last rib (3), P…
14	ALGA0080554	rs80961520	111768740	A	0.01471	0	G	0.98529	1	0.970588	0.0294118	0	0.0606061	0.424242	0.515152	WNT8B, SEC31B, NDUFB8, HIF1AN, PAX2	Saturated fatty acid content (60), Oleic acid content (57), Monounsaturated fatty acid content (56), Stearic acid content (54), Palmitic acid content (50), Palmitoleic acid content (50), Aspartate aminotransferase activity (14), Birth weight variability (7), Oleic acid to stearic acid ratio (7), Fatty acid thrombogenic index (5), Fat androstenone level (4), Adipocyte diameter (3), Backfat at last…
14	ALGA0080558	rs80854557	111798141	T	0.02206	0	C	0.97794	1	0.955882	0.0441176	0	0.181818	0.515152	0.30303	SEC31B, NDUFB8, HIF1AN, PAX2	Saturated fatty acid content (64), Oleic acid content (61), Monounsaturated fatty acid content (60), Stearic acid content (58), Palmitic acid content (54), Palmitoleic acid content (54), Aspartate aminotransferase activity (14), Birth weight variability (7), Oleic acid to stearic acid ratio (7), Fatty acid thrombogenic index (5), Fat androstenone level (4), Adipocyte diameter (3), Backfat at last…
14	ALGA0081070	rs80996278	120507969	C	0.3162	0	T	0.6838	1	0.441176	0.485294	0.0735294	0.03125	0.125	0.84375	XPNPEP1, ADD3, MXI1	Aspartate aminotransferase activity (14), Fat androstenone level (4), Adipocyte diameter (3), Backfat at last rib (3), Shear force at first peak (3), Carcass length (2), Carcass weight (cold) (2), Ham percentage (2), Ham weight (2), Loin muscle area (2), Percentage type I fibers (2), Average backfat thickness (1), Average daily gain (1), Average instron (star probe) force (1), backfat above muscl…
14	ALGA0081164	rs80963224	122935134	G	0.03676	0	T	0.96324	1	0.926471	0.0735294	0	0	0.363636	0.636364	ACSL5, ZDHHC6, VTI1A	Aspartate aminotransferase activity (14), Fat androstenone level (4), Adipocyte diameter (3), Backfat at last rib (3), Shear force at first peak (3), Carcass length (2), Carcass weight (cold) (2), Ham percentage (2), Ham weight (2), Loin muscle area (2), Percentage type I fibers (2), Average backfat thickness (1), Average daily gain (1), Average instron (star probe) force (1), backfat above muscl…
14	ASGA0066177	rs80996084	123214577	T	0.3235	0	C	0.6765	1	0.441176	0.470588	0.0882353	0	0.181818	0.818182	VTI1A, TCF7L2	Aspartate aminotransferase activity (14), Fat androstenone level (4), Adipocyte diameter (3), Backfat at last rib (3), Shear force at first peak (3), Carcass length (2), Carcass weight (cold) (2), Ham percentage (2), Ham weight (2), Loin muscle area (2), Percentage type I fibers (2), Age at puberty (1), Average backfat thickness (1), Average daily gain (1), Average instron (star probe) force (1),…
14	H3GA0042103	rs80885716	123318264	C	0.3309	0	T	0.6691	1	0.470588	0.397059	0.132353	0	0.181818	0.818182	VTI1A, TCF7L2	Aspartate aminotransferase activity (14), Fat androstenone level (4), Adipocyte diameter (3), Backfat at last rib (3), Shear force at first peak (3), Carcass length (2), Carcass weight (cold) (2), Ham percentage (2), Ham weight (2), Loin muscle area (2), Number of visits to feeder per day (2), Percentage type I fibers (2), Age at puberty (1), Average backfat thickness (1), Average daily gain (1),…
14	ALGA0081245	rs80982137	124676672	C	0.2132	0	T	0.7868	1	0.588235	0.397059	0.0147059	0	0.121212	0.878788	CCDC186, TDRD1, VWA2, AFAP1L2, ABLIM1	Aspartate aminotransferase activity (14), Fat androstenone level (4), Adipocyte diameter (3), Backfat at last rib (3), Shear force at first peak (3), Carcass length (2), Carcass weight (cold) (2), Ham percentage (2), Ham weight (2), Loin muscle area (2), Percentage type I fibers (2), Average backfat thickness (1), Average daily gain (1), Average instron (star probe) force (1), backfat above muscl…
14	INRA0046870	rs342098639	125906500	G	0.1544	0	A	0.8456	1	0.705882	0.279412	0.0147059	0.030303	0.333333	0.636364	ATRNL1	Aspartate aminotransferase activity (14), Fat androstenone level (4), Adipocyte diameter (3), Backfat at last rib (3), Shear force at first peak (3), Carcass length (2), Carcass weight (cold) (2), Ham percentage (2), Ham weight (2), Loin muscle area (2), Percentage type I fibers (2), Average backfat thickness (1), Average daily gain (1), Average instron (star probe) force (1), backfat above muscl…
14	ASGA0066298	rs80953732	126288515	T	0.02941	0	C	0.97059	1	0.941176	0.0588235	0	0.0606061	0.575758	0.363636	ATRNL1, GFRA1	Aspartate aminotransferase activity (14), Fat androstenone level (4), Adipocyte diameter (3), Backfat at last rib (3), Shear force at first peak (3), Carcass length (2), Carcass weight (cold) (2), Ham percentage (2), Ham weight (2), Loin muscle area (2), Percentage type I fibers (2), Average backfat thickness (1), Average daily gain (1), Average instron (star probe) force (1), backfat above muscl…
14	ALGA0081351	rs80796596	127266590	C	0.05147	0	T	0.94853	1	0.897059	0.102941	0	0.030303	0.393939	0.575758	SHTN1, VAX1, KCNK18, SLC18A2, PDZD8	Aspartate aminotransferase activity (14), Fat androstenone level (4), Adipocyte diameter (3), Backfat at last rib (3), Shear force at first peak (3), Carcass length (2), Carcass weight (cold) (2), Ham percentage (2), Ham weight (2), Loin muscle area (2), Percentage type I fibers (2), Age at puberty (1), Arachidic acid content (1), Average backfat thickness (1), Average daily gain (1), Average ins…
14	ALGA0081620	rs80828455	133454942	T	0.3824	0.2097	C	0.6176	0.7903	0.382353	0.470588	0.147059	0.580645	0.419355	0	CPXM2, CHST15	Aspartate aminotransferase activity (14), Loin muscle area (3), Oleic acid content (3), Shear force at first peak (3), Shear force (3), Estimated carcass lean content (2), Melting point (2), pH 24 hr post-mortem (loin) (2), androstenone sensory panel (1), Backfat at last rib (1), Body weight (birth) (1), Carcass weight (cold) (1), Fat-cuts percentage (1), Fat protein content (1), Granular leukocy…
14	M1GA0019145	rs80790675	134455799	A	0.1618	0.04545	G	0.8382	0.95455	0.676471	0.323529	0	0.909091	0.0909091	0	ZRANB1, CTBP2	Aspartate aminotransferase activity (14), Loin muscle area (3), Oleic acid content (3), Shear force at first peak (3), Shear force (3), Estimated carcass lean content (2), Melting point (2), pH 24 hr post-mortem (loin) (2), androstenone sensory panel (1), Backfat at last rib (1), Basophil percentage (1), Body weight (birth) (1), Carcass weight (cold) (1), Fat-cuts percentage (1), Fat protein cont…
14	ALGA0081712	rs80920329	134772687	T	0.04412	0	C	0.95588	1	0.911765	0.0882353	0	0.03125	0.59375	0.375	--	Aspartate aminotransferase activity (14), Loin muscle area (3), Oleic acid content (3), Shear force at first peak (3), Shear force (3), Estimated carcass lean content (2), Melting point (2), pH 24 hr post-mortem (loin) (2), androstenone sensory panel (1), Backfat at last rib (1), Body weight (birth) (1), Carcass weight (cold) (1), Fat-cuts percentage (1), Fat protein content (1), Ham fat thicknes…
14	ASGA0066628	rs80992445	135423954	C	0.3088	0	T	0.6912	1	0.441176	0.5	0.0588235	1	0	0	FANK1, ADAM12	Aspartate aminotransferase activity (14), Loin muscle area (3), Oleic acid content (3), Shear force at first peak (3), Shear force (3), Estimated carcass lean content (2), Mean corpuscular hemoglobin concentration (2), Meat color L* (2), Melting point (2), pH 24 hr post-mortem (loin) (2), Stearic acid content (2), androstenone sensory panel (1), Body weight (birth) (1), Drip loss (1), Fat-cuts pe…
14	ASGA0067593	rs80792424	145924932	A	0.2574	0	G	0.7426	1	0.544118	0.397059	0.0588235	0.0606061	0.181818	0.757576	--	Loin muscle area (3), Shear force at first peak (3), Belly weight (2), Estimated carcass lean content (2), Shear force (2), androstenone sensory panel (1), Body weight (birth) (1), Diameter of type IIa muscle fibers (1), Diameter of type IIb muscle fibers (1), Fat-cuts percentage (1), Lactate level (1), Loin muscle depth (1), Loin weight (1), Meat color L* (1), Meat color OPTO (1), Number of musc…
14	ASGA0067689	rs80829430	146793391	A	0.3456	0	G	0.6544	1	0.382353	0.544118	0.0735294	0	0.0606061	0.939394	--	Loin muscle area (3), Shear force at first peak (3), Belly weight (2), Estimated carcass lean content (2), Shear force (2), androstenone sensory panel (1), Body weight (birth) (1), Diameter of type IIa muscle fibers (1), Diameter of type IIb muscle fibers (1), Estrone laboratory (1), Fat-cuts percentage (1), Gait score (hind) (1), Lactate level (1), Loin muscle depth (1), Loin weight (1), Meat co…
14	ALGA0082915	rs80930857	146908519	C	0.04412	0	T	0.95588	1	0.911765	0.0882353	0	0.030303	0.363636	0.606061	--	Loin muscle area (3), Shear force at first peak (3), Belly weight (2), Estimated carcass lean content (2), Shear force (2), androstenone sensory panel (1), Body weight (birth) (1), Diameter of type IIa muscle fibers (1), Diameter of type IIb muscle fibers (1), Estrone laboratory (1), Fat-cuts percentage (1), Gait score (hind) (1), Lactate level (1), Loin muscle depth (1), Loin weight (1), Meat co…
15	MARC0069829	rs80856003	4391446	C	0.1471	0.06061	T	0.8529	0.93939	0.735294	0.235294	0.0294118	0.878788	0.121212	0	ACVR2A	Anal atresia (1), chew score (1), Cooking loss (1), CSFV antibody level (1), Days to 110 kg (1), indole laboratory (1), Intramuscular fat content (1), Loin muscle area (1), Meat color score (1), Omega-3 fatty acid content (1), pH 24 hr post-mortem (loin) (1), pH 24 hr post mortem (ham) (1), Shear force (1)
15	ALGA0106591	rs81334120	16087823	T	0.2941	0	C	0.7059	1	0.514706	0.382353	0.102941	0.030303	0.0909091	0.878788	MCM6, LCT, UBXN4, R3HDM1	Shear force (3), Backfat at tenth rib (1), Backfat between 6th and 7th ribs (1), C3c concentration (1), chew score (1), Cooking loss (1), Corpus luteum number (1), Hind feet conformation (1), Hind leg conformation (1), Insulin-like growth factor 1 level (1), Intestinal fat weight (1), Meat color score (1), pH 24 hr post-mortem (loin) (1), pH 24 hr post mortem (ham) (1)
15	ASGA0084556	rs81343963	23446469	C	0.007353	0	A	0.992647	1	0.985294	0.0147059	0	0.212121	0.484848	0.30303	DDX18, CCDC93	Average backfat thickness (1), Backfat at tenth rib (1), Backfat between 6th and 7th ribs (1), C3c concentration (1), Corpus luteum number (1), Hind feet conformation (1), Hind leg conformation (1), Intestinal fat weight (1), Juiciness score (1), Palmitic acid content (1), Percentage type I fibers (1), pH 24 hr post-mortem (loin) (1), pH 24 hr post mortem (ham) (1), Saturated fatty acid content (…
15	CASI0009769	rs336103560	29568324	T	0.2868	0.0303	C	0.7132	0.9697	0.485294	0.455882	0.0588235	0.939394	0.0606061	0	TSN, NIFK	Average backfat thickness (2), Backfat at tenth rib (2), Dressing percentage (2), Loin muscle area (2), 45 min-24 h pH decline (1), Backfat at last rib (1), Backfat between 6th and 7th ribs (1), C3c concentration (1), Conductivity 24 hours postmortem (ham) (1), Corpus luteum number (1), Creatinine level (1), Dressing - Ham over carcass (1), Intestinal fat weight (1), Juiciness score (1), Lean mea…
15	ALGA0084558	rs81002751	31743477	T	0.09559	0	C	0.90441	1	0.808824	0.191176	0	0.030303	0.333333	0.636364	TMEM177, CFAP221, SCTR, TMEM37	Average backfat thickness (2), Backfat at tenth rib (2), Dressing percentage (2), Loin muscle area (2), Backfat at last rib (1), Backfat between 6th and 7th ribs (1), Body weight (birth) (1), C3c concentration (1), Corpus luteum number (1), Creatinine level (1), Dressing - Ham over carcass (1), Intestinal fat weight (1), Juiciness score (1), Lean meat percentage (1), Number of stillborn (1), Palm…
15	ALGA0108788	rs81336750	42523150	C	0.3603	0	T	0.6397	1	0.382353	0.514706	0.102941	0	0	1	--	Loin muscle area (4), Average backfat thickness (2), Backfat at tenth rib (2), Dressing percentage (2), Lean meat percentage (2), pH 24 hr post-mortem (loin) (2), pH for Semimembranosus (2), Backfat between 6th and 7th ribs (1), Body weight (weaning) (1), Conductivity 24 hours postmortem (loin) (1), Corpus luteum number (1), Creatinine level (1), Diameter of giant fibers (1), Diameter of type I m…
15	ASGA0069398	rs80826880	42771206	A	0.01471	0.06061	G	0.98529	0.93939	0.970588	0.0294118	0	0.909091	0.0606061	0.030303	--	Loin muscle area (4), Average backfat thickness (2), Backfat at tenth rib (2), Dressing percentage (2), Lean meat percentage (2), pH 24 hr post-mortem (loin) (2), pH for Semimembranosus (2), Backfat between 6th and 7th ribs (1), Body weight (weaning) (1), Conductivity 24 hours postmortem (loin) (1), Corpus luteum number (1), Creatinine level (1), Diameter of giant fibers (1), Diameter of type I m…
15	ASGA0069420	rs80972663	48738506	G	0.01471	0.2879	A	0.98529	0.7121	0.970588	0.0294118	0	0.484848	0.454545	0.0606061	RAB11FIP1, BRF2, ADGRA2, PLPBP, ERLIN2, ZNF703	Lean meat percentage (4), Loin muscle area (4), Dressing percentage (3), Average backfat thickness (2), Backfat at tenth rib (2), pH 24 hr post-mortem (loin) (2), pH for Semimembranosus (2), Shear force (2), tenderness score (2), Backfat at first rib (1), Backfat between 6th and 7th ribs (1), Body weight (weaning) (1), Conductivity 24 hours postmortem (loin) (1), Corpus luteum number (1), Creatin…
15	MARC0053531	rs81244466	65014590	G	0.04412	0	A	0.95588	1	0.926471	0.0588235	0.0147059	0.272727	0.393939	0.333333	ACVR1, CCDC148, UPP2	Lean meat percentage (4), pH 24 hr post-mortem (loin) (4), Dressing percentage (3), Loin muscle area (3), Backfat at tenth rib (2), Corpus luteum number (2), pH for Semimembranosus (2), Shear force (2), tenderness score (2), Average backfat thickness (1), Backfat at first rib (1), Backfat between 6th and 7th ribs (1), Body weight (weaning) (1), CD4-positive/CD8-positive leukocyte ratio (1), Condu…
15	ALGA0085682	rs81453343	66409291	A	0.125	0	C	0.875	1	0.794118	0.161765	0.0441176	0	0.272727	0.727273	WDSUB1, BAZ2B	pH 24 hr post-mortem (loin) (4), Lean meat percentage (3), Loin muscle area (3), Backfat at tenth rib (2), Corpus luteum number (2), pH for Semimembranosus (2), Shear force (2), tenderness score (2), Average backfat thickness (1), Backfat at first rib (1), Backfat between 6th and 7th ribs (1), Body weight (weaning) (1), CD4-positive/CD8-positive leukocyte ratio (1), Conductivity 24 hours postmort…
15	ALGA0085725	rs81001444	69615988	A	0.05882	0	G	0.94118	1	0.882353	0.117647	0	0.0606061	0.424242	0.515152	KCNH7	pH 24 hr post-mortem (loin) (4), Lean meat percentage (3), Loin muscle area (3), Backfat at tenth rib (2), Corpus luteum number (2), pH for Semimembranosus (2), Shear force (2), tenderness score (2), Average backfat thickness (1), Backfat at first rib (1), Backfat between 6th and 7th ribs (1), Body weight (weaning) (1), CD4-positive/CD8-positive leukocyte ratio (1), Conductivity 24 hours postmort…
15	H3GA0044550	rs80852223	86620801	C	0.1618	0	T	0.8382	1	0.705882	0.264706	0.0294118	0.030303	0.30303	0.666667	UBE2E3	pH 24 hr post-mortem (loin) (4), Backfat at tenth rib (3), Lean meat percentage (3), Loin muscle area (3), Average daily gain (2), Backfat at first rib (2), Corpus luteum number (2), Meat color-a (2), pH for Semimembranosus (2), Shear force (2), tenderness score (2), Average backfat thickness (1), Backfat between 6th and 7th ribs (1), Body weight (weaning) (1), CD4-positive/CD8-positive leukocyte…
15	ALGA0086775	rs81454331	123273726	C	0.1765	0	T	0.8235	1	0.691176	0.264706	0.0441176	0	0.30303	0.69697	EPHA4	Coping behavior (9), pH 24 hr post-mortem (loin) (5), Backfat at tenth rib (3), Lean meat percentage (3), Average daily gain (2), Average glycogen (2), Backfat at first rib (2), Corpus luteum number (2), Loin muscle area (2), Meat color-a (2), Meat color-L (2), Meat color score (2), muscle protein percentage (2), pH 24 hr post mortem (ham) (2), pH for Semimembranosus (2), Abdominal fat weight (1)…
15	ASGA0070480	rs81454507	130570661	C	0.2426	0	T	0.7574	1	0.544118	0.426471	0.0294118	0.030303	0.242424	0.727273	DNER	pH 24 hr post-mortem (loin) (5), tenderness score (5), Backfat at tenth rib (4), Average glycogen (3), Corpus luteum number (3), Lean meat percentage (3), Meat color-L (3), Shear force (3), Average daily gain (2), Cooking loss (2), Ear weight (2), Meat color score (2), muscle protein percentage (2), pH 24 hr post mortem (ham) (2), pH for Semimembranosus (2), 1h-48h pH decline (1), Abdominal fat w…
15	ALGA0121084	rs81328616	131105330	C	0.1103	0	A	0.8897	1	0.794118	0.191176	0.0147059	0.0909091	0.333333	0.575758	FBXO36, SLC16A14, SP110, SP140	pH 24 hr post-mortem (loin) (5), tenderness score (5), Backfat at tenth rib (4), Average glycogen (3), Corpus luteum number (3), Lean meat percentage (3), Meat color-L (3), Shear force (3), Average daily gain (2), Cooking loss (2), Ear weight (2), Meat color score (2), muscle protein percentage (2), pH 24 hr post mortem (ham) (2), pH for Semimembranosus (2), 1h-48h pH decline (1), Abdominal fat w…
15	ALGA0087053	rs81454650	132542374	G	0.3382	0.09091	A	0.6618	0.90909	0.411765	0.5	0.0882353	0.818182	0.181818	0	PTMA, PDE6D, NPPC, DIS3L2	pH 24 hr post-mortem (loin) (5), tenderness score (5), Backfat at tenth rib (4), Average glycogen (3), Lean meat percentage (3), Meat color-L (3), Shear force (3), Average daily gain (2), Cooking loss (2), Corpus luteum number (2), Ear weight (2), Meat color score (2), muscle protein percentage (2), pH 24 hr post mortem (ham) (2), pH for Semimembranosus (2), 1h-48h pH decline (1), Abdominal fat w…
15	ASGA0071775	rs80868823	152330949	A	0.08462	0	C	0.91538	1	0.861538	0.107692	0.0307692	0	0.40625	0.59375	--	Backfat between 6th and 7th ribs (1), Calcium level (1), Corpus luteum number (1), Creatinine level (1), Gestation length (1), pH 24 hr post-mortem (loin) (1), pH 24 hr post mortem (ham) (1), Phosphate level (1), Shear force (1)
16	ASGA0072264	rs81464379	10985374	A	0.02941	0.4394	C	0.97059	0.5606	0.941176	0.0588235	0	0.363636	0.393939	0.242424	--	Conductivity 24 hours postmortem (ham) (3), Cooking loss (3), C3c concentration (2), Carcass weight (hot) (2), Ear area (2), Ear weight (2), Shear force (2), Actinobacillus pleuropneumoniae susceptibility (1), Average daily gain (1), backfat above muscle dorsi (1), Backfat at last lumbar (1), Backfat between 3rd and 4th last ribs (1), Bacon depth (1), Belly meat content (1), Body weight (birth) (…
16	ALGA0089039	rs81464392	11056739	T	0.1618	0	C	0.8382	1	0.705882	0.264706	0.0294118	0.0606061	0.424242	0.515152	--	Conductivity 24 hours postmortem (ham) (3), Cooking loss (3), C3c concentration (2), Carcass weight (hot) (2), Ear area (2), Ear weight (2), Shear force (2), Actinobacillus pleuropneumoniae susceptibility (1), Average daily gain (1), backfat above muscle dorsi (1), Backfat at last lumbar (1), Backfat between 3rd and 4th last ribs (1), Bacon depth (1), Belly meat content (1), Body weight (birth) (…
16	ASGA0103033	rs81324442	19374390	C	0	0	T	1	1	1	0	0	0.0909091	0.575758	0.333333	TARS, ADAMTS12	Conductivity 24 hours postmortem (ham) (3), Cooking loss (3), C3c concentration (2), Carcass weight (hot) (2), Ear area (2), Ear weight (2), Shear force (2), Actinobacillus pleuropneumoniae susceptibility (1), Average daily gain (1), backfat above muscle dorsi (1), Backfat at last lumbar (1), Backfat between 3rd and 4th last ribs (1), Belly meat content (1), Body weight (birth) (1), CD4-positive …
16	H3GA0046264	rs81457160	24523831	T	0.1691	0	C	0.8309	1	0.691176	0.279412	0.0294118	0.030303	0.515152	0.454545	FYB, C9, DAB2	Loin muscle area (7), Conductivity 24 hours postmortem (ham) (3), Cooking loss (3), Teat number (3), C3c concentration (2), Carcass weight (hot) (2), Ear area (2), Ear weight (2), Shear force (2), Actinobacillus pleuropneumoniae susceptibility (1), Adipocyte diameter (1), backfat above muscle dorsi (1), Backfat at last lumbar (1), Backfat at last rib (1), Backfat between 3rd and 4th last ribs (1)…
16	ASGA0072685	rs80938030	24912368	T	0.125	0	G	0.875	1	0.75	0.25	0	0	0.56	0.44	--	Loin muscle area (6), Conductivity 24 hours postmortem (ham) (3), Cooking loss (3), Arachidic acid to stearic acid ratio (2), C3c concentration (2), Carcass weight (hot) (2), Ear area (2), Ear weight (2), Shear force (2), Teat number (2), Actinobacillus pleuropneumoniae susceptibility (1), Adipocyte diameter (1), backfat above muscle dorsi (1), Backfat at last lumbar (1), Backfat at last rib (1),…
16	ALGA0112241	rs81340806	28805215	C	0.25	0	T	0.75	1	0.529412	0.441176	0.0294118	0	0.0909091	0.909091	FGF10	Conductivity 24 hours postmortem (ham) (3), Cooking loss (3), Loin muscle area (3), Teat number (3), Arachidic acid to stearic acid ratio (2), C3c concentration (2), Coping behavior (2), Ear area (2), Ear weight (2), Shear force (2), Actinobacillus pleuropneumoniae susceptibility (1), Adipocyte diameter (1), Average backfat thickness (1), backfat above muscle dorsi (1), Backfat at last lumbar (1)…
16	MARC0056874	rs81247657	32178981	A	0.1912	0	G	0.8088	1	0.647059	0.323529	0.0294118	0.030303	0.272727	0.69697	ITGA1, PELO, ITGA2	Arachidic acid to stearic acid ratio (5), Conductivity 24 hours postmortem (ham) (3), Cooking loss (3), Loin muscle area (3), C3c concentration (2), Ear area (2), Ear weight (2), Shear force (2), Teat number (2), Actinobacillus pleuropneumoniae susceptibility (1), Adipocyte diameter (1), Arachidic acid content (1), Average backfat thickness (1), backfat above muscle dorsi (1), Backfat at last rib…
16	ASGA0072888	rs81457993	32468693	C	0.1544	0	A	0.8456	1	0.705882	0.279412	0.0147059	0	0.212121	0.787879	ITGA1, ITGA2, MOCS2	Conductivity 24 hours postmortem (ham) (3), Cooking loss (3), Loin muscle area (3), Backfat at last rib (2), C3c concentration (2), Drip loss (2), Ear area (2), Ear weight (2), Shear force (2), Teat number (2), Actinobacillus pleuropneumoniae susceptibility (1), Adipocyte diameter (1), Arachidic acid content (1), Arachidic acid to stearic acid ratio (1), Average backfat thickness (1), backfat abo…
16	ASGA0073311	rs81459434	49512115	G	0.02206	0	A	0.97794	1	0.955882	0.0441176	0	0.181818	0.333333	0.484848	--	Conductivity 24 hours postmortem (ham) (3), Cooking loss (3), C3c concentration (2), Meat color a* (2), Teat number (2), Actinobacillus pleuropneumoniae susceptibility (1), Adipocyte diameter (1), backfat above muscle dorsi (1), Backfat at last rib (1), Belly meat content (1), Body temperature (1), Body weight (birth) (1), Change in Mycoplasma hyopneumoniae antibody titer (1), Conductivity 24 hou…
16	ASGA0073314	rs81459447	49719828	C	0.2941	0	T	0.7059	1	0.514706	0.382353	0.102941	0.0606061	0.121212	0.818182	MSX2	Conductivity 24 hours postmortem (ham) (3), Cooking loss (3), C3c concentration (2), Meat color a* (2), Teat number (2), Actinobacillus pleuropneumoniae susceptibility (1), Adipocyte diameter (1), Arachidic acid to stearic acid ratio (1), backfat above muscle dorsi (1), Backfat at last rib (1), Belly meat content (1), Body temperature (1), Body weight (birth) (1), Change in Mycoplasma hyopneumoni…
16	ALGA0105383	rs81332690	55699815	C	0.3358	0	T	0.6642	1	0.537313	0.253731	0.208955	0	0.1875	0.8125	WWC1, TENM2	Conductivity 24 hours postmortem (ham) (3), Cooking loss (3), Arachidic acid to stearic acid ratio (2), C3c concentration (2), Coping behavior (2), Meat color a* (2), Teat number (2), Actinobacillus pleuropneumoniae susceptibility (1), Adipocyte diameter (1), Average backfat thickness (1), backfat above muscle dorsi (1), Backfat at last rib (1), Belly meat content (1), Body temperature (1), Body …
16	M1GA0021025	rs81459856	56029991	T	0.02206	0.3333	G	0.97794	0.6667	0.955882	0.0441176	0	0.363636	0.606061	0.030303	TENM2	Conductivity 24 hours postmortem (ham) (3), Cooking loss (3), C3c concentration (2), Coping behavior (2), Meat color a* (2), Teat number (2), Actinobacillus pleuropneumoniae susceptibility (1), Adipocyte diameter (1), Arachidic acid to stearic acid ratio (1), Average backfat thickness (1), backfat above muscle dorsi (1), Backfat at last rib (1), Belly meat content (1), Body temperature (1), Body …
16	MARC0051680	rs81242424	81072970	A	0.08824	0	G	0.91176	1	0.823529	0.176471	0	0	0.0909091	0.909091	--	Average backfat thickness (2), Average daily gain (2), C3c concentration (2), pH 24 hr post-mortem (loin) (2), backfat above muscle dorsi (1), Backfat at last rib (1), Backfat at tenth rib (1), body weight (19 weeks) (1), body weight (22 weeks) (1), Conductivity 24 hours post-mortem (1), Cooking loss (1), Dressing percentage (1), Fat weight (total) (1), HDL cholesterol (1), Interferon-gamma level…
16	ASGA0104098	rs81304008	82912736	C	0.2059	0	A	0.7941	1	0.647059	0.294118	0.0588235	0	0.424242	0.575758	--	Average backfat thickness (2), Average daily gain (2), C3c concentration (2), pH 24 hr post-mortem (loin) (2), backfat above muscle dorsi (1), Backfat at last rib (1), Backfat at tenth rib (1), body weight (19 weeks) (1), body weight (22 weeks) (1), Conductivity 24 hours post-mortem (1), Cooking loss (1), Dressing percentage (1), Fat weight (total) (1), HDL cholesterol (1), Interferon-gamma level…
17	ALGA0093074	rs81467442	13128275	G	0	0	A	1	1	1	0	0	0.181818	0.484848	0.333333	PSD3	Eosinophil number (3), Actinobacillus pleuropneumoniae susceptibility (2), Body weight (weaning) (2), Average backfat thickness (1), Average daily gain (1), Backfat at last rib (1), Cooking loss (1), Creatinine level (1), Drip loss (1), Haptoglobin concentration (1), Intramuscular fat content (1), Juiciness score (1), Mean corpuscular hemoglobin concentration (1), Meat color-a (1), Melanoma susce…
17	ASGA0075481	rs80904568	13832483	C	0.1765	0	T	0.8235	1	0.676471	0.294118	0.0294118	0.121212	0.393939	0.484848	PRNP, PRND, RASSF2, SLC23A2	Eosinophil number (3), Actinobacillus pleuropneumoniae susceptibility (2), Body weight (weaning) (2), Average backfat thickness (1), Average daily gain (1), Backfat at last rib (1), Cooking loss (1), Creatinine level (1), Drip loss (1), Haptoglobin concentration (1), Intramuscular fat content (1), Juiciness score (1), Mean corpuscular hemoglobin concentration (1), Meat color-a (1), Melanoma susce…
17	SIRI0000310	rs318760756	21384813	A	0.2132	0	G	0.7868	1	0.676471	0.220588	0.102941	0.151515	0.484848	0.363636	--	Loin muscle area (3), Meat color score (3), Actinobacillus pleuropneumoniae susceptibility (2), Coping behavior (2), Ear weight (2), Eosinophil number (2), Intramuscular fat content (2), pH 24 hr post-mortem (loin) (2), androstenone laboratory (1), Average backfat thickness (1), Backfat at tenth rib (1), Body weight (slaughter) (1), Body weight (weaning) (1), Cooking loss (1), Cryptorchidism (1),…
17	ASGA0075678	rs81465423	21701959	C	0.1691	0	T	0.8309	1	0.691176	0.279412	0.0294118	0	0.181818	0.818182	SPTLC3	Loin muscle area (3), Meat color score (3), Actinobacillus pleuropneumoniae susceptibility (2), Ear weight (2), Eosinophil number (2), Intramuscular fat content (2), androstenone laboratory (1), Average backfat thickness (1), Backfat at tenth rib (1), Backfat between 3rd and 4th last ribs (1), Body weight (slaughter) (1), Body weight (weaning) (1), Cooking loss (1), Cryptorchidism (1), Drip loss …
17	MARC0027908	rs80890117	24545548	T	0.05882	0.4848	C	0.94118	0.5152	0.882353	0.117647	0	0.272727	0.484848	0.242424	MACROD2	Average daily gain (7), Loin muscle area (3), Meat color score (3), Actinobacillus pleuropneumoniae susceptibility (2), Ear weight (2), Eosinophil number (2), Intramuscular fat content (2), Average backfat thickness (1), Backfat at tenth rib (1), Body weight (slaughter) (1), Body weight (weaning) (1), Cooking loss (1), Drip loss (1), External fat on ham (1), Haptoglobin concentration (1), Marblin…
17	ALGA0093770	rs80816241	24560843	A	0	0.197	G	1	0.803	1	0	0	0.636364	0.333333	0.030303	MACROD2	Average daily gain (7), Loin muscle area (3), Meat color score (3), Actinobacillus pleuropneumoniae susceptibility (2), Ear weight (2), Eosinophil number (2), Intramuscular fat content (2), Average backfat thickness (1), Backfat at tenth rib (1), Body weight (slaughter) (1), Body weight (weaning) (1), Cooking loss (1), Drip loss (1), External fat on ham (1), Haptoglobin concentration (1), Marblin…
17	MARC0024297	rs81293036	24650057	A	0.2279	0.3333	G	0.7721	0.6667	0.617647	0.308824	0.0735294	0.363636	0.606061	0.030303	MACROD2	Average daily gain (7), Loin muscle area (3), Meat color score (3), Actinobacillus pleuropneumoniae susceptibility (2), Ear weight (2), Eosinophil number (2), Intramuscular fat content (2), Average backfat thickness (1), Backfat at tenth rib (1), Body weight (slaughter) (1), Body weight (weaning) (1), Cooking loss (1), Drip loss (1), External fat on ham (1), Haptoglobin concentration (1), Marblin…
17	ALGA0093787	rs81465507	24831225	T	0.3088	0	C	0.6912	1	0.514706	0.352941	0.132353	0	0.272727	0.727273	MACROD2, KIF16B	Actinobacillus pleuropneumoniae susceptibility (2), Ear weight (2), Eosinophil number (2), Average backfat thickness (1), Average daily gain (1), Backfat at tenth rib (1), Body weight (slaughter) (1), Body weight (weaning) (1), Cooking loss (1), Drip loss (1), External fat on ham (1), Haptoglobin concentration (1), Intramuscular fat content (1), Mean corpuscular hemoglobin concentration (1), Meat…
17	ALGA0093797	rs80942887	25165926	T	0.07353	0.2424	C	0.92647	0.7576	0.867647	0.117647	0.0147059	0.606061	0.30303	0.0909091	KIF16B, SNRPB2	Actinobacillus pleuropneumoniae susceptibility (2), Ear weight (2), Eosinophil number (2), Average backfat thickness (1), Average daily gain (1), Backfat at tenth rib (1), Body weight (slaughter) (1), Body weight (weaning) (1), Cooking loss (1), Drip loss (1), External fat on ham (1), Haptoglobin concentration (1), Intramuscular fat content (1), Mean corpuscular hemoglobin concentration (1), Meat…
17	INRA0053127	rs324624275	26310337	A	0.03676	0.2879	C	0.96324	0.7121	0.926471	0.0735294	0	0.515152	0.393939	0.0909091	BANF2, SNX5, MGME1, OVOL2, PET117, KAT14	Actinobacillus pleuropneumoniae susceptibility (2), Ear weight (2), Eosinophil number (2), Average backfat thickness (1), Backfat at tenth rib (1), Body weight (slaughter) (1), Body weight (weaning) (1), Cooking loss (1), Drip loss (1), External fat on ham (1), Haptoglobin concentration (1), Intramuscular fat content (1), Mean corpuscular hemoglobin concentration (1), Meat color-a (1), muscle pro…
17	MARC0042231	rs80994010	26322886	C	0.1691	0.5	T	0.8309	0.5	0.661765	0.338235	0	0.272727	0.454545	0.272727	BANF2, SNX5, MGME1, OVOL2, PET117, KAT14	Actinobacillus pleuropneumoniae susceptibility (2), Ear weight (2), Eosinophil number (2), Average backfat thickness (1), Backfat at tenth rib (1), Body weight (slaughter) (1), Body weight (weaning) (1), Cooking loss (1), Drip loss (1), External fat on ham (1), Haptoglobin concentration (1), Intramuscular fat content (1), Mean corpuscular hemoglobin concentration (1), Meat color-a (1), muscle pro…
17	MARC0058896	rs80997838	26917006	T	0.375	0	C	0.625	1	0.397059	0.455882	0.147059	0.181818	0.424242	0.393939	DZANK1, POLR3F, RBBP9, SEC23B, DTD1, SCP2D1	Actinobacillus pleuropneumoniae susceptibility (2), Ear weight (2), Eosinophil number (2), Litter size (2), Average backfat thickness (1), Backfat at tenth rib (1), Body weight (slaughter) (1), Body weight (weaning) (1), Cooking loss (1), Drip loss (1), External fat on ham (1), Haptoglobin concentration (1), Intramuscular fat content (1), Litter weight total (1), Mean corpuscular hemoglobin conce…
17	ASGA0075816	rs80848476	27075748	T	0.2426	0	C	0.7574	1	0.602941	0.308824	0.0882353	0	0.103448	0.896552	DTD1, SCP2D1, SLC24A3	Actinobacillus pleuropneumoniae susceptibility (2), Ear weight (2), Eosinophil number (2), Litter size (2), Average backfat thickness (1), Backfat at tenth rib (1), Backfat between 3rd and 4th last ribs (1), Body weight (slaughter) (1), Body weight (weaning) (1), Cooking loss (1), Drip loss (1), External fat on ham (1), Haptoglobin concentration (1), Intramuscular fat content (1), Litter weight t…
17	ALGA0093872	rs80939477	27223912	A	0.2794	0	G	0.7206	1	0.514706	0.411765	0.0735294	0.272727	0.333333	0.393939	SLC24A3	Actinobacillus pleuropneumoniae susceptibility (2), Ear weight (2), Eosinophil number (2), Average backfat thickness (1), Backfat at tenth rib (1), Backfat between 3rd and 4th last ribs (1), Body weight (slaughter) (1), Body weight (weaning) (1), Conductivity 24 hours postmortem (loin) (1), Cooking loss (1), Drip loss (1), External fat on ham (1), Haptoglobin concentration (1), Intramuscular fat …
17	MARC0091571	rs80887554	27274308	G	0.1691	0.197	T	0.8309	0.803	0.705882	0.25	0.0441176	0.636364	0.333333	0.030303	SLC24A3	Actinobacillus pleuropneumoniae susceptibility (2), Ear weight (2), Eosinophil number (2), Average backfat thickness (1), Backfat at tenth rib (1), Backfat between 3rd and 4th last ribs (1), Body weight (slaughter) (1), Body weight (weaning) (1), Conductivity 24 hours postmortem (loin) (1), Cooking loss (1), Drip loss (1), External fat on ham (1), Haptoglobin concentration (1), Intramuscular fat …
17	ALGA0093896	rs80970014	27471326	G	0.01471	0	A	0.98529	1	0.970588	0.0294118	0	0.212121	0.545455	0.242424	SLC24A3	Actinobacillus pleuropneumoniae susceptibility (2), Ear weight (2), Eosinophil number (2), Teat number (2), Average backfat thickness (1), Average daily gain (1), Backfat at tenth rib (1), Body weight (slaughter) (1), Body weight (weaning) (1), Conductivity 24 hours postmortem (loin) (1), Cooking loss (1), Drip loss (1), External fat on ham (1), Haptoglobin concentration (1), Intramuscular fat co…
17	ALGA0093898	rs80972833	27528186	C	0.04412	0.4545	T	0.95588	0.5455	0.926471	0.0588235	0.0147059	0.333333	0.424242	0.242424	SLC24A3	Actinobacillus pleuropneumoniae susceptibility (2), Ear weight (2), Eosinophil number (2), Teat number (2), Average backfat thickness (1), Average daily gain (1), Backfat at tenth rib (1), Body weight (slaughter) (1), Body weight (weaning) (1), Conductivity 24 hours postmortem (loin) (1), Cooking loss (1), Drip loss (1), External fat on ham (1), Haptoglobin concentration (1), Intramuscular fat co…
17	MARC0009814	rs81262124	27588047	T	0.1544	0	C	0.8456	1	0.705882	0.279412	0.0147059	0.0909091	0.454545	0.454545	SLC24A3	Actinobacillus pleuropneumoniae susceptibility (2), Ear weight (2), Eosinophil number (2), Teat number (2), Average backfat thickness (1), Average daily gain (1), Backfat at tenth rib (1), Body weight (slaughter) (1), Body weight (weaning) (1), Conductivity 24 hours postmortem (loin) (1), Cooking loss (1), Drip loss (1), External fat on ham (1), Haptoglobin concentration (1), Intramuscular fat co…
17	ALGA0093905	rs81465532	27629919	T	0.2206	0.303	C	0.7794	0.697	0.588235	0.382353	0.0294118	0.424242	0.545455	0.030303	SLC24A3	Actinobacillus pleuropneumoniae susceptibility (2), Ear weight (2), Eosinophil number (2), Teat number (2), Average backfat thickness (1), Average daily gain (1), Backfat at tenth rib (1), Body weight (slaughter) (1), Body weight (weaning) (1), Conductivity 24 hours postmortem (loin) (1), Cooking loss (1), Drip loss (1), External fat on ham (1), Haptoglobin concentration (1), Intramuscular fat co…
17	MARC0032380	rs80804246	28251611	A	0.3235	0.5	G	0.6765	0.5	0.441176	0.470588	0.0882353	0.212121	0.575758	0.212121	RIN2, NAA20, CRNKL1, CFAP61, INSM1, RALGAPA2	Coping behavior (8), Actinobacillus pleuropneumoniae susceptibility (2), Ear weight (2), Eosinophil number (2), Average backfat thickness (1), Backfat at tenth rib (1), Body weight (slaughter) (1), Body weight (weaning) (1), Cooking loss (1), Drip loss (1), External fat on ham (1), Haptoglobin concentration (1), Intramuscular fat content (1), Mean corpuscular hemoglobin concentration (1), Meat co…
17	MARC0004304	rs80929238	28316028	T	0.1838	0.303	C	0.8162	0.697	0.705882	0.220588	0.0735294	0.484848	0.424242	0.0909091	CFAP61, INSM1, RALGAPA2	Coping behavior (8), Actinobacillus pleuropneumoniae susceptibility (2), Ear weight (2), Eosinophil number (2), Average backfat thickness (1), Backfat at tenth rib (1), Body weight (slaughter) (1), Body weight (weaning) (1), Cooking loss (1), Drip loss (1), External fat on ham (1), Haptoglobin concentration (1), Intramuscular fat content (1), Mean corpuscular hemoglobin concentration (1), Meat co…
17	INRA0053234	rs345498848	28340025	T	0.02941	0.2593	C	0.97059	0.7407	0.941176	0.0588235	0	0.518519	0.444444	0.037037	CFAP61, INSM1, RALGAPA2	Coping behavior (8), Actinobacillus pleuropneumoniae susceptibility (2), Ear weight (2), Eosinophil number (2), Average backfat thickness (1), Backfat at tenth rib (1), Body weight (slaughter) (1), Body weight (weaning) (1), Cooking loss (1), Drip loss (1), External fat on ham (1), Haptoglobin concentration (1), Intramuscular fat content (1), Mean corpuscular hemoglobin concentration (1), Meat co…
17	MARC0086847	rs80889020	28357778	G	0.02941	0.4545	A	0.97059	0.5455	0.941176	0.0588235	0	0.30303	0.484848	0.212121	CFAP61, INSM1, RALGAPA2	Coping behavior (8), Actinobacillus pleuropneumoniae susceptibility (2), Ear weight (2), Eosinophil number (2), Average backfat thickness (1), Backfat at tenth rib (1), Body weight (slaughter) (1), Body weight (weaning) (1), Cooking loss (1), Drip loss (1), External fat on ham (1), Haptoglobin concentration (1), Intramuscular fat content (1), Mean corpuscular hemoglobin concentration (1), Meat co…
17	ASGA0075899	rs81465630	29327842	G	0.08824	0.4697	T	0.91176	0.5303	0.823529	0.176471	0	0.242424	0.575758	0.181818	XRN2, NKX2-4, NKX2-2, PAX1	Age at puberty (4), Actinobacillus pleuropneumoniae susceptibility (2), Ear weight (2), Eosinophil number (2), Average backfat thickness (1), Backfat at tenth rib (1), Body weight (slaughter) (1), Body weight (weaning) (1), Cooking loss (1), Drip loss (1), External fat on ham (1), Haptoglobin concentration (1), Intramuscular fat content (1), Mean corpuscular hemoglobin concentration (1), Meat col…
17	M1GA0021701	rs81465642	29365448	G	0.06618	0.5	A	0.93382	0.5	0.867647	0.132353	0	0.242424	0.515152	0.242424	XRN2, NKX2-4, NKX2-2, PAX1	Age at puberty (4), Actinobacillus pleuropneumoniae susceptibility (2), Ear weight (2), Eosinophil number (2), Average backfat thickness (1), Backfat at tenth rib (1), Body weight (slaughter) (1), Body weight (weaning) (1), Cooking loss (1), Drip loss (1), External fat on ham (1), Haptoglobin concentration (1), Intramuscular fat content (1), Mean corpuscular hemoglobin concentration (1), Meat col…
17	H3GA0048238	rs80917390	30490728	A	0.02941	0.3485	G	0.97059	0.6515	0.941176	0.0588235	0	0.424242	0.454545	0.121212	NXT1, GZF1, NAPB, CSTL1, CST11, CST8, CST3, SYNDIG1	Actinobacillus pleuropneumoniae susceptibility (2), Ear weight (2), Eosinophil number (2), Average backfat thickness (1), Backfat at tenth rib (1), Body weight (slaughter) (1), Body weight (weaning) (1), Cooking loss (1), Drip loss (1), External fat on ham (1), Haptoglobin concentration (1), Intramuscular fat content (1), Mean corpuscular hemoglobin concentration (1), Meat color-a (1), muscle pro…
17	ASGA0076378	rs80886327	36387032	C	0.1618	0	T	0.8382	1	0.676471	0.323529	0	0.030303	0.272727	0.69697	NOL4L, COMMD7, DNMT3B, MAPRE1, EFCAB8, SUN5, BPIFB2, BPIFB6, BPIFB3	Actinobacillus pleuropneumoniae susceptibility (2), Backfat thickness between 3rd and 4th rib (2), Ear weight (2), Eosinophil number (2), Average backfat thickness (1), Backfat at tenth rib (1), Body weight (slaughter) (1), Body weight (weaning) (1), External fat on ham (1), Haptoglobin concentration (1), Mean corpuscular hemoglobin concentration (1), muscle protein percentage (1), Potassium leve…
17	MARC0070614	rs80943677	41305854	C	0.1912	0	T	0.8088	1	0.661765	0.294118	0.0441176	0	0.454545	0.545455	RPRD1B, TGM2, KIAA1755, BPI, LBP	Actinobacillus pleuropneumoniae susceptibility (2), Ear weight (2), Eosinophil number (2), Average backfat thickness (1), Backfat at tenth rib (1), Body weight (slaughter) (1), Body weight (weaning) (1), External fat on ham (1), Haptoglobin concentration (1), Interferon-gamma level (1), Intramuscular fat content (1), Mean corpuscular hemoglobin concentration (1), muscle protein percentage (1), Po…
17	ALGA0094902	rs80787177	43242568	T	0.3897	0	C	0.6103	1	0.352941	0.514706	0.132353	0	0	1	MAFB	Actinobacillus pleuropneumoniae susceptibility (2), Ear weight (2), Eosinophil number (2), Average backfat thickness (1), Backfat at tenth rib (1), Body weight (slaughter) (1), Body weight (weaning) (1), CSFV antibody level (1), External fat on ham (1), Gestation length (1), Haptoglobin concentration (1), Hemoglobin (1), Interferon-gamma level (1), Mean corpuscular hemoglobin concentration (1), m…
17	ALGA0094933	rs80997686	44382028	C	0.2721	0	T	0.7279	1	0.558824	0.338235	0.102941	0	0.15625	0.84375	CHD6	Actinobacillus pleuropneumoniae susceptibility (2), Ear weight (2), Eosinophil number (2), Body weight (weaning) (1), CSFV antibody level (1), Haptoglobin concentration (1), Hemoglobin (1), Interferon-gamma level (1), muscle protein percentage (1), Potassium level (1), Teat number (1), Triglyceride level (1)
17	H3GA0049036	rs80851176	47231214	C	0.2794	0	T	0.7206	1	0.544118	0.352941	0.102941	0	0.15625	0.84375	PKIG, ADA, WISP2, KCNK15, RIMS4, YWHAB, PABPC1L, TOMM34, STK4	Mean corpuscular hemoglobin content (15), Platelet count (3), White blood cell counts (3), Actinobacillus pleuropneumoniae susceptibility (2), Backfat at last rib (2), Coping behavior (2), Ear weight (2), Eosinophil number (2), Adipocyte diameter (1), Body weight (weaning) (1), Carcass length (1), CSFV antibody level (1), Fat-cuts percentage (1), Haptoglobin concentration (1), Hemoglobin (1), Hin…
17	INRA0054308	rs345971478	58236219	C	0.09559	0	A	0.90441	1	0.823529	0.161765	0.0147059	0.0909091	0.515152	0.393939	PMEPA1, C17H20orf85, ANKRD60	Meat color-L (4), Actinobacillus pleuropneumoniae susceptibility (2), Backfat at last rib (2), Meat color score (2), 45 min-24 h pH decline (1), Average glycolytic potential (1), Average lactate (1), Body weight (weaning) (1), Carcass length (1), CD4-positive CD8-positive leukocyte percentage (1), Fat-cuts percentage (1), Fat protein content (1), Haptoglobin concentration (1), Interferon-gamma le…
17	MARC0002455	rs80934137	68182659	G	0.1618	0	A	0.8382	1	0.691176	0.294118	0.0147059	0	0.30303	0.69697	--	Body weight (weaning) (1), Percentage type I fibers (1), Relative area of type IIa fibers (1), Teat number (1)
18	MARC0096007	rs81275617	2334006	C	0.03676	0	T	0.96324	1	0.926471	0.0735294	0	0.0909091	0.393939	0.515152	--	Actinobacillus pleuropneumoniae susceptibility (3), Diameter of type I muscle fibers (2), Adipocyte diameter (1), Average daily gain (1), Backfat at last rib (1), Body weight (weaning) (1), Change in Mycoplasma hyopneumoniae antibody titer (1), Diameter of muscle fibers (1), Diameter of type IIa muscle fibers (1), Litter size (1), Liver weight (1), Lymphocyte number (1), Mycoplasma hyopneumoniae …
18	MARC0087728	rs81268394	3781423	A	0.007353	0.04545	G	0.992647	0.95455	0.985294	0.0147059	0	0.909091	0.0909091	0	DPP6	Actinobacillus pleuropneumoniae susceptibility (3), Diameter of type I muscle fibers (2), Teat number (2), Total number born alive (2), Adipocyte diameter (1), Average daily gain (1), Backfat at last rib (1), Body weight (weaning) (1), Change in Mycoplasma hyopneumoniae antibody titer (1), Corpus luteum number (1), Diameter of muscle fibers (1), Diameter of type IIa muscle fibers (1), Front leg c…
18	ASGA0078796	rs81468481	9010445	T	0.125	0.3788	G	0.875	0.6212	0.764706	0.220588	0.0147059	0.393939	0.454545	0.151515	TMEM178B, MRPS33, BRAF, NDUFB2, ADCK2	Actinobacillus pleuropneumoniae susceptibility (3), Backfat at last rib (3), Linoleic acid content (2), Spareribs weight (2), Abdominal fat weight (1), Adipocyte diameter (1), Average backfat thickness (1), Backfat at tenth rib (1), Backfat linear at tenth rib (1), Belly weight (1), Body weight (birth) (1), Body weight (end of test) (1), Calcium level (1), Corpus luteum number (1), Dressing perce…
18	MARC0006153	rs81241795	20849011	T	0.02941	0.04545	C	0.97059	0.95455	0.955882	0.0294118	0.0147059	0.909091	0.0909091	0	SND1, PAX4, FSCN3, ARF5, GCC1, ZNF800, GRM8	Actinobacillus pleuropneumoniae susceptibility (3), Backfat at last rib (3), Linoleic acid content (3), Fat protein content (2), Palmitic acid content (2), pH 24 hr post-mortem (loin) (2), Polyunsaturated fatty acid content (2), Spareribs weight (2), Abdominal fat weight (1), Adipocyte diameter (1), Average daily gain (1), Backfat at first rib (1), Backfat at tenth rib (1), Backfat linear at tent…
18	ALGA0097485	rs81467760	25135914	T	0.1618	0	C	0.8382	1	0.691176	0.294118	0.0147059	0.0625	0.21875	0.71875	AASS, PTPRZ1	Actinobacillus pleuropneumoniae susceptibility (3), Backfat at last rib (3), Drip loss (3), Feed intake per feeding (3), Linoleic acid content (2), Spareribs weight (2), Abdominal fat weight (1), Adipocyte diameter (1), Backfat at rump (1), Backfat at tenth rib (1), Backfat linear at tenth rib (1), Body weight (birth) (1), Body weight (end of test) (1), C3c concentration (1), Calcium level (1), C…
18	MARC0036835	rs81229011	25628750	T	0.3162	0	G	0.6838	1	0.426471	0.514706	0.0588235	0	0.0909091	0.909091	FAM3C, WNT16, CPED1	Actinobacillus pleuropneumoniae susceptibility (3), Backfat at last rib (3), Drip loss (3), Front leg conformation (2), Hind leg conformation (2), Intramuscular fat content (2), Linoleic acid content (2), Spareribs weight (2), Abdominal fat weight (1), Adipocyte diameter (1), Backfat at tenth rib (1), Backfat linear at tenth rib (1), Body weight (birth) (1), Body weight (end of test) (1), C3c con…
18	H3GA0050669	rs81468277	29323151	T	0	0	C	1	1	1	0	0	0.0909091	0.575758	0.333333	ST7, CAPZA2, MET	Actinobacillus pleuropneumoniae susceptibility (3), Backfat at last rib (3), Drip loss (3), Backfat at tenth rib (2), Number of ribs (2), Abdominal fat weight (1), Adipocyte diameter (1), Average glycogen (1), Body weight (birth) (1), Body weight (end of test) (1), C3c concentration (1), Calcium level (1), Carcass length (1), Corpus luteum number (1), Ear erectness (1), Fat-cuts percentage (1), F…
18	ALGA0097710	rs81468323	29947696	C	0.04412	0	T	0.95588	1	0.926471	0.0588235	0.0147059	0.125	0.65625	0.21875	TES, TFEC	Actinobacillus pleuropneumoniae susceptibility (3), Backfat at last rib (3), Drip loss (3), Backfat at tenth rib (2), Number of ribs (2), Abdominal fat weight (1), Adipocyte diameter (1), Average glycogen (1), Body weight (birth) (1), Body weight (end of test) (1), C3c concentration (1), Calcium level (1), Carcass length (1), Corpus luteum number (1), Ear erectness (1), Fat-cuts percentage (1), F…
18	ALGA0098147	rs81469349	43936484	C	0	0	T	1	1	1	0	0	0	0.424242	0.575758	CREB5	Actinobacillus pleuropneumoniae susceptibility (3), Backfat at last rib (2), Backfat at tenth rib (2), Drip loss (2), Number of ribs (2), Red blood cell count (2), Abdominal fat weight (1), Average glycogen (1), Bicarbonate level (1), Blood pH (1), Body weight (birth) (1), Body weight (end of test) (1), Calcium level (1), Carbon dioxide level (1), Carcass length (1), Carcass weight (hot) (1), Cha…
18	ALGA0098221	rs81469562	46983072	G	0.1397	0	T	0.8603	1	0.735294	0.25	0.0147059	0.121212	0.454545	0.424242	NPVF, C18H7orf31, CYCS	Actinobacillus pleuropneumoniae susceptibility (3), Backfat at last rib (2), Backfat at tenth rib (2), Drip loss (2), Number of ribs (2), pH 24 hr post-mortem (loin) (2), Red blood cell count (2), Teat number (2), Average glycogen (1), Bicarbonate level (1), Blood pH (1), Body weight (birth) (1), Body weight (end of test) (1), Calcium level (1), Carbon dioxide level (1), Carcass length (1), Carca…
18	DIAS0001120	rs327907054	47342578	G	0	0	A	1	1	1	0	0	0	0.151515	0.848485	C18H7orf31, CYCS, OSBPL3, DFNA5	Actinobacillus pleuropneumoniae susceptibility (3), Backfat at last rib (2), Backfat at tenth rib (2), Drip loss (2), Number of ribs (2), pH 24 hr post-mortem (loin) (2), Red blood cell count (2), Average glycogen (1), Bicarbonate level (1), Blood pH (1), Body weight (birth) (1), Body weight (end of test) (1), Calcium level (1), Carbon dioxide level (1), Carcass length (1), Carcass weight (hot) (…
18	ALGA0098356	rs81469928	47975445	T	0.04412	0	C	0.95588	1	0.926471	0.0588235	0.0147059	0.121212	0.484848	0.393939	NPY	Actinobacillus pleuropneumoniae susceptibility (3), Red blood cell count (2), Average glycogen (1), Backfat at last rib (1), Backfat at tenth rib (1), Bicarbonate level (1), Blood pH (1), Carbon dioxide level (1), Corpus luteum number (1), Drip loss (1), Ear erectness (1), Femur length (1), Myristic acid content (1), Nonfunctional nipples (1), Number of ribs (1), Platelet count (1), Salmonella co…
18	ASGA0080210	rs81470658	52926915	G	0.2132	0.5	T	0.7868	0.5	0.588235	0.397059	0.0147059	0.242424	0.515152	0.242424	INHBA	Actinobacillus pleuropneumoniae susceptibility (3), Corpus luteum number (2), Age at puberty (1), Backfat at last rib (1), Drip loss (1), Feed conversion ratio (1), Mean platelet volume (1), Nonfunctional nipples (1), Shear force (1), Teat number (1)
18	M1GA0023322	rs81470674	53009145	C	0	0.3636	T	1	0.6364	1	0	0	0.454545	0.363636	0.181818	INHBA	Actinobacillus pleuropneumoniae susceptibility (3), Corpus luteum number (2), Age at puberty (1), Backfat at last rib (1), Drip loss (1), Mean platelet volume (1), Nonfunctional nipples (1), Teat number (1)
18	ASGA0080217	rs81470686	53033234	A	0.02941	0.3182	G	0.97059	0.6818	0.941176	0.0588235	0	0.454545	0.454545	0.0909091	INHBA	Actinobacillus pleuropneumoniae susceptibility (3), Corpus luteum number (2), Age at puberty (1), Backfat at last rib (1), Drip loss (1), Mean platelet volume (1), Nonfunctional nipples (1), Teat number (1)
18	ASGA0080224	rs81470716	53131081	G	0.08824	0	A	0.91176	1	0.823529	0.176471	0	0.25	0.4375	0.3125	--	Actinobacillus pleuropneumoniae susceptibility (3), Corpus luteum number (2), Backfat at last rib (1), Drip loss (1), Nonfunctional nipples (1), Teat number (1)
18	ALGA0098672	rs81470753	53158463	C	0.1397	0.3333	T	0.8603	0.6667	0.735294	0.25	0.0147059	0.424242	0.484848	0.0909091	--	Actinobacillus pleuropneumoniae susceptibility (3), Backfat at last rib (1), Corpus luteum number (1), Drip loss (1), Nonfunctional nipples (1), Teat number (1)
18	H3GA0051139	rs81470925	54505589	C	0.04412	0	T	0.95588	1	0.911765	0.0882353	0	0.0606061	0.424242	0.515152	CDK13, RALA, YAE1D1	Actinobacillus pleuropneumoniae susceptibility (2), Backfat at last rib (1), Corpus luteum number (1), Drip loss (1), Meat color L* (1), Nonfunctional nipples (1), Teat number (1)
18	M1GA0023373	rs81470957	55243390	T	0.04412	0.3182	C	0.95588	0.6818	0.911765	0.0882353	0	0.424242	0.515152	0.0606061	POU6F2, VPS41	Actinobacillus pleuropneumoniae susceptibility (2), Average glycogen (1), Backfat at last rib (1), Corpus luteum number (1), Drip loss (1), Meat color L* (1), Nonfunctional nipples (1), Testicular length (1)
18	H3GA0051216	rs81471255	57080624	T	0.08088	0	C	0.91912	1	0.852941	0.132353	0.0147059	0.030303	0.515152	0.454545	--	Average glycogen (1), Meat color L* (1), Nonfunctional nipples (1)
1Chromosome; 2 The frequency of allele 1 (A1) in Hainan pigs; 3 The frequency of allele 2 (A2) in Hainan pigs;4 The genotype frequency (A1A1) in Hainan pigs; 5 The genotype frequency (A1A2) in Hainan pigs; 6 The genotype frequency (A2A2) in Hainan pigs.

## Sheet: The LD degree of SNPs
The linkage disequilibrium (LD) degree between pairs of SNPs in Hainan pigs and Baoshan pigs
Chr1	L1	L2	D'	LOD	r2	CIlow	CIhi	Dist	T-int
1	MARC0061528	ASGA0000657	0.252	1.28	0.051	0.08	0.43	17634	20.67
1	MARC0061528	ALGA0000926	1	4.42	0.056	0.67	1	4676601	-
1	MARC0061528	MARC0057601	0.798	7.51	0.154	0.58	0.91	7943407	-
1	MARC0061528	ASGA0001308	0.838	1.98	0.034	0.35	0.95	9327730	-
1	MARC0061528	H3GA0000965	1	5.48	0.064	0.72	1	10302130	-
[truncated: 16,081 more rows]

## Sheet: GO terms and KEGG pathways
Gene Ontology (GO) terms and Kyoto Encyclopedia of Genes and Genomes (KEGG) pathways enriched with candidate genes in Hainan pig and Baoshan pig populations
[truncated: 35 more rows]
