# Supplementary material for: Genome-Wide Signatures of Selection Detection in Three South China Indigenous Pigs
Source: Genes (Basel). 2019 May 7;10(5):346. doi: 10.3390/genes10050346 (PMC6563113; doi:10.3390/genes10050346)
Supplement: Supplementary file 1 [file genes-10-00346-s001.zip › Table S3-Significant SNPs detected by single method in Hainan pigs and Saba pigs.xlsx]

## Sheet: XP-EHH-Hainan pigs
The significant SNPs detected by XP-EHH in Hainan pigs
Chr1	SNP	Position(bp)	iHH2 in Hainan pigs	iHH in Saba pigs	raw XP-EHH score	standardized XP-EHH score	P(standardized XP-EHH score)
1	ASGA0005720	242311874	2.79547	1.15992	0.879649	2.74579	0.996982
1	ALGA0007919	242403585	2.57579	1.12662	0.826935	2.58912	0.995189
1	ALGA0008008	247077207	2.08184	0.908462	0.829254	2.59601	0.995284
1	ASGA0006326	267824331	1.19741	0.523715	0.826965	2.58921	0.99519
1	ASGA0006333	267863506	1.29394	0.502658	0.945537	2.94162	0.998368
1	H3GA0004072	268196546	1.36757	0.571295	0.872888	2.7257	0.996792
1	H3GA0004073	268224998	1.40725	0.472689	1.09095	3.37381	0.999629
1	ALGA0008826	269269240	2.806	1.17036	0.874447	2.73033	0.996836
1	ALGA0008961	276982150	4.53429	1.66592	1.00129	3.10733	0.999056
1	ALGA0009797	290878068	1.62484	0.702946	0.837883	2.62166	0.995625
1	ALGA0009798	290902364	1.61632	0.559947	1.06007	3.28203	0.999485
1	H3GA0004595	290972764	1.50276	0.617569	0.889268	2.77438	0.997235
1	H3GA0004598	291051403	1.75294	0.655709	0.983332	3.05396	0.998871
1	MARC0086062	291219636	1.76017	0.691506	0.934293	2.9082	0.998182
1	ALGA0009831	291237694	1.70125	0.500262	1.22399	3.76923	0.999918
1	M1GA0001507	291277150	1.71709	0.469308	1.29713	3.98661	0.999966
1	INRA0007400	291299470	1.71062	0.651369	0.965537	3.00107	0.998655
1	ASGA0007242	291465838	1.51323	0.611735	0.905699	2.82322	0.997623
1	ALGA0009867	291583973	1.48025	0.63565	0.845319	2.64376	0.9959
1	ALGA0009879	291673725	1.6832	0.696557	0.882303	2.75368	0.997054
1	ALGA0109136	299480851	2.22797	0.963565	0.838208	2.62263	0.995637
1	SIRI0001487	299578776	2.28556	0.83813	1.00319	3.11298	0.999074
1	MARC0067663	299595167	2.04994	0.889563	0.834835	2.6126	0.995507
1	H3GA0004889	299677684	2.20434	0.964401	0.826676	2.58835	0.995178
1	ALGA0010487	301030268	1.07865	0.437258	0.902943	2.81503	0.997561
1	H3GA0004945	301126002	0.981801	0.41111	0.870528	2.71869	0.996723
1	ASGA0007965	303920214	0.507887	0.208524	0.890205	2.77717	0.997258
1	ASGA0007968	303954118	0.496238	0.201231	0.902605	2.81402	0.997554
1	MARC0054266	303967546	0.645722	0.22676	1.04647	3.24161	0.999406
2	H3GA0006791	52617048	4.2551	1.68425	0.926795	2.88592	0.998049
2	H3GA0006928	82655327	3.32678	1.36483	0.890978	2.77947	0.997278
2	H3GA0006931	82781476	3.32678	1.45919	0.824124	2.58077	0.995071
2	H3GA0006930	82818944	3.16136	1.14773	1.01321	3.14276	0.999163
2	MARC0016221	82824569	3.27853	1.00372	1.18368	3.64942	0.999869
2	H3GA0006932	82861070	3.22966	1.05595	1.11793	3.454	0.999724
2	ASGA0011214	116660504	2.47311	1.06675	0.840854	2.63049	0.995737
2	ASGA0011215	116685939	2.13778	0.937353	0.824462	2.58177	0.995085
2	ALGA0014996	116712813	2.44786	1.02606	0.869486	2.71559	0.996692
2	ALGA0014997	116724385	2.45019	1.03013	0.866476	2.70664	0.996602
2	H3GA0007335	116866473	2.41199	1.00648	0.873994	2.72899	0.996824
2	ASGA0011226	116939471	2.41953	1.02988	0.854128	2.66994	0.996207
2	ALGA0015023	117038311	2.37761	0.854471	1.02337	3.17295	0.999246
2	ASGA0011229	117067963	2.20734	0.870054	0.930988	2.89838	0.998125
3	MARC0062909	49132861	1.88172	0.722909	0.956656	2.97467	0.998533
3	MARC0063543	49137354	1.87616	0.6455	1.06696	3.30251	0.999521
3	ASGA0014467	49255153	1.74697	0.613461	1.04652	3.24176	0.999406
3	H3GA0009450	49321597	1.5875	0.486375	1.18293	3.64719	0.999867
3	ASGA0014452	49378563	1.45612	0.505576	1.05783	3.27537	0.999472
3	ASGA0014437	49438907	1.39822	0.446377	1.14179	3.52492	0.999788
3	ALGA0018852	49511935	1.39694	0.450306	1.13211	3.49615	0.999764
3	ALGA0018858	49542819	1.39957	0.429619	1.18102	3.64151	0.999864
3	ALGA0018859	49555848	1.42424	0.480435	1.08671	3.36121	0.999612
3	ALGA0018863	49578962	1.62488	0.582001	1.02671	3.18288	0.999271
3	ALGA0103434	53582231	3.07132	1.23627	0.910011	2.83603	0.997716
3	ALGA0018977	54006786	3.10674	1.35257	0.831564	2.60288	0.995378
3	H3GA0009538	55513034	3.2064	1.29185	0.909071	2.83324	0.997696
3	ALGA0019015	55599985	3.22868	1.03049	1.14204	3.52566	0.999789
3	ASGA0014621	55803289	2.77246	1.05364	0.967487	3.00686	0.99868
3	MARC0023781	56005947	2.22751	0.745257	1.09491	3.38558	0.999645
3	MARC0001284	56033515	1.94494	0.769965	0.926639	2.88546	0.998046
3	ASGA0014635	56048563	1.8305	0.72389	0.927705	2.88862	0.998065
3	ALGA0019043	56074358	1.90546	0.687033	1.0201	3.16324	0.99922
3	ALGA0019046	56106383	1.91717	0.708629	0.995276	3.08945	0.998997
3	ALGA0019055	56277492	2.05375	0.709536	1.06281	3.29018	0.999499
3	ASGA0014649	56289772	2.04674	0.602642	1.22268	3.76533	0.999917
3	MARC0019609	56328318	2.0345	0.56579	1.27978	3.93504	0.999958
3	ASGA0014658	56346675	2.09844	0.569185	1.30474	4.00923	0.99997
3	ALGA0019103	56607127	2.12638	0.63658	1.20607	3.71597	0.999899
3	INRA0010621	56668305	2.03726	0.662214	1.12377	3.47136	0.999741
3	DRGA0003897	56709945	2.17045	0.665338	1.18239	3.64558	0.999867
3	ALGA0019110	56746317	2.18355	0.931683	0.851715	2.66277	0.996125
3	ALGA0121518	64247915	2.02969	0.880089	0.835617	2.61492	0.995538
5	H3GA0015245	3370245	0.540382	0.2346	0.834395	2.61129	0.99549
6	ALGA0120898	34787357	1.35757	0.508231	0.982514	3.05152	0.998862
6	ASGA0091288	34824198	1.3268	0.474383	1.02851	3.18823	0.999284
6	ALGA0104800	34960452	1.48759	0.56645	0.96552	3.00102	0.998655
6	ASGA0090354	35043386	1.37985	0.553263	0.913895	2.84758	0.997797
8	H3GA0052920	50503562	5.24877	2.11466	0.909099	2.83332	0.997697
9	MARC0058690	136859037	1.19784	0.507787	0.858215	2.68209	0.996342
10	ALGA0056525	5836223	0.97732	0.416361	0.853261	2.66737	0.996178
10	M1GA0013593	5874072	0.980079	0.375291	0.959932	2.98441	0.998579
11	INRA0036268	48200175	1.54062	0.625343	0.901638	2.81115	0.997532
11	ALGA0062295	53583025	1.04153	0.450171	0.838821	2.62445	0.995661
11	ALGA0062298	53614036	1.08398	0.446901	0.886055	2.76483	0.997152
11	ALGA0062301	53700476	1.23698	0.397854	1.13435	3.5028	0.99977
11	ALGA0062302	53726857	1.23266	0.525546	0.852492	2.66508	0.996151
12	ASGA0095394	27612192	0.95033	0.399629	0.866274	2.70604	0.996595
12	MARC0090250	27619801	0.994263	0.388586	0.939487	2.92364	0.99827
12	MARC0008574	32527645	0.684033	0.28898	0.861647	2.69229	0.996452
12	MARC0085766	32562570	0.691769	0.282762	0.894646	2.79037	0.997368
12	ASGA0054039	32702123	0.981678	0.395851	0.908225	2.83073	0.997678
12	ASGA0054041	32751816	0.981678	0.422737	0.842514	2.63542	0.995798
12	ASGA0089300	33220015	0.936303	0.393312	0.867337	2.7092	0.996628
13	ASGA0059890	207798270	0.761528	0.311806	0.892946	2.78531	0.997326
13	ASGA0059909	208055517	1.00544	0.42636	0.857893	2.68113	0.996331
13	MARC0073650	208111846	1.3227	0.568638	0.844184	2.64039	0.995859
13	H3GA0038005	210838951	1.06483	0.447069	0.867859	2.71075	0.996643
13	ALGA0073833	210866603	1.04485	0.427999	0.89251	2.78402	0.997316
14	ASGA0064607	83745784	2.17792	0.93775	0.842644	2.63581	0.995803
14	ALGA0079061	83772578	2.16174	0.907838	0.867602	2.70999	0.996636
14	ASGA0064611	83799407	2.21717	0.948767	0.848823	2.65417	0.996025
14	MARC0075372	83985696	2.57677	0.963851	0.983355	3.05402	0.998871
14	MARC0002411	83997793	2.52201	0.935994	0.991203	3.07735	0.998956
14	MARC0007162	83999974	2.58545	0.935601	1.01646	3.15242	0.99919
14	ALGA0079090	84042439	2.53152	0.923764	1.00812	3.12763	0.999119
14	ALGA0079106	84221823	2.74686	1.14898	0.871587	2.72183	0.996754
14	MARC0008412	84250314	2.75408	1.11809	0.901457	2.81061	0.997528
15	ALGA0087312	136998221	0.82201	0.338643	0.886807	2.76707	0.997172
15	ALGA0087310	137038624	0.918723	0.399651	0.832393	2.60534	0.995411
16	ASGA0073329	50941240	2.48618	1.04051	0.871035	2.72019	0.996738
1Chromosome; 2 the integrated haplotype score.

## Sheet: XP-EHH-Saba pigs
The significant SNPs detected by XP-EHH in Saba pigs
Chr1	SNP	Position(bp)	iHH2 in Hainan pigs	iHH in Saba pigs	raw XP-EHH score	standardized XP-EHH score	P(standardized XP-EHH score)
1	MARC0051679	62058511	0.526193	1.33152	-0.92841	-2.62802	0.00429414
1	ALGA0003587	62243476	0.478102	1.33152	-1.02425	-2.91287	0.0017906
1	ASGA0002967	62345329	0.508071	1.36846	-0.990819	-2.81351	0.00245018
1	H3GA0001791	62475462	0.483953	1.38272	-1.04982	-2.98887	0.00140005
1	ASGA0002979	62572891	0.463332	1.31237	-1.04115	-2.9631	0.00152278
1	ALGA0003618	62600096	0.456561	1.17462	-0.944974	-2.67725	0.00371142
2	ALGA0011791	9575182	0.203739	0.575041	-1.0376	-2.95255	0.0015758
2	ALGA0112799	9613380	0.243101	0.683806	-1.0342	-2.94245	0.00162815
2	MARC0030353	27387015	0.195884	0.524111	-0.984181	-2.79378	0.00260478
2	ASGA0012719	152624944	0.341402	0.893231	-0.961784	-2.72722	0.00319357
2	ASGA0012722	152645933	0.342311	0.905251	-0.972494	-2.75905	0.00289851
2	H3GA0054067	154466689	0.225304	0.574354	-0.935794	-2.64997	0.00402496
2	ASGA0094295	155776159	0.413693	1.1143	-0.990856	-2.81362	0.00244934
2	ASGA0093951	155790486	0.352532	1.08429	-1.12354	-3.20798	0.000668359
2	MARC0035716	155810403	0.406298	1.05556	-0.954744	-2.70629	0.00340197
2	ASGA0105629	156102759	0.546397	1.45003	-0.975994	-2.76945	0.00280756
2	ASGA0098732	156149081	0.54283	1.37926	-0.932506	-2.6402	0.0041429
2	ASGA0104897	157139246	0.447656	1.20576	-0.990837	-2.81356	0.00244977
2	M1GA0003354	157175346	0.390439	1.14499	-1.07588	-3.06633	0.00108354
2	H3GA0008263	157246404	0.361823	1.18658	-1.18767	-3.39858	0.000338681
2	ALGA0016994	157286285	0.386625	1.18658	-1.12137	-3.20153	0.000683504
2	MARC0006554	157391622	0.44873	1.25945	-1.03201	-2.93594	0.00166271
2	ALGA0109062	157472208	0.411756	1.19713	-1.06725	-3.04068	0.00118024
2	M1GA0026729	157490347	0.460394	1.2008	-0.958663	-2.71794	0.0032845
2	ASGA0089573	157492614	0.460394	1.2008	-0.958663	-2.71794	0.0032845
2	H3GA0008320	157590383	0.45707	1.20471	-0.969158	-2.74913	0.00298767
2	ALGA0017039	157770623	0.424807	1.07053	-0.924276	-2.61574	0.00445177
3	MARC0074035	2932242	0.272328	0.7425	-1.00302	-2.84977	0.00218751
3	H3GA0008408	2966484	0.250497	0.709806	-1.04154	-2.96426	0.00151705
3	ALGA0017166	3059882	0.279191	0.725316	-0.954713	-2.7062	0.00340291
3	ASGA0016195	119677561	0.121968	0.397746	-1.18205	-3.38188	0.000359961
3	ALGA0021046	119700438	0.133362	0.416763	-1.13945	-3.25526	0.000566434
3	DIAS0000583	119779851	0.169145	0.445505	-0.968451	-2.74703	0.00300688
5	H3GA0015519	8384111	0.384719	1.07611	-1.0286	-2.9258	0.00171785
5	ALGA0030301	8464300	0.398339	1.08421	-1.0013	-2.84466	0.00222293
5	ALGA0031396	28124798	0.722522	2.0797	-1.05723	-3.01089	0.0013024
5	ASGA0025168	28167958	0.73639	1.9644	-0.981181	-2.78487	0.00267749
5	INRA0019022	28184990	0.72117	1.90212	-0.969851	-2.75119	0.00296895
5	ALGA0033284	89017490	0.436571	1.10644	-0.929948	-2.63259	0.00423678
6	SIRI0001159	6052681	0.3945	1.00871	-0.938807	-2.65892	0.00391953
6	ALGA0035645	73595056	0.21196	0.63446	-1.09637	-3.12722	0.000882326
6	ALGA0108273	73672635	0.207202	0.609576	-1.07907	-3.07581	0.00104967
6	ASGA0085872	73709155	0.242704	0.662154	-1.00366	-2.85168	0.00217446
6	MARC0011512	73745517	0.228474	0.652951	-1.05008	-2.98964	0.00139651
6	ASGA0030153	151701493	0.380599	1.01875	-0.984586	-2.79499	0.0025951
7	MARC0003814	18128179	0.206031	0.551522	-0.984657	-2.7952	0.0025934
7	ALGA0039041	18267598	0.223171	0.567904	-0.934014	-2.64468	0.00408843
7	ALGA0039047	18279643	0.235138	0.589312	-0.918782	-2.59941	0.00466925
7	ASGA0031554	18300586	0.223107	0.589312	-0.971304	-2.75551	0.00293004
7	M1GA0011525	132414820	0.566382	1.53676	-0.998161	-2.83533	0.0022889
8	ALGA0124437	81508715	0.720266	1.96312	-1.00267	-2.84873	0.00219468
8	ALGA0049288	124059371	0.554961	1.64582	-1.08709	-3.09964	0.00096877
8	ASGA0039703	124073860	0.472156	1.6488	-1.2505	-3.58532	0.000168332
8	ASGA0087804	124106859	0.406201	1.16836	-1.0565	-3.00872	0.00131173
8	ALGA0123823	124128258	0.348476	1.24783	-1.27559	-3.65989	0.00012616
8	ASGA0089440	124212852	0.375792	1.11001	-1.08309	-3.08775	0.00100838
8	MARC0023377	124214989	0.37152	1.05251	-1.04133	-2.96364	0.00152013
8	MARC0022520	124248464	0.415593	1.07638	-0.951655	-2.69711	0.00349721
8	ASGA0039757	128703259	0.40541	1.19417	-1.08031	-3.07949	0.00103677
8	ALGA0049389	128724560	0.3172	0.966838	-1.1145	-3.18111	0.000733561
8	ASGA0040024	137582496	0.27514	0.727403	-0.972201	-2.75818	0.00290624
8	ASGA0040077	139334379	0.171605	0.428311	-0.914656	-2.58714	0.00483876
8	DIAS0002324	139458918	0.113297	0.290545	-0.941747	-2.66766	0.00381905
8	MARC0052323	140986050	0.289907	0.743101	-0.94127	-2.66624	0.00383519
8	ALGA0050058	143370460	0.180122	0.518328	-1.05698	-3.01015	0.00130559
8	H3GA0025688	143510867	0.18885	0.508031	-0.989591	-2.80986	0.00247814
8	MARC0071058	145888527	0.0919786	0.273394	-1.08936	-3.10639	0.000946935
8	M1GA0012194	145899817	0.0863354	0.259869	-1.10194	-3.14378	0.000833906
9	ALGA0050490	2856130	0.251148	0.661464	-0.968412	-2.74691	0.00300794
9	MARC0110781	27572745	0.222855	0.624466	-1.03038	-2.93109	0.00168886
9	ALGA0051978	27652039	0.260434	0.669607	-0.944343	-2.67538	0.00373225
9	ASGA0042197	28523192	0.247953	0.617879	-0.913053	-2.58238	0.00490608
9	ALGA0054715	124513811	0.736583	1.84958	-0.92069	-2.60508	0.00459267
9	ASGA0089353	153275343	0.138171	0.391059	-1.04037	-2.96078	0.00153428
10	H3GA0029694	29077126	0.286748	0.731525	-0.936529	-2.65215	0.00399901
10	ASGA0084296	29237613	0.318633	1.0364	-1.17947	-3.37421	0.000370139
10	MARC0005168	29285683	0.363194	1.02221	-1.03478	-2.94417	0.00161911
10	MARC0104534	31863687	0.172025	0.452227	-0.966547	-2.74137	0.00305916
11	ALGA0060296	2480685	0.422421	1.20328	-1.0468	-2.9799	0.00144174
11	ALGA0061389	23330891	0.368842	0.941711	-0.937329	-2.65453	0.00397093
13	ALGA0068355	16580007	0.607985	1.61257	-0.975434	-2.76778	0.00282193
13	ALGA0068365	16634971	0.5945	1.61257	-0.997864	-2.83445	0.00229523
13	ALGA0068376	16710763	0.581467	1.528	-0.966161	-2.74022	0.00306986
13	ASGA0056338	16725287	0.665215	1.6917	-0.933381	-2.6428	0.00411121
13	H3GA0035632	17111368	0.721789	1.81587	-0.922586	-2.61071	0.00451769
13	H3GA0035655	17467104	0.660197	1.68671	-0.937998	-2.65652	0.00394759
13	ALGA0068481	17492219	0.633876	1.70431	-0.989059	-2.80828	0.00249034
13	ASGA0056391	17525125	0.657871	1.71131	-0.956006	-2.71004	0.00336373
13	ALGA0068483	17542352	0.660384	1.71131	-0.952193	-2.69871	0.00348045
13	ALGA0068489	17568893	0.640116	1.68331	-0.966866	-2.74232	0.00305035
13	MARC0092665	17619961	0.646808	1.74238	-0.990956	-2.81392	0.00244708
13	H3GA0035665	17755761	0.691671	1.87056	-0.994881	-2.82558	0.00235972
13	ALGA0068524	18382317	0.726044	1.84386	-0.932007	-2.63871	0.00416106
13	H3GA0035674	18439813	0.72179	1.79791	-0.912648	-2.58118	0.00492322
13	ASGA0092770	107935652	1.15909	3.03261	-0.961785	-2.72722	0.00319354
13	MARC0011995	108070956	1.27368	3.21771	-0.926759	-2.62312	0.00435648
14	H3GA0038609	7129451	0.212455	0.533325	-0.920401	-2.60422	0.0046042
14	ASGA0066434	132601975	0.237999	0.595064	-0.916403	-2.59234	0.00476633
14	ALGA0081620	133454942	0.203443	0.510244	-0.919504	-2.60155	0.00464014
14	ALGA0081626	133512295	0.178545	0.465484	-0.958236	-2.71667	0.00329712
14	ALGA0081646	133572291	0.24935	0.704955	-1.03928	-2.95754	0.0015505
14	ALGA0083290	151265965	0.315093	0.894729	-1.04365	-2.97053	0.00148642
15	INRA0049834	95560399	0.871856	2.30683	-0.973004	-2.76056	0.00288509
15	ALGA0086892	128437644	0.294713	0.830251	-1.03573	-2.94699	0.0016044
15	MARC0047787	128462408	0.32394	0.920723	-1.0446	-2.97336	0.00147281
15	ASGA0070446	128745215	0.340134	0.895914	-0.968506	-2.74719	0.00300538
15	ALGA0086901	128852546	0.424353	1.25532	-1.08458	-3.09218	0.000993452
15	MARC0109222	129336635	0.439004	1.28967	-1.07764	-3.07156	0.00106473
15	ALGA0086921	129551075	0.382167	1.28664	-1.21393	-3.47663	0.000253879
15	ALGA0086930	129727652	0.431033	1.31231	-1.11336	-3.17772	0.000742187
15	SIRI0000158	129798767	0.398257	1.37117	-1.23632	-3.54318	0.000197669
15	MARC0062252	130353612	0.282538	0.793936	-1.03319	-2.93944	0.00164401
15	DIAS0000510	130374144	0.246061	0.660734	-0.98777	-2.80445	0.00252013
17	ASGA0075206	8779590	0.289931	0.723968	-0.915105	-2.58848	0.00482005
17	INRA0053375	31965519	0.311216	0.82619	-0.976339	-2.77047	0.00279873
17	ALGA0094160	32040869	0.360439	0.960252	-0.979871	-2.78097	0.00270982
17	H3GA0048306	32078065	0.337106	0.991605	-1.07893	-3.07539	0.00105114
17	ASGA0076075	32134823	0.382617	0.965332	-0.925439	-2.61919	0.00440691
17	MARC0093077	32191546	0.356565	0.979261	-1.01028	-2.87135	0.0020436
17	ASGA0076061	32222217	0.349668	0.940967	-0.989925	-2.81085	0.00247051
17	ALGA0094140	32268784	0.353985	0.92932	-0.965198	-2.73736	0.0030967
17	ASGA0076049	32292040	0.354948	0.923361	-0.956048	-2.71017	0.00336247
17	ALGA0096393	65494530	0.214532	0.577664	-0.990533	-2.81266	0.00245667
17	ASGA0078361	66858045	0.172242	0.4358	-0.928282	-2.62764	0.00429894
18	H3GA0055288	53640822	0.544541	1.45636	-0.983751	-2.7925	0.00261509
1Chromosome; 2 the integrated haplotype score.

## Sheet: FST
The significant SNPs detected by FST in Hainan pigs and Saba pigs
Chr1	SNP	Position(bp)	FST	sqrt(FST)	zhuanhuan(sqrt(FST))	P(zhuanhuan(sqrt(FST)))
1	ALGA0000926	12868209	0.4681	0.684178	2.35896	0.990837
1	MARC0057601	16135015	0.6016	0.775629	2.97461	0.998533
1	ASGA0001308	17519338	0.5707	0.755447	2.83874	0.997735
1	H3GA0000965	18493738	0.4912	0.700857	2.47124	0.993268
1	ALGA0001758	26586236	0.4691	0.684909	2.36387	0.990958
1	ALGA0002083	31932239	0.5239	0.723809	2.62576	0.995677
1	INRA0001515	33720247	0.4711	0.686367	2.37369	0.991194
1	ALGA0002445	36111041	0.8236	0.907524	3.86254	0.999944
1	ASGA0002324	40579200	0.5036	0.709648	2.53042	0.994304
1	ALGA0002768	43045248	0.5118	0.715402	2.56916	0.994903
1	ALGA0002769	43163119	0.586	0.765506	2.90647	0.998172
1	H3GA0001779	61643916	0.6525	0.807775	3.19102	0.999291
1	ASGA0002957	61940130	0.5471	0.739662	2.73248	0.996857
1	ASGA0003191	70701950	0.7422	0.86151	3.55277	0.999809
1	ALGA0004401	84593851	0.5581	0.747061	2.78229	0.997301
1	MARC0004776	94259519	0.5529	0.743572	2.7588	0.997099
1	H3GA0002271	102071378	0.4842	0.695845	2.4375	0.992605
1	H3GA0002347	106084098	0.5934	0.770325	2.9389	0.998353
1	ALGA0005321	114653490	0.4636	0.680882	2.33676	0.990274
1	MARC0060938	173612416	0.5451	0.738309	2.72337	0.996769
1	INRA0005213	187580209	0.5292	0.727461	2.65034	0.995979
1	MARC0068360	191819089	0.4772	0.690797	2.40351	0.991881
1	ALGA0007029	193538992	0.5497	0.741418	2.7443	0.996968
1	ALGA0007243	204595633	0.5109	0.714773	2.56492	0.99484
1	ASGA0005571	226278675	0.6539	0.808641	3.19685	0.999305
1	MARC0012505	229171553	0.4784	0.691665	2.40936	0.99201
1	ASGA0005986	256465948	0.6522	0.807589	3.18977	0.999288
1	INRA0006383	257072211	0.5544	0.74458	2.76559	0.997159
1	H3GA0003822	257096974	0.6592	0.811911	3.21887	0.999357
1	ASGA0006012	257136966	0.665	0.815475	3.24286	0.999408
1	H3GA0004072	268196546	0.5956	0.771751	2.94851	0.998403
1	DRGA0002279	276184479	0.534	0.730753	2.6725	0.996236
1	ALGA0008961	276982150	0.4985	0.706045	2.50617	0.993898
1	DRGA0002297	279701487	0.6178	0.786003	3.04445	0.998834
1	ASGA0006959	286071507	0.4764	0.690217	2.39961	0.991794
1	H3GA0004505	286841062	0.5448	0.738106	2.722	0.996756
1	MARC0068073	289763298	0.4644	0.681469	2.34072	0.990377
1	INRA0007367	290763994	0.7757	0.880738	3.68222	0.999884
1	ALGA0009926	292323599	0.5019	0.708449	2.52235	0.994171
1	MARC0105290	294118198	0.5016	0.708237	2.52092	0.994148
1	H3GA0004889	299677684	0.5304	0.728286	2.65589	0.996045
1	H3GA0004945	301126002	0.4975	0.705337	2.5014	0.993815
2	ASGA0008845	7850065	0.4986	0.706116	2.50664	0.993906
2	ALGA0012571	24976907	0.5307	0.728492	2.65728	0.996061
2	ASGA0084847	44625308	0.4987	0.706187	2.50712	0.993914
2	ALGA0107973	44772940	0.5345	0.731095	2.6748	0.996261
2	ALGA0013973	57506678	0.5125	0.715891	2.57245	0.994951
2	MARC0067928	65512889	0.4763	0.690145	2.39912	0.991783
2	H3GA0053717	67374426	0.5195	0.720763	2.60525	0.99541
2	ALGA0013799	68747004	0.5341	0.730821	2.67296	0.996241
2	H3GA0006932	82861070	0.4685	0.684471	2.36092	0.990885
2	DRGA0017360	91691986	0.5658	0.752197	2.81686	0.997575
2	ALGA0014680	105472593	0.6211	0.788099	3.05856	0.998888
2	ALGA0015441	124184297	0.4758	0.689783	2.39669	0.991728
2	ALGA0015866	134818810	0.504	0.70993	2.53232	0.994334
2	ALGA0015900	135218116	0.4695	0.685201	2.36584	0.991005
2	ALGA0016913	153202449	0.4669	0.683301	2.35305	0.99069
2	H3GA0008219	154327810	0.5911	0.76883	2.92884	0.998299
2	ASGA0096672	154415385	0.5698	0.754851	2.83473	0.997707
2	ALGA0120331	154425894	0.5583	0.747195	2.78319	0.997309
2	ALGA0103861	154457987	0.5621	0.749733	2.80028	0.997447
2	MARC0039166	157110990	0.5456	0.738647	2.72565	0.996791
3	ASGA0089930	16473829	0.5865	0.765833	2.90866	0.998185
3	ALGA0017983	21400210	0.5744	0.757892	2.8552	0.99785
3	ASGA0099130	24152790	0.6085	0.780064	3.00447	0.99867
3	SIRI0001083	29364538	0.4796	0.692532	2.41519	0.992137
3	ASGA0014055	30055615	0.539	0.734166	2.69548	0.996486
3	ASGA0014108	30930114	0.4957	0.70406	2.4928	0.993663
3	M1GA0004242	31529239	0.5469	0.739527	2.73157	0.996848
3	ALGA0114914	32478846	0.5045	0.710282	2.53469	0.994373
3	CASI0008503	48290999	0.4793	0.692315	2.41373	0.992105
3	ALGA0018729	48438940	0.5198	0.720972	2.60665	0.995428
3	MARC0062909	49132861	0.5172	0.719166	2.5945	0.995264
3	MARC0063543	49137354	0.5333	0.730274	2.66928	0.996199
3	ALGA0115045	50594738	0.554	0.744312	2.76378	0.997143
3	MARC0009774	51739096	0.5806	0.761971	2.88267	0.998028
3	ALGA0019121	57129085	0.5332	0.730205	2.66882	0.996194
3	MARC0008876	58746097	0.4766	0.690362	2.40059	0.991816
3	ASGA0092117	59322532	0.5589	0.747596	2.78589	0.997331
3	MARC0044793	59501141	0.5852	0.764984	2.90295	0.998152
3	ASGA0102971	61967071	0.527	0.725948	2.64015	0.995857
3	ASGA0101827	63446671	0.5359	0.732052	2.68125	0.996333
3	ALGA0019416	63934619	0.6089	0.78032	3.00619	0.998677
3	ASGA0014925	65905816	0.4801	0.692892	2.41762	0.992189
3	ALGA0121868	65969432	0.6387	0.799187	3.13321	0.999135
3	MARC0011496	90202359	0.5771	0.759671	2.86718	0.997929
3	ASGA0015494	103029683	0.4837	0.695485	2.43508	0.992556
3	ALGA0115870	140409204	0.6275	0.792149	3.08583	0.998985
4	ALGA0123050	131971	0.6182	0.786257	3.04616	0.998841
4	M1GA0005042	233274	0.6355	0.797183	3.11971	0.999095
4	ASGA0016965	365406	0.5079	0.712671	2.55077	0.994626
4	MARC0002878	12649192	0.5743	0.757826	2.85476	0.997847
4	ALGA0023349	13737955	0.8468	0.920217	3.94799	0.999961
4	ASGA0018487	14708368	0.7253	0.851645	3.48636	0.999755
4	ASGA0018763	18153487	0.6277	0.792275	3.08668	0.998988
4	ASGA0018764	18225151	0.5328	0.729932	2.66697	0.996173
4	ASGA0019230	35530467	0.4797	0.692604	2.41568	0.992147
4	ASGA0019411	41660893	0.4948	0.70342	2.4885	0.993586
4	ALGA0024689	41828274	0.4983	0.705904	2.50521	0.993881
4	ALGA0024757	42900658	0.5376	0.733212	2.68906	0.996417
4	INRA0014015	47963187	1	1	4.4851	0.999996
4	MARC0027031	55362366	0.7511	0.86666	3.58744	0.999833
4	ASGA0019705	61166436	0.4768	0.690507	2.40156	0.991837
4	ALGA0025247	62303926	0.4834	0.69527	2.43363	0.992526
4	INRA0014251	63316010	0.4653	0.682129	2.34516	0.990491
4	ASGA0019797	64216572	0.5924	0.769675	2.93453	0.99833
4	ALGA0025359	66581535	0.5709	0.755579	2.83963	0.997742
4	ASGA0019873	68349470	0.5461	0.738986	2.72793	0.996813
4	MARC0052003	72011727	0.5566	0.746056	2.77553	0.997244
4	MARC0055526	86209504	0.5588	0.747529	2.78544	0.997327
4	MARC0007406	87042710	0.5755	0.758617	2.86009	0.997882
4	MARC0000967	87283932	0.6835	0.826741	3.3187	0.999548
4	INRA0015224	89092678	0.5829	0.763479	2.89282	0.998091
4	ALGA0026549	95891292	0.6145	0.783901	3.0303	0.998778
4	M1GA0006049	96499770	0.5158	0.718192	2.58794	0.995172
4	ALGA0026920	102915830	0.4863	0.697352	2.44764	0.99281
4	ASGA0021547	113151281	0.4936	0.702567	2.48275	0.993481
4	ALGA0027619	114323736	0.6758	0.822071	3.28726	0.999494
4	H3GA0014484	131855695	0.4811	0.693614	2.42248	0.992292
4	H3GA0014684	136333725	0.5108	0.714703	2.56445	0.994833
4	ALGA0029436	137950544	0.5293	0.72753	2.6508	0.995985
4	ASGA0092331	138289295	0.5962	0.77214	2.95112	0.998417
4	ASGA0094950	138291253	0.5042	0.71007	2.53326	0.99435
4	ASGA0023261	138291968	0.5857	0.76531	2.90515	0.998165
4	ALGA0029503	139080993	0.5979	0.77324	2.95853	0.998454
5	MARC0075449	4916323	0.4926	0.701855	2.47796	0.993393
5	ALGA0030091	5363246	0.491	0.700714	2.47028	0.99325
5	ALGA0120584	11709337	0.6321	0.795047	3.10534	0.99905
5	ASGA0024574	13229799	0.5087	0.713232	2.55455	0.994684
5	MARC0044018	13990580	0.5717	0.756108	2.8432	0.997767
5	ASGA0024943	18937830	0.5147	0.717426	2.58278	0.9951
5	ALGA0031521	33095734	0.4986	0.706116	2.50664	0.993906
5	ALGA0031539	33869835	0.6229	0.78924	3.06624	0.998916
5	ASGA0096764	35168512	0.5065	0.711688	2.54416	0.994523
5	ASGA0025362	35335734	0.6906	0.831023	3.34753	0.999592
5	MARC0094820	35444357	0.4623	0.679926	2.33033	0.990106
5	ALGA0031709	37272151	0.5091	0.713512	2.55644	0.994712
5	ASGA0026215	72400948	0.5777	0.760066	2.86984	0.997947
5	ALGA0032754	72528496	0.634	0.796241	3.11337	0.999075
5	ALGA0033160	84240368	0.6084	0.78	3.00404	0.998668
5	ASGA0026806	98293046	0.496	0.704273	2.49423	0.993689
5	ASGA0027146	106391778	0.7223	0.849882	3.47449	0.999744
6	ALGA0113410	5292244	0.4644	0.681469	2.34072	0.990377
6	ALGA0034463	7283709	0.4736	0.688186	2.38594	0.991482
6	ALGA0123921	9253224	0.5066	0.711758	2.54463	0.99453
6	ASGA0091250	20419747	0.5082	0.712881	2.55219	0.994648
6	ALGA0034995	26605556	0.4617	0.679485	2.32736	0.990027
6	MARC0010680	45460886	0.6898	0.830542	3.34429	0.999588
6	DIAS0003065	65694225	0.709	0.842021	3.42157	0.999689
6	ASGA0104276	75849757	0.4625	0.680074	2.33132	0.990132
6	DIAS0002803	87968836	0.6374	0.798373	3.12773	0.999119
6	DIAS0002485	88384679	0.6892	0.830181	3.34186	0.999584
6	ASGA0029025	88943854	0.4836	0.695414	2.43459	0.992546
6	H3GA0018601	95332992	0.5667	0.752795	2.82089	0.997605
6	ASGA0091907	96197535	0.4886	0.698999	2.45873	0.993029
6	DIAS0000866	96522899	0.4726	0.687459	2.38104	0.991368
6	MARC0018024	97214894	0.5865	0.765833	2.90866	0.998185
6	ALGA0114685	98510794	0.5051	0.710704	2.53753	0.994418
6	ASGA0090610	100220493	0.4889	0.699214	2.46018	0.993057
6	ASGA0089317	108129231	0.4689	0.684763	2.36289	0.990933
6	MARC0055381	108138639	0.5122	0.715681	2.57104	0.99493
6	ASGA0101965	108646700	0.6572	0.810679	3.21057	0.999338
6	MARC0012805	109789591	0.5016	0.708237	2.52092	0.994148
6	H3GA0018823	123474882	0.4713	0.686513	2.37467	0.991218
6	MARC0101649	125128457	0.544	0.737564	2.71835	0.99672
6	ALGA0036875	125996452	0.5273	0.726154	2.64154	0.995874
6	ALGA0036880	126384054	0.493	0.70214	2.47987	0.993429
6	ASGA0093565	135424176	0.6816	0.825591	3.31096	0.999535
6	MARC0022671	144155251	0.6779	0.823347	3.29585	0.999509
6	ALGA0110196	144977414	0.5341	0.730821	2.67296	0.996241
6	ASGA0030032	146284008	0.477	0.690652	2.40254	0.991859
6	H3GA0019217	151597836	0.4899	0.699929	2.46499	0.993149
6	ASGA0102579	156397022	0.518	0.719722	2.59824	0.995315
7	ASGA0030664	4326388	0.621	0.788036	3.05813	0.998886
7	M1GA0009457	5194125	0.4774	0.690941	2.40449	0.991902
7	DRGA0007080	7001964	0.498	0.705691	2.50378	0.993856
7	MARC0011652	9905907	0.5126	0.715961	2.57292	0.994958
7	H3GA0020083	15171138	0.6169	0.78543	3.04059	0.998819
7	ALGA0039614	26738482	0.5067	0.711829	2.5451	0.994538
7	MARC0076544	30327269	0.5677	0.753459	2.82536	0.997639
7	M1GA0009960	34743041	0.5023	0.708731	2.52425	0.994203
7	ALGA0040370	37231172	0.5246	0.724293	2.62901	0.995718
7	DIAS0000369	39330435	0.4632	0.680588	2.33479	0.990223
7	ALGA0040570	39627760	0.5938	0.770584	2.94065	0.998362
7	CADI0000168	39709854	0.5718	0.756175	2.84364	0.99777
7	H3GA0021245	44537370	0.4785	0.691737	2.40984	0.99202
7	ALGA0040980	46613570	0.493	0.70214	2.47987	0.993429
7	ASGA0033372	48753042	0.6148	0.784092	3.03158	0.998784
7	H3GA0021402	50260218	0.4766	0.690362	2.40059	0.991816
7	ALGA0041598	53707250	0.4688	0.68469	2.3624	0.990921
7	H3GA0021773	56626692	0.4651	0.681982	2.34417	0.990465
7	MARC0087844	57441888	0.5146	0.717356	2.58231	0.995093
7	ASGA0034456	73225674	0.665	0.815475	3.24286	0.999408
7	ALGA0043023	89255863	0.553	0.74364	2.75926	0.997103
7	ALGA0043065	90289029	0.5388	0.73403	2.69456	0.996476
7	ALGA0044391	112638618	0.4715	0.686659	2.37565	0.991241
7	MARC0059131	113908824	0.5388	0.73403	2.69456	0.996476
7	ALGA0044612	116202304	0.4724	0.687314	2.38006	0.991345
7	H3GA0022932	116417876	0.5062	0.711477	2.54274	0.994501
7	ASGA0037093	129119274	0.5746	0.758024	2.85609	0.997856
7	H3GA0023887	131361899	0.5716	0.756042	2.84275	0.997764
7	H3GA0023987	134562880	0.4668	0.683228	2.35256	0.990678
8	ASGA0037551	5094390	0.4727	0.687532	2.38153	0.99138
8	MARC0011781	6756276	0.5009	0.707743	2.5176	0.994092
8	ASGA0104681	6906378	0.514	0.716938	2.5795	0.995053
8	ASGA0096165	14014229	0.5107	0.714633	2.56398	0.994826
8	ALGA0114672	14871573	0.4822	0.694406	2.42781	0.992405
8	H3GA0024367	16774400	0.4762	0.690072	2.39864	0.991772
8	H3GA0024419	18477511	0.5691	0.754387	2.83161	0.997684
8	ALGA0046944	23209181	0.6453	0.803306	3.16093	0.999214
8	ASGA0090747	25202640	0.4936	0.702567	2.48275	0.993481
8	ALGA0047040	27148890	0.4682	0.684251	2.35945	0.990849
8	ALGA0047979	64318523	0.4969	0.704911	2.49853	0.993765
8	H3GA0024903	64355935	0.5163	0.71854	2.59028	0.995205
8	DIAS0001609	76641039	0.4729	0.687677	2.38251	0.991403
8	ALGA0048355	84439484	0.4943	0.703065	2.4861	0.993542
8	ASGA0039159	88102451	0.5612	0.749133	2.79624	0.997415
8	ALGA0048737	102729608	0.5046	0.710352	2.53516	0.99438
8	ALGA0102245	104961048	0.4809	0.69347	2.42151	0.992272
8	ALGA0113244	107954353	0.5317	0.729178	2.6619	0.996115
8	INRA0030204	108068948	0.5763	0.759144	2.86363	0.997906
8	ASGA0039446	108380457	0.6459	0.803679	3.16345	0.99922
8	ALGA0048908	109609357	0.588	0.766812	2.91525	0.998223
8	ASGA0096888	110823183	0.5325	0.729726	2.66559	0.996157
8	ALGA0049135	117548144	0.5061	0.711407	2.54226	0.994493
8	MARC0040294	118816115	0.6193	0.786956	3.05087	0.998859
8	MARC0098171	124871992	0.5285	0.72698	2.6471	0.995941
9	ASGA0084863	12366531	0.4714	0.686586	2.37516	0.991229
9	ASGA0094541	14808871	0.8103	0.900167	3.81301	0.999931
9	ALGA0051607	15692376	0.5129	0.71617	2.57433	0.994978
9	MARC0103310	17140559	0.4769	0.690579	2.40205	0.991848
9	MARC0034587	20183865	0.5524	0.743236	2.75654	0.997079
9	INRA0031367	21273498	0.5272	0.726085	2.64108	0.995868
9	H3GA0026765	22353919	0.4708	0.686149	2.37222	0.991159
9	ALGA0051858	22514326	0.467	0.683374	2.35354	0.990702
9	M1GA0012871	30772077	0.4656	0.682349	2.34664	0.990528
9	H3GA0026947	34841808	0.5703	0.755182	2.83696	0.997723
9	MARC0013463	37540598	0.5457	0.738715	2.7261	0.996796
9	MARC0021109	43527428	0.6824	0.826075	3.31422	0.999541
9	MARC0029790	47176069	0.5066	0.711758	2.54463	0.99453
9	ASGA0043088	54991166	0.469	0.684836	2.36338	0.990946
9	H3GA0027462	61510691	0.5603	0.748532	2.79219	0.997382
9	MARC0029225	65133869	0.5233	0.723395	2.62297	0.995642
9	ASGA0097565	79191592	0.5409	0.735459	2.70418	0.996576
9	ALGA0053896	83925973	0.5233	0.723395	2.62297	0.995642
9	ALGA0054078	93125776	0.6105	0.781345	3.01309	0.998707
9	MARC0071203	100713259	0.4808	0.693397	2.42102	0.992262
9	ALGA0117195	117851340	0.4619	0.679632	2.32835	0.990053
9	ASGA0044308	121797557	0.6053	0.77801	2.99064	0.998608
9	ALGA0055001	133403289	0.6583	0.811357	3.21514	0.999348
9	ASGA0044768	138754600	0.5866	0.765898	2.9091	0.998188
9	ASGA0044843	140692569	0.4735	0.688113	2.38545	0.991471
10	ALGA0056709	8807402	0.4823	0.694478	2.4283	0.992415
10	MARC0104534	31863687	0.5492	0.74108	2.74203	0.996947
10	ALGA0058578	44475243	0.498	0.705691	2.50378	0.993856
10	ASGA0097141	50346134	0.5294	0.727599	2.65127	0.99599
10	MARC0091319	59082877	0.5787	0.760723	2.87427	0.997975
10	ASGA0048404	60511977	0.6242	0.790063	3.07178	0.998936
10	ALGA0059616	64277149	0.508	0.712741	2.55124	0.994633
11	ASGA0049251	2719497	0.7037	0.838868	3.40034	0.999663
11	ASGA0106209	3313496	0.487	0.697854	2.45102	0.992877
11	H3GA0031153	6324357	0.652	0.807465	3.18894	0.999286
11	SIRI0001325	6410964	0.5162	0.718471	2.58982	0.995199
11	M1GA0014836	6526695	0.6489	0.805543	3.176	0.999253
11	MARC0043327	7365132	0.6976	0.835225	3.37581	0.999632
11	ALGA0060607	8143690	0.4722	0.687168	2.37908	0.991322
11	ASGA0049601	8538110	0.6552	0.809444	3.20226	0.999318
11	ALGA0061167	18628696	0.5922	0.769545	2.93366	0.998325
11	ASGA0092053	50503930	0.6749	0.821523	3.28357	0.999488
11	INRA0036471	54041662	0.4811	0.693614	2.42248	0.992292
11	ALGA0062336	55248708	0.5262	0.725396	2.63644	0.995811
11	MARC0022411	86425847	0.6032	0.77666	2.98155	0.998566
11	MARC0058097	86552038	0.7071	0.840892	3.41397	0.99968
11	ASGA0085644	86552276	0.5195	0.720763	2.60525	0.99541
12	MARC0044883	3340827	1	1	4.4851	0.999996
12	ALGA0064834	10100377	0.5646	0.751399	2.81149	0.997534
12	H3GA0033435	10433785	0.6527	0.807899	3.19185	0.999293
12	H3GA0033486	11915433	0.5291	0.727393	2.64988	0.995974
12	SIRI0000304	13168996	0.6744	0.821219	3.28153	0.999484
12	ALGA0065086	13401627	0.6002	0.774726	2.96853	0.998504
12	ALGA0065346	16721302	0.5971	0.772722	2.95504	0.998437
12	H3GA0033798	19339624	0.5106	0.714563	2.56351	0.994819
12	ASGA0054041	32751816	0.563	0.750333	2.80432	0.997479
12	ASGA0054868	49919795	0.5147	0.717426	2.58278	0.9951
12	H3GA0034587	50146898	0.6277	0.792275	3.08668	0.998988
12	DIAS0000860	57903557	0.6104	0.781281	3.01266	0.998705
12	DIAS0001372	62169761	0.4752	0.689348	2.39376	0.991662
13	ALGA0103810	14054487	0.4906	0.700428	2.46835	0.993213
13	ALGA0068239	15350969	0.6021	0.775951	2.97678	0.998544
13	ASGA0088324	24364770	0.5256	0.724983	2.63366	0.995776
13	M1GA0025009	25577419	0.4738	0.688331	2.38692	0.991505
13	ALGA0069124	28893435	0.518	0.719722	2.59824	0.995315
13	ASGA0057071	33466620	0.5029	0.709154	2.5271	0.99425
13	H3GA0036258	38114059	0.4721	0.687095	2.37859	0.991311
13	ALGA0069850	46618936	0.739	0.859651	3.54026	0.9998
13	ALGA0069851	46650762	0.4834	0.69527	2.43363	0.992526
13	ASGA0057460	50670413	0.5137	0.716729	2.57809	0.995033
13	MARC0115474	54283760	0.5527	0.743438	2.7579	0.997091
13	MARC0014143	57724136	0.547	0.739594	2.73202	0.996853
13	ASGA0094917	69689845	0.5257	0.725052	2.63412	0.995782
13	ASGA0057942	71787830	0.4979	0.70562	2.50331	0.993848
13	ALGA0070708	72251819	0.5074	0.71232	2.54841	0.994589
13	ALGA0070711	73023057	0.4777	0.691158	2.40595	0.991935
13	ALGA0070735	73285195	0.5232	0.723326	2.6225	0.995636
13	ALGA0070795	75275986	0.4819	0.69419	2.42636	0.992374
13	ASGA0058079	77581700	0.4686	0.684544	2.36142	0.990897
13	ASGA0058211	83337126	0.5813	0.76243	2.88576	0.998048
13	ASGA0058242	84704827	0.4756	0.689638	2.39571	0.991706
13	H3GA0036902	85652093	0.4728	0.687605	2.38202	0.991391
13	H3GA0037141	107299413	0.5272	0.726085	2.64108	0.995868
13	ALGA0071633	112248880	0.6168	0.785366	3.04016	0.998818
13	ALGA0107905	118788601	0.6622	0.813757	3.23129	0.999384
13	ASGA0058711	124731517	0.4893	0.6995	2.4621	0.993094
13	ASGA0058742	129206212	0.469	0.684836	2.36338	0.990946
13	INRA0040913	129294462	0.469	0.684836	2.36338	0.990946
13	INRA0040915	129358795	0.6919	0.831805	3.3528	0.9996
13	ALGA0104709	141658514	0.4832	0.695126	2.43266	0.992506
13	MARC0045442	145398474	0.4641	0.681249	2.33924	0.990338
13	ALGA0072750	175326471	0.511	0.714843	2.56539	0.994847
13	ALGA0073150	191159705	0.4726	0.687459	2.38104	0.991368
13	ALGA0073162	191363216	0.4887	0.699071	2.45921	0.993038
13	ALGA0073326	195613938	0.8345	0.91351	3.90284	0.999952
13	DIAS0001716	202689206	0.4654	0.682202	2.34565	0.990503
13	MARC0009963	202700583	0.4933	0.702353	2.48131	0.993455
13	MARC0025464	209292256	0.5296	0.727736	2.65219	0.996001
13	H3GA0038005	210838951	0.4731	0.687823	2.38349	0.991425
13	ALGA0104715	213125381	0.5775	0.759934	2.86895	0.997941
14	ALGA0074699	7044169	0.6539	0.808641	3.19685	0.999305
14	ASGA0061480	13356571	0.573	0.756968	2.84898	0.997807
14	ALGA0075606	15418256	0.5379	0.733417	2.69043	0.996432
14	ALGA0076686	31983579	0.5984	0.773563	2.9607	0.998465
14	MARC0009931	44862887	0.4992	0.706541	2.5095	0.993955
14	DIAS0002907	46043439	0.6469	0.804301	3.16763	0.999232
14	ALGA0077314	46954938	0.5375	0.733144	2.6886	0.996412
14	ALGA0077287	47079961	0.4688	0.68469	2.3624	0.990921
14	ASGA0063160	47589611	0.5444	0.737835	2.72018	0.996738
14	H3GA0040054	47602619	0.506	0.711337	2.54179	0.994486
14	ASGA0063175	47751439	0.9028	0.950158	4.14956	0.999983
14	ASGA0063179	47956312	0.7096	0.842378	3.42397	0.999691
14	MARC0061666	47976511	0.7834	0.885099	3.71157	0.999897
14	ASGA0063185	48046775	0.6203	0.787591	3.05514	0.998875
14	ASGA0063192	48222800	0.6787	0.823833	3.29912	0.999515
14	ASGA0063217	49288281	0.536	0.73212	2.68171	0.996338
14	ALGA0077711	58501164	0.4884	0.698856	2.45777	0.99301
14	ALGA0077832	60757776	0.5191	0.720486	2.60338	0.995385
14	ASGA0063771	62690545	0.5112	0.714983	2.56633	0.994861
14	ALGA0078452	70389565	0.4642	0.681322	2.33973	0.990351
14	MARC0069902	71838418	0.6114	0.781921	3.01697	0.998723
14	DIAS0002104	71887585	0.6114	0.781921	3.01697	0.998723
14	INRA0044654	71975247	0.5054	0.710915	2.53895	0.994441
14	ASGA0064202	72010321	0.6114	0.781921	3.01697	0.998723
14	ASGA0064204	72049542	0.6114	0.781921	3.01697	0.998723
14	ALGA0078523	72327890	0.6502	0.80635	3.18143	0.999267
14	MARC0013889	72454386	0.6226	0.78905	3.06496	0.998912
14	ASGA0064211	72469714	0.6463	0.803928	3.16512	0.999225
14	ALGA0078623	75351353	0.4885	0.698928	2.45825	0.993019
14	ASGA0064288	75632971	0.4846	0.696132	2.43943	0.992645
14	ALGA0078644	75735550	0.6392	0.7995	3.13531	0.999142
14	ASGA0064967	77716359	0.4962	0.704415	2.49519	0.993706
14	MARC0094819	80574645	0.7481	0.864928	3.57578	0.999825
14	M1GA0018867	81218453	0.6093	0.780577	3.00792	0.998685
14	DRGA0014120	81759878	0.5811	0.762299	2.88487	0.998042
14	ASGA0064562	81779219	0.4901	0.700071	2.46595	0.993167
14	ALGA0079001	81831892	0.605	0.777817	2.98934	0.998602
14	INRA0045045	83515328	0.5074	0.71232	2.54841	0.994589
14	MARC0002411	83997793	0.5498	0.741485	2.74475	0.996972
14	MARC0008412	84250314	0.5129	0.71617	2.57433	0.994978
14	ASGA0065116	97018128	0.4914	0.700999	2.4722	0.993286
14	ALGA0079821	97967803	0.6439	0.802434	3.15506	0.999198
14	ASGA0065280	98727138	0.5333	0.730274	2.66928	0.996199
14	ALGA0080062	103264606	0.5735	0.757298	2.8512	0.997822
14	H3GA0041604	104637815	0.5333	0.730274	2.66928	0.996199
14	H3GA0041753	111454442	0.8093	0.899611	3.80927	0.99993
14	ALGA0080554	111768740	0.5438	0.737428	2.71744	0.996711
14	ALGA0080558	111798141	0.6325	0.795299	3.10703	0.999055
14	ALGA0081070	120507969	0.479	0.692098	2.41227	0.992073
14	ALGA0081164	122935134	0.7633	0.87367	3.63464	0.999861
14	ASGA0066177	123214577	0.504	0.70993	2.53232	0.994334
14	H3GA0042103	123318264	0.4672	0.68352	2.35453	0.990727
14	ALGA0081245	124676672	0.5589	0.747596	2.78589	0.997331
14	INRA0046870	125906500	0.4664	0.682935	2.35059	0.990628
14	ASGA0066298	126288515	0.5364	0.732393	2.68354	0.996358
14	ALGA0081351	127266590	0.5612	0.749133	2.79624	0.997415
14	ALGA0081712	134772687	0.5226	0.722911	2.61971	0.9956
14	ASGA0067593	145924932	0.5058	0.711196	2.54084	0.994471
14	ASGA0067689	146793391	0.5216	0.722219	2.61505	0.995539
14	ALGA0082915	146908519	0.6784	0.82365	3.2979	0.999513
15	ALGA0106591	16087823	0.487	0.697854	2.45102	0.992877
15	ASGA0084556	23446469	0.5213	0.722011	2.61365	0.995521
15	ALGA0084558	31743477	0.4746	0.688912	2.39083	0.991595
15	ALGA0108788	42523150	0.5278	0.726498	2.64386	0.995902
15	ASGA0069398	42771206	0.5408	0.735391	2.70373	0.996572
15	ASGA0069420	48738506	0.4777	0.691158	2.40595	0.991935
15	MARC0053531	65014590	0.469	0.684836	2.36338	0.990946
15	ALGA0085682	66409291	0.5688	0.754188	2.83027	0.997675
15	ALGA0085725	69615988	0.5441	0.737631	2.71881	0.996724
15	H3GA0044550	86620801	0.5503	0.741822	2.74702	0.996993
15	ALGA0086775	123273726	0.5261	0.725328	2.63598	0.995805
15	ASGA0070480	130570661	0.508	0.712741	2.55124	0.994633
15	ALGA0121084	131105330	0.4668	0.683228	2.35256	0.990678
15	ASGA0071775	152330949	0.6615	0.813327	3.22839	0.999378
16	ASGA0072264	10985374	0.4773	0.690869	2.404	0.991892
16	ALGA0089039	11056739	0.5633	0.750533	2.80566	0.997489
16	ASGA0103033	19374390	0.4757	0.68971	2.3962	0.991717
16	H3GA0046264	24523831	0.5383	0.733689	2.69227	0.996452
16	ASGA0072685	24912368	0.5308	0.72856	2.65774	0.996067
16	ALGA0112241	28805215	0.5105	0.714493	2.56304	0.994812
16	MARC0056874	32178981	0.4704	0.685857	2.37026	0.991112
16	ASGA0072888	32468693	0.5955	0.771686	2.94807	0.998401
16	ASGA0073311	49512115	0.6515	0.807155	3.18685	0.999281
16	ASGA0073314	49719828	0.4685	0.684471	2.36092	0.990885
16	ALGA0105383	55699815	0.5004	0.70739	2.51522	0.994052
16	M1GA0021025	56029991	0.5342	0.73089	2.67342	0.996246
16	MARC0051680	81072970	0.7767	0.881306	3.68604	0.999886
16	ASGA0104098	82912736	0.5314	0.728972	2.66051	0.996099
17	ALGA0093074	13128275	0.4741	0.688549	2.38838	0.991539
17	ASGA0075481	13832483	0.4756	0.689638	2.39571	0.991706
17	SIRI0000310	21384813	0.4809	0.69347	2.42151	0.992272
17	ASGA0075678	21701959	0.6052	0.777946	2.99021	0.998606
17	ALGA0093787	24831225	0.4931	0.702211	2.48035	0.993437
17	ASGA0075816	27075748	0.6097	0.780833	3.00964	0.998692
17	H3GA0048238	30490728	0.4636	0.680882	2.33676	0.990274
17	ASGA0076378	36387032	0.5635	0.750666	2.80656	0.997496
17	MARC0070614	41305854	0.5525	0.743303	2.75699	0.997083
17	ALGA0094902	43242568	0.4829	0.69491	2.4312	0.992476
17	ALGA0094933	44382028	0.5069	0.711969	2.54605	0.994552
17	H3GA0049036	47231214	0.5092	0.713583	2.55691	0.99472
17	INRA0054308	58236219	0.504	0.70993	2.53232	0.994334
17	MARC0002455	68182659	0.5251	0.724638	2.63133	0.995747
18	MARC0096007	2334006	0.526	0.725259	2.63551	0.995799
18	MARC0087728	3781423	0.4896	0.699714	2.46355	0.993121
18	ASGA0078796	9010445	0.4896	0.699714	2.46355	0.993121
18	MARC0006153	20849011	0.5	0.707107	2.51331	0.99402
18	ALGA0097485	25135914	0.5594	0.74793	2.78814	0.997349
18	MARC0036835	25628750	0.4959	0.704202	2.49376	0.99368
18	H3GA0050669	29323151	0.5107	0.714633	2.56398	0.994826
18	ALGA0097710	29947696	0.5908	0.768635	2.92753	0.998292
18	ALGA0098147	43936484	0.8528	0.923472	3.9699	0.999964
18	ALGA0098221	46983072	0.4702	0.685711	2.36928	0.991089
18	DIAS0001120	47342578	0.9414	0.970258	4.28487	0.999991
18	ALGA0098356	47975445	0.4911	0.700785	2.47076	0.993259
18	ASGA0080224	53131081	0.5564	0.745922	2.77462	0.997237
18	H3GA0051139	54505589	0.4906	0.700428	2.46835	0.993213
18	M1GA0023373	55243390	0.5529	0.743572	2.7588	0.997099
18	H3GA0051216	57080624	0.6608	0.812896	3.2255	0.999371
1Chromosome.

## Sheet: All significant SNPs
The summary of significant SNPs detected by at least one method in Hainan pigs and Saba pigs
Chr1	SNP	rs	Position(bp)	Allele1	p(Hainan)2	p(Saba)	Allele2	q(Hainan)3	q(Saba)	A1A1_Hainan4	A1A2_Hainan5	A2A2_Hainan6	A1A1_Saba	A1A2_Saba	A2A2_Saba	Genes	QTL traits
1	ALGA0000926	rs80970043	12868209	C	0.007353	0	T	0.992647	1	0.985294	0.0147059	0	0	0.882353	0.117647	OPRM1	Drip loss (21), Loin muscle area (4), Average daily gain (2), Lymphocyte percentage (2), Palmitoleic acid content (2), Shoulder subcutaneous fat thickness (2), Stearic acid content (2), Average backfat thickness (1), Backfat at last rib (1), Body weight (birth) (1), Conductivity 24 hours post-mortem (1), Corpus luteum number (1), Diameter of angular fibers (1), Glucose level (1), HDL cholesterol …
1	MARC0057601	rs80989619	16135015	A	0.2353	0	C	0.7647	1	0.617647	0.294118	0.0882353	0	0	1	PPP1R14C, ULBP1, LRP11, PCMT1, NUP43, LATS1	Drip loss (26), Loin muscle area (4), Average daily gain (3), Shoulder subcutaneous fat thickness (3), Backfat at last rib (2), Body weight (birth) (2), Palmitoleic acid content (2), Stearic acid content (2), Average backfat thickness (1), backfat above muscle dorsi (1), Belly meat content (1), Body weight (1), Diameter of angular fibers (1), Estimated carcass lean content (1), Fat to meat ratio …
1	ASGA0001308	rs80951933	17519338	G	0.02941	0.04348	T	0.97059	0.95652	0.941176	0.0588235	0	0.913043	0.0869565	0	SASH1	Drip loss (33), Shoulder subcutaneous fat thickness (3), Average daily gain (2), Backfat at last rib (2), Loin muscle area (2), Average backfat thickness (1), backfat above muscle dorsi (1), Belly meat content (1), Body weight (birth) (1), Estimated carcass lean content (1), Fat to meat ratio (1), Glucose level (1), Ham weight (1), HDL cholesterol (1), Leaf fat weight (1), Lean meat percentage (1…
1	H3GA0000965	rs80801051	18493738	T	0	0	C	1	1	1	0	0	0.0869565	0.521739	0.391304	STXBP5	Drip loss (19), Shoulder subcutaneous fat thickness (3), Average daily gain (2), Backfat at last rib (2), Loin muscle area (2), Melanoma susceptibility (2), Average backfat thickness (1), backfat above muscle dorsi (1), Belly meat content (1), Body weight (birth) (1), Estimated carcass lean content (1), Fat to meat ratio (1), Glucose level (1), Ham weight (1), HDL cholesterol (1), Leaf fat weight…
1	ALGA0001758	rs80921299	26586236	G	0.4118	0	A	0.5882	1	0.382353	0.411765	0.205882	0	0	1	TNFAIP3	Drip loss (23), Average daily gain (4), Loin muscle area (3), Shoulder subcutaneous fat thickness (3), Average backfat thickness (2), Backfat at last rib (2), Carcass weight (hot) (2), Melanoma susceptibility (2), backfat above muscle dorsi (1), Backfat at tenth rib (1), Belly meat content (1), Body weight (20 weeks) (1), Body weight (birth) (1), Body weight (weaning) (1), Estimated carcass lean …
1	ALGA0002083	rs80799748	31932239	A	0.1765	0	G	0.8235	1	0.676471	0.294118	0.0294118	0.0434783	0.173913	0.782609	ENPP1, ENPP3, MED23, ARG1	Drip loss (11), Average daily gain (4), Average backfat thickness (3), Loin muscle area (3), Shoulder subcutaneous fat thickness (3), Backfat at last rib (2), Body weight (birth) (2), Carcass weight (hot) (2), Meat color a* (2), Melanoma susceptibility (2), backfat above muscle dorsi (1), Backfat at tenth rib (1), Belly meat content (1), Body depth (1), Body weight (20 weeks) (1), Body weight (we…
1	INRA0001515	rs339794235	33720247	T	0	0	C	1	1	1	0	0	0.0869565	0.521739	0.391304	ARHGAP18, LAMA2	Drip loss (19), Average daily gain (4), Loin muscle area (3), Shoulder subcutaneous fat thickness (3), Average backfat thickness (2), Backfat at last rib (2), Body weight (birth) (2), Carcass weight (hot) (2), Marbling (2), Melanoma susceptibility (2), Age at puberty (1), backfat above muscle dorsi (1), Backfat at tenth rib (1), Belly meat content (1), Body weight (20 weeks) (1), Body weight (wea…
1	ALGA0002445	rs81353417	36111041	C	0	0	T	1	1	1	0	0	0.0434783	0.173913	0.782609	RNF146, RSPO3	Drip loss (11), Average daily gain (5), Backfat at last rib (3), Carcass weight (cold) (3), Loin muscle area (3), Shoulder subcutaneous fat thickness (3), Average backfat thickness (2), Backfat at tenth rib (2), Body weight (birth) (2), Carcass weight (hot) (2), Estimated carcass lean content (2), Ham weight (2), Marbling (2), Melanoma susceptibility (2), backfat above muscle dorsi (1), Belly mea…
1	ASGA0002324	rs80849393	40579200	T	0.375	0	C	0.625	1	0.411765	0.426471	0.161765	0	0.0434783	0.956522	--	Drip loss (11), Average daily gain (4), Backfat at last rib (3), Carcass weight (cold) (3), Loin muscle area (3), Shoulder subcutaneous fat thickness (3), Average backfat thickness (2), Backfat at tenth rib (2), Body weight (birth) (2), Carcass weight (hot) (2), Dressing percentage (2), Estimated carcass lean content (2), Ham weight (2), Marbling (2), Melanoma susceptibility (2), backfat above mu…
1	ALGA0002768	rs81353628	43045248	A	0.125	0	G	0.875	1	0.75	0.25	0	0.0434783	0.347826	0.608696	MAN1A1, FAM184A, MCM9, ASF1A	Drip loss (16), Average daily gain (4), Backfat at last rib (3), Carcass weight (cold) (3), Loin muscle area (3), Shoulder subcutaneous fat thickness (3), Average backfat thickness (2), Backfat at tenth rib (2), Body weight (birth) (2), Carcass weight (hot) (2), Dressing percentage (2), Estimated carcass lean content (2), Ham weight (2), Marbling (2), Melanoma susceptibility (2), backfat above mu…
1	ALGA0002769	rs81353629	43163119	G	0.1176	0	A	0.8824	1	0.764706	0.235294	0	0	0.217391	0.782609	FAM184A, MCM9, ASF1A	Drip loss (16), Average daily gain (4), Backfat at last rib (3), Carcass weight (cold) (3), Dressing percentage (3), Loin muscle area (3), Shoulder subcutaneous fat thickness (3), Average backfat thickness (2), Backfat at tenth rib (2), Body weight (birth) (2), Carcass weight (hot) (2), Estimated carcass lean content (2), Ham weight (2), Marbling (2), Melanoma susceptibility (2), backfat above mu…
1	H3GA0001779	rs80955080	61643916	T	0.007353	0	C	0.992647	1	0.985294	0.0147059	0	0	0.304348	0.695652	--	Drip loss (11), Backfat at last rib (3), Shoulder subcutaneous fat thickness (3), Average daily gain (2), Carcass weight (hot) (2), Estimated carcass lean content (2), External fat on ham (2), Leaf fat weight (2), Loin muscle area (2), Marbling (2), Melanoma susceptibility (2), Average backfat thickness (1), backfat above muscle dorsi (1), Backfat at rump (1), Backfat at tenth rib (1), Backfat we…
1	ASGA0002957	rs80831169	61940130	G	0.2279	0	A	0.7721	1	0.573529	0.397059	0.0294118	0	0.347826	0.652174	--	Drip loss (11), Backfat at last rib (3), Shoulder subcutaneous fat thickness (3), Average daily gain (2), Carcass weight (hot) (2), Estimated carcass lean content (2), External fat on ham (2), Leaf fat weight (2), Loin muscle area (2), Marbling (2), Melanoma susceptibility (2), Average backfat thickness (1), backfat above muscle dorsi (1), Backfat at rump (1), Backfat at tenth rib (1), Backfat we…
1	MARC0051679	rs80957755	62058511	G	0.3603	0.06522	A	0.6397	0.93478	0.411765	0.455882	0.132353	0.869565	0.130435	0	--	Drip loss (11), Backfat at last rib (3), Shoulder subcutaneous fat thickness (3), Average daily gain (2), Carcass weight (hot) (2), Estimated carcass lean content (2), External fat on ham (2), Leaf fat weight (2), Loin muscle area (2), Marbling (2), Melanoma susceptibility (2), Average backfat thickness (1), backfat above muscle dorsi (1), Backfat at rump (1), Backfat at tenth rib (1), Backfat we…
1	ALGA0003587	rs81354241	62243476	A	0.2868	0.06522	C	0.7132	0.93478	0.529412	0.367647	0.102941	0.869565	你自己	0	--	Drip loss (11), Average daily gain (4), Backfat at last rib (3), Carcass weight (hot) (3), PH for Longissmus dorsi (3), Shoulder subcutaneous fat thickness (3), backfat at P2 position (2), CD4-positive CD8-negative leukocyte percentage (2), Estimated carcass lean content (2), External fat on ham (2), Front feet conformation (2), Leaf fat weight (2), Loin muscle area (2), Marbling (2), Melanoma su…
1	ASGA0002967	rs80815020	62345329	A	0.2206	0	G	0.7794	1	0.602941	0.352941	0.0441176	1	0	0	--	Drip loss (11), Average daily gain (4), Backfat at last rib (3), Carcass weight (hot) (3), PH for Longissmus dorsi (3), Shoulder subcutaneous fat thickness (3), backfat at P2 position (2), CD4-positive CD8-negative leukocyte percentage (2), Estimated carcass lean content (2), External fat on ham (2), Front feet conformation (2), Leaf fat weight (2), Loin muscle area (2), Marbling (2), Melanoma su…
1	H3GA0001791	rs81354258	62475462	C	0.3897	0	T	0.6103	1	0.367647	0.485294	0.147059	0	0	1	--	Drip loss (11), Average daily gain (4), Backfat at last rib (3), Carcass weight (hot) (3), PH for Longissmus dorsi (3), Shoulder subcutaneous fat thickness (3), backfat at P2 position (2), CD4-positive CD8-negative leukocyte percentage (2), Estimated carcass lean content (2), External fat on ham (2), Front feet conformation (2), Leaf fat weight (2), Loin muscle area (2), Marbling (2), Melanoma su…
1	ASGA0002979	rs81354266	62572891	A	0.25	0.06522	G	0.75	0.93478	0.588235	0.323529	0.0882353	0.869565	0.130435	0	--	Drip loss (11), Average daily gain (4), Backfat at last rib (3), Carcass weight (hot) (3), PH for Longissmus dorsi (3), Shoulder subcutaneous fat thickness (3), backfat at P2 position (2), Estimated carcass lean content (2), External fat on ham (2), Front feet conformation (2), Leaf fat weight (2), Loin muscle area (2), Marbling (2), Melanoma susceptibility (2), White blood cell counts (2), Avera…
1	ALGA0003618	rs81354288	62600096	G	0.3603	0	A	0.6397	1	0.397059	0.485294	0.117647	0	0.217391	0.782609	--	Drip loss (11), Average daily gain (4), Backfat at last rib (3), Carcass weight (hot) (3), PH for Longissmus dorsi (3), Shoulder subcutaneous fat thickness (3), backfat at P2 position (2), Estimated carcass lean content (2), External fat on ham (2), Front feet conformation (2), Leaf fat weight (2), Loin muscle area (2), Marbling (2), Melanoma susceptibility (2), White blood cell counts (2), Avera…
1	ASGA0003191	rs80996124	70701950	T	0.05882	0	C	0.94118	1	0.882353	0.117647	0	0	0.173913	0.826087	--	Drip loss (26), Average daily gain (4), Backfat at last rib (3), Carcass weight (hot) (3), PH for Longissmus dorsi (3), Shoulder subcutaneous fat thickness (3), backfat at P2 position (2), Estimated carcass lean content (2), External fat on ham (2), Front feet conformation (2), Marbling (2), Melanoma susceptibility (2), White blood cell counts (2), Average backfat thickness (1), backfat above mus…
1	ALGA0004401	rs80985622	84593851	C	0.1103	0	T	0.8897	1	0.779412	0.220588	0	0.217391	0.391304	0.391304	FAM46A	Drip loss (20), Average daily gain (5), Backfat at last rib (3), Carcass weight (hot) (3), PH for Longissmus dorsi (3), Shoulder subcutaneous fat thickness (3), backfat at P2 position (2), Estimated carcass lean content (2), External fat on ham (2), Front feet conformation (2), Marbling (2), Melanoma susceptibility (2), White blood cell counts (2), 45 min-24 h pH decline (1), Average backfat thic…
1	MARC0004776	rs80966483	94259519	G	0.1176	0	A	0.8824	1	0.764706	0.235294	0	0.0434783	0.478261	0.478261	SETBP1	Drip loss (9), Average daily gain (5), Backfat at last rib (3), Carcass weight (hot) (3), PH for Longissmus dorsi (3), Shoulder subcutaneous fat thickness (3), backfat at P2 position (2), Backfat at rump (2), Ear area (2), Ear weight (2), Estimated carcass lean content (2), External fat on ham (2), Front feet conformation (2), Marbling (2), Melanoma susceptibility (2), Teat number (2), White bloo…
1	H3GA0002271	rs81355231	102071378	C	0.2794	0	T	0.7206	1	0.529412	0.382353	0.0882353	0	0	1	DCC	Drip loss (9), Average daily gain (5), Backfat at last rib (3), Carcass weight (hot) (3), PH for Longissmus dorsi (3), Shoulder subcutaneous fat thickness (3), backfat at P2 position (2), Backfat at rump (2), Ear area (2), Ear weight (2), Estimated carcass lean content (2), External fat on ham (2), Front feet conformation (2), Marbling (2), Melanoma susceptibility (2), Teat number (2), uterine ho…
1	H3GA0002347	rs81355344	106084098	T	0	0	C	1	1	1	0	0	0.0434783	0.347826	0.608696	TXNL1, WDR7	Drip loss (9), Average daily gain (6), PH for Longissmus dorsi (5), Backfat at last rib (4), Carcass weight (hot) (3), Marbling (3), Shoulder subcutaneous fat thickness (3), Teat number (3), Average backfat thickness (2), backfat at P2 position (2), Backfat at rump (2), Backfat at tenth rib (2), Body weight (weaning) (2), Ear area (2), Ear weight (2), External fat on ham (2), Front feet conformat…
1	ALGA0005321	rs80968341	114653490	C	0.02206	0	A	0.97794	1	0.955882	0.0441176	0	0.130435	0.478261	0.391304	CGNL1, TCF12	Drip loss (22), Average daily gain (6), PH for Longissmus dorsi (5), Backfat at last rib (4), Body weight (weaning) (3), Carcass weight (hot) (3), Marbling (3), Shoulder subcutaneous fat thickness (3), Teat number (3), Average backfat thickness (2), backfat at P2 position (2), Backfat at rump (2), Backfat at tenth rib (2), Backfat weight (2), Ear area (2), Ear erectness (2), Ear weight (2), Exter…
1	MARC0060938	rs80936814	173612416	A	0	0	C	1	1	1	0	0	0.0869565	0.304348	0.608696	--	Drip loss (9), Average daily gain (7), Average backfat thickness (4), Backfat at last rib (4), Loin muscle area (4), Backfat at tenth rib (3), Ear erectness (3), Shoulder subcutaneous fat thickness (3), backfat above muscle dorsi (2), Backfat at rump (2), Backfat weight (2), Body weight (weaning) (2), External fat on ham (2), Fat to meat ratio (2), Front feet conformation (2), Marbling (2), Melan…
1	INRA0005213	rs346075123	187580209	T	0.007353	0	C	0.992647	1	0.985294	0.0147059	0	0.0434783	0.434783	0.521739	ARID4A, TOMM20L, TIMM9, KIAA0586, DACT1	Drip loss (9), Average daily gain (7), Average backfat thickness (5), Backfat at last rib (4), Loin muscle area (4), Backfat at tenth rib (3), Ear erectness (3), Shoulder subcutaneous fat thickness (3), backfat above muscle dorsi (2), Backfat at last lumbar (2), Backfat at rump (2), Backfat weight (2), Body weight (weaning) (2), External fat on ham (2), Fat to meat ratio (2), Front feet conformat…
1	MARC0068360	rs80795431	191819089	A	0.02239	0	C	0.97761	1	0.955224	0.0447761	0	0.130435	0.521739	0.347826	NTRK3	Drip loss (13), Coping behavior (8), Average daily gain (7), Average backfat thickness (5), Backfat at last rib (4), Loin muscle area (4), Backfat at tenth rib (3), Ear erectness (3), Shoulder subcutaneous fat thickness (3), backfat above muscle dorsi (2), Backfat at rump (2), Backfat weight (2), Body weight (weaning) (2), External fat on ham (2), Fat to meat ratio (2), Front feet conformation (2…
1	ALGA0007029	rs80976610	193538992	A	0.2353	0	G	0.7647	1	0.558824	0.411765	0.0294118	0	0.130435	0.869565	AGBL1	Drip loss (9), Average daily gain (7), Average backfat thickness (5), Backfat at last rib (4), Loin muscle area (4), Backfat at tenth rib (3), Ear erectness (3), Shoulder subcutaneous fat thickness (3), backfat above muscle dorsi (2), Backfat at rump (2), Backfat weight (2), Body weight (weaning) (2), External fat on ham (2), Fat to meat ratio (2), Front feet conformation (2), Marbling (2), Melan…
1	ALGA0007243	rs80988665	204595633	A	0.4846	0.1739	G	0.5154	0.8261	0.446154	0.138462	0.415385	0.652174	0.347826	0	ADAMTSL1	Drip loss (9), Average daily gain (7), Average backfat thickness (4), Backfat at last rib (4), Loin muscle area (4), Backfat at tenth rib (3), Backfat weight (3), Carcass length (3), Ear erectness (3), Shoulder subcutaneous fat thickness (3), Age at puberty (2), backfat above muscle dorsi (2), Backfat at rump (2), Body weight (weaning) (2), Coping behavior (2), External fat on ham (2), Fat to mea…
1	ASGA0005571	rs81350201	226278675	A	0.09559	0	G	0.90441	1	0.823529	0.161765	0.0147059	0	0.173913	0.826087	TMC1, ALDH1A1, ANXA1	Average daily gain (10), Drip loss (9), Backfat at last rib (8), Average backfat thickness (5), Loin muscle area (4), backfat above muscle dorsi (3), Backfat at tenth rib (3), Backfat weight (3), Ear erectness (3), Shoulder subcutaneous fat thickness (3), Subcutanous fat area (3), Adipocyte diameter (2), Backfat at rump (2), Body weight (weaning) (2), Carcass weight (hot) (2), External fat on ham…
1	MARC0012505	rs80850312	229171553	T	0.3235	0	C	0.6765	1	0.455882	0.441176	0.102941	0	0	1	PCSK5, RFK	Average daily gain (11), Average backfat thickness (9), Drip loss (9), Backfat at last rib (6), backfat above muscle dorsi (4), Backfat weight (4), Shoulder subcutaneous fat thickness (4), Subcutanous fat area (4), Backfat at tenth rib (3), Ear erectness (3), External fat on ham (3), Fat-cuts percentage (3), Fat to meat ratio (3), Shoulder external fat weight (3), Abdominal fat weight (2), Backfa…
1	ASGA0005720	rs80914280	242311874	T	0.02206	0.2826	C	0.97794	0.7174	0.955882	0.0441176	0	0.434783	0.565217	0	TEX10, MSANTD3, TMEFF1, CAVIN4	Average daily gain (9), Drip loss (9), Backfat at last rib (6), Average backfat thickness (5), backfat above muscle dorsi (3), Fat-cuts percentage (3), Shoulder subcutaneous fat thickness (3), Subcutanous fat area (3), Backfat at rump (2), Backfat weight (2), Body weight (birth) (2), Body weight (weaning) (2), Fat to meat ratio (2), Hind feet conformation (2), Melanoma susceptibility (2), Protein…
1	ALGA0007919	rs80975442	242403585	A	0.007353	0.09524	G	0.992647	0.90476	0.985294	0.0147059	0	0.809524	0.190476	0	TMEFF1, CAVIN4	Average daily gain (9), Drip loss (9), Backfat at last rib (6), Average backfat thickness (5), backfat above muscle dorsi (3), Fat-cuts percentage (3), Shoulder subcutaneous fat thickness (3), Subcutanous fat area (3), Backfat at rump (2), Backfat weight (2), Body weight (birth) (2), Body weight (weaning) (2), Fat to meat ratio (2), Hind feet conformation (2), Melanoma susceptibility (2), Protein…
1	ALGA0008008	rs81350678	247077207	G	0.01471	0.3043	A	0.98529	0.6957	0.985294	0	0.0147059	0.434783	0.521739	0.0434783	FKTN, TAL2, TMEM38B	Drip loss (20), Average daily gain (9), Backfat at last rib (6), Average backfat thickness (5), backfat above muscle dorsi (3), Fat-cuts percentage (3), Shoulder subcutaneous fat thickness (3), Subcutanous fat area (3), Backfat at rump (2), Backfat weight (2), Body weight (birth) (2), Body weight (weaning) (2), Fat to meat ratio (2), Hind feet conformation (2), Protein accretion rate (2), Shoulde…
1	ASGA0005986	rs81350907	256465948	C	0.1029	0	T	0.8971	1	0.794118	0.205882	0	0	0	1	PAPPA	Drip loss (11), Average daily gain (9), Backfat at last rib (6), Average backfat thickness (4), Fat-cuts percentage (3), Hind feet conformation (3), Shoulder external fat weight (3), Subcutanous fat area (3), backfat above muscle dorsi (2), Backfat at rump (2), Backfat weight (2), Body weight (birth) (2), Body weight (weaning) (2), Fat to meat ratio (2), Front feet conformation (2), Shoulder subc…
1	INRA0006383	rs333261194	257072211	C	0.01471	0	T	0.98529	1	0.970588	0.0294118	0	0.0434783	0.608696	0.347826	ASTN2, TRIM32	Drip loss (11), Average daily gain (9), Backfat at last rib (6), Average backfat thickness (4), Fat-cuts percentage (3), Shoulder external fat weight (3), Subcutanous fat area (3), Teat number (3), backfat above muscle dorsi (2), Backfat at rump (2), Backfat weight (2), Body weight (birth) (2), Body weight (weaning) (2), Fat to meat ratio (2), Hind feet conformation (2), Shoulder subcutaneous fat…
1	H3GA0003822	rs81350922	257096974	T	0.04412	0	C	0.95588	1	0.911765	0.0882353	0	0	0.217391	0.782609	ASTN2, TRIM32	Drip loss (11), Average daily gain (9), Backfat at last rib (6), Average backfat thickness (4), Fat-cuts percentage (3), Shoulder external fat weight (3), Subcutanous fat area (3), Teat number (3), backfat above muscle dorsi (2), Backfat at rump (2), Backfat weight (2), Body weight (birth) (2), Body weight (weaning) (2), Fat to meat ratio (2), Hind feet conformation (2), Shoulder subcutaneous fat…
1	ASGA0006012	rs81350930	257136966	G	0.03676	0	A	0.96324	1	0.926471	0.0735294	0	0	0.217391	0.782609	ASTN2, TRIM32	Average daily gain (9), Drip loss (9), Backfat at last rib (6), Average backfat thickness (4), Fat-cuts percentage (3), Shoulder external fat weight (3), Subcutanous fat area (3), Teat number (3), backfat above muscle dorsi (2), Backfat at rump (2), Backfat weight (2), Body weight (birth) (2), Body weight (weaning) (2), Fat to meat ratio (2), Hind feet conformation (2), Shoulder subcutaneous fat …
1	ASGA0006326	rs80888525	267824331	G	0.3529	0.5	A	0.6471	0.5	0.397059	0.5	0.102941	0.26087	0.478261	0.26087	RALGPS1, ANGPTL2, GARNL3, SLC2A8, ZNF79, RPL12, LRSAM1, FAM129B	Drip loss (15), Average daily gain (6), Teat number (6), Backfat at last rib (3), Backfat weight (3), Carcass length (3), Fat-cuts percentage (3), White blood cell counts (3), Adipocyte diameter (2), Alkaline phosphatase activity (2), Average backfat thickness (2), Body weight (birth) (2), Body weight (weaning) (2), Fat percentage in carcass (2), Ham weight (2), Loin muscle area (2), Shoulder sub…
1	ASGA0006333	rs80819600	267863506	A	0	0	G	1	1	1	0	0	0.217391	0.521739	0.26087	RALGPS1, GARNL3, SLC2A8, ZNF79, RPL12, LRSAM1, FAM129B	Drip loss (15), Average daily gain (6), Teat number (6), Backfat at last rib (3), Backfat weight (3), Carcass length (3), Fat-cuts percentage (3), White blood cell counts (3), Adipocyte diameter (2), Alkaline phosphatase activity (2), Average backfat thickness (2), Body weight (birth) (2), Body weight (weaning) (2), Fat percentage in carcass (2), Ham weight (2), Loin muscle area (2), Shoulder sub…
1	H3GA0004072	rs80792171	268196546	C	0.1838	0	A	0.8162	1	0.661765	0.308824	0.0294118	0.0526316	0.210526	0.736842	LRSAM1, FAM129B, STXBP1, CFAP157, PTRH1, TTC16, TOR2A, SH2D3C, CDK9, FPGS, ENG, AK1, ST6GALNAC6, ST6GALNAC4	Drip loss (15), Average daily gain (6), Teat number (6), Backfat at last rib (3), Backfat weight (3), Carcass length (3), Fat-cuts percentage (3), White blood cell counts (3), Adipocyte diameter (2), Age at puberty (2), Alkaline phosphatase activity (2), Average backfat thickness (2), Body weight (birth) (2), Body weight (weaning) (2), Fat percentage in carcass (2), Ham weight (2), Loin muscle ar…
1	H3GA0004073	rs80981052	268224998	T	0.02941	0.5	C	0.97059	0.5	0.941176	0.0588235	0	0	1	0	FAM129B, STXBP1, CFAP157, PTRH1, TTC16, TOR2A, SH2D3C, CDK9, FPGS, ENG, AK1, ST6GALNAC6, ST6GALNAC4, PIP5KL1, DPM2	Drip loss (15), Average daily gain (6), Teat number (6), Backfat at last rib (3), Backfat weight (3), Carcass length (3), Fat-cuts percentage (3), White blood cell counts (3), Adipocyte diameter (2), Age at puberty (2), Alkaline phosphatase activity (2), Average backfat thickness (2), Body weight (birth) (2), Body weight (weaning) (2), Fat percentage in carcass (2), Ham weight (2), Loin muscle ar…
1	ALGA0008826	rs81351486	269269240	A	0	0.1087	G	1	0.8913	1	0	0	0.782609	0.217391	0	PKN3, ZDHHC12, ZER1, TBC1D13, ENDOG, SPOUT1, KYAT1, LRRC8A, PHYHD1, DOLK, NUP188, SH3GLB2, MIGA2, DOLPP1, CRAT, PTPA, IER5L	Drip loss (15), Average daily gain (6), Teat number (6), Average backfat thickness (3), Backfat at last rib (3), Backfat weight (3), Carcass length (3), Fat-cuts percentage (3), White blood cell counts (3), Adipocyte diameter (2), Alkaline phosphatase activity (2), Body weight (birth) (2), Body weight (weaning) (2), Fat percentage in carcass (2), Ham weight (2), Loin muscle area (2), Shoulder sub…
1	DRGA0002279	rs320775386	276184479	T	0	0	C	1	1	1	0	0	0.0434783	0.478261	0.478261	--	Drip loss (15), Average daily gain (10), Teat number (5), Average backfat thickness (4), Backfat weight (4), Carcass length (3), Fat-cuts percentage (3), Ham weight (3), Shoulder subcutaneous fat thickness (3), Adipocyte diameter (2), Alkaline phosphatase activity (2), Backfat at last rib (2), Body weight (weaning) (2), Fat percentage in carcass (2), Lean meat percentage (2), Loin muscle area (2)…
1	ALGA0008961	rs80943372	276982150	T	0.02941	0	C	0.97059	1	0.941176	0.0588235	0	0.0434783	0.565217	0.391304	--	Drip loss (16), Average daily gain (10), Teat number (5), Average backfat thickness (4), Backfat weight (4), Carcass length (3), Fat-cuts percentage (3), Ham weight (3), Loin muscle area (3), Shoulder subcutaneous fat thickness (3), Adipocyte diameter (2), Alkaline phosphatase activity (2), Backfat at last rib (2), Body weight (weaning) (2), Fat percentage in carcass (2), Lean meat percentage (2)…
1	DRGA0002297	rs338780447	279701487	T	0.1471	0	C	0.8529	1	0.705882	0.294118	0	0	0.173913	0.826087	--	Drip loss (17), Average daily gain (10), Shoulder subcutaneous fat thickness (4), Average backfat thickness (3), Backfat at last rib (3), Vertebra number (3), Adipocyte diameter (2), Body weight (weaning) (2), Fat-cuts percentage (2), Fat to meat ratio (2), Lean meat percentage (2), Loin muscle area (2), Loin weight (2), Spareribs weight (2), Teat number (2), Age at puberty (1), backfat above mus…
1	ASGA0006959	rs80873413	286071507	T	0.08824	0	C	0.91176	1	0.823529	0.176471	0	0.0434783	0.217391	0.73913	--	Drip loss (15), Average daily gain (10), Backfat at last rib (4), Shoulder subcutaneous fat thickness (4), Average backfat thickness (3), Body weight (weaning) (2), Fat-cuts percentage (2), Fat to meat ratio (2), Lean meat percentage (2), Loin muscle area (2), Loin weight (2), Spareribs weight (2), Teat number (2), Trimmed wholesale product / live weight (2), Vertebra number (2), Adipocyte diamet…
1	H3GA0004505	rs80915456	286841062	C	0.2279	0	T	0.7721	1	0.588235	0.367647	0.0441176	0	0	1	--	Drip loss (19), Average daily gain (11), Backfat at last rib (4), Shoulder subcutaneous fat thickness (4), Average backfat thickness (3), Adipocyte diameter (2), Body weight (weaning) (2), Fat-cuts percentage (2), Lean meat percentage (2), Loin muscle area (2), Loin weight (2), Teat number (2), Trimmed wholesale product / live weight (2), Age at puberty (1), Average glycolytic potential (1), back…
1	MARC0068073	rs80811684	289763298	C	0.3824	0	T	0.6176	1	0.411765	0.411765	0.176471	0	0	1	--	Drip loss (18), Average daily gain (13), Average backfat thickness (9), Backfat at last rib (4), Shoulder subcutaneous fat thickness (4), backfat above muscle dorsi (2), backfat at mid-back (2), body weight (10 weeks) (2), Body weight (weaning) (2), Fat-cuts percentage (2), Lean meat percentage (2), Loin muscle area (2), Loin weight (2), Teat number (2), Trimmed wholesale product / live weight (2…
1	INRA0007367	rs337556810	290763994	C	0.02206	0	T	0.97794	1	0.955882	0.0441176	0	0	0.391304	0.608696	--	Drip loss (19), Average daily gain (16), Vertebra number (10), Average backfat thickness (9), Backfat at last rib (4), Loin muscle area (4), Shoulder subcutaneous fat thickness (4), Lean meat percentage (3), backfat above muscle dorsi (2), backfat at mid-back (2), body weight (10 weeks) (2), body weight (13 weeks) (2), Body weight (weaning) (2), Eosinophil number (2), Fat-cuts percentage (2), Ges…
1	ALGA0009797	rs80988576	290878068	A	0.1618	0.2174	G	0.8382	0.7826	0.720588	0.235294	0.0441176	0.608696	0.347826	0.0434783	--	Drip loss (24), Average daily gain (16), Vertebra number (10), Average backfat thickness (9), Backfat at last rib (4), Loin muscle area (4), Shoulder subcutaneous fat thickness (4), Lean meat percentage (3), backfat above muscle dorsi (2), backfat at mid-back (2), body weight (10 weeks) (2), body weight (13 weeks) (2), Body weight (weaning) (2), Eosinophil number (2), Fat-cuts percentage (2), Ges…
1	ALGA0009798	rs80981235	290902364	C	0.08088	0.3696	A	0.91912	0.6304	0.867647	0.102941	0.0294118	0.434783	0.391304	0.173913	--	Drip loss (24), Average daily gain (15), Average backfat thickness (9), Vertebra number (8), Backfat at last rib (4), Loin muscle area (4), Shoulder subcutaneous fat thickness (4), Lean meat percentage (3), backfat above muscle dorsi (2), backfat at mid-back (2), body weight (10 weeks) (2), body weight (13 weeks) (2), Body weight (weaning) (2), Eosinophil number (2), Fat-cuts percentage (2), Gest…
1	H3GA0004595	rs80884921	290972764	G	0.3235	0	A	0.6765	1	0.426471	0.5	0.0735294	0	0.347826	0.652174	--	Drip loss (20), Average daily gain (15), Average backfat thickness (9), Vertebra number (8), Backfat at last rib (4), Loin muscle area (4), Shoulder subcutaneous fat thickness (4), Lean meat percentage (3), backfat above muscle dorsi (2), backfat at mid-back (2), body weight (10 weeks) (2), body weight (13 weeks) (2), Body weight (weaning) (2), Eosinophil number (2), Fat-cuts percentage (2), Gest…
1	H3GA0004598	rs80885820	291051403	C	0.05882	0.1087	A	0.94118	0.8913	0.882353	0.117647	0	0.826087	0.130435	0.0434783	--	Drip loss (20), Average daily gain (15), Average backfat thickness (9), Vertebra number (8), Backfat at last rib (4), Loin muscle area (4), Shoulder subcutaneous fat thickness (4), Lean meat percentage (3), Teat number (3), backfat above muscle dorsi (2), backfat at mid-back (2), body weight (10 weeks) (2), body weight (13 weeks) (2), Body weight (weaning) (2), Eosinophil number (2), Fat-cuts per…
1	MARC0086062	rs80806225	291219636	C	0.02941	0	A	0.97059	1	0.941176	0.0588235	0	1	0	0	--	Drip loss (20), Average daily gain (12), Average backfat thickness (7), Backfat at last rib (4), Shoulder subcutaneous fat thickness (4), backfat above muscle dorsi (2), backfat at mid-back (2), body weight (10 weeks) (2), body weight (13 weeks) (2), Body weight (weaning) (2), Fat-cuts percentage (2), Lean meat percentage (2), Loin muscle area (2), Loin weight (2), Teat number (2), Trimmed wholes…
1	ALGA0009831	rs80936016	291237694	T	0.1397	0.5	C	0.8603	0.5	0.75	0.220588	0.0294118	0.217391	0.565217	0.217391	--	Drip loss (17), Average daily gain (12), Average backfat thickness (7), Backfat at last rib (4), Shoulder subcutaneous fat thickness (4), backfat above muscle dorsi (2), backfat at mid-back (2), body weight (10 weeks) (2), body weight (13 weeks) (2), Body weight (weaning) (2), Fat-cuts percentage (2), Lean meat percentage (2), Loin muscle area (2), Loin weight (2), Teat number (2), Trimmed wholes…
1	M1GA0001507	rs80978880	291277150	C	0.07353	0.4348	T	0.92647	0.5652	0.852941	0.147059	0	0.347826	0.434783	0.217391	--	Drip loss (17), Average daily gain (12), Average backfat thickness (7), Backfat at last rib (4), Shoulder subcutaneous fat thickness (4), backfat above muscle dorsi (2), backfat at mid-back (2), body weight (10 weeks) (2), body weight (13 weeks) (2), Body weight (weaning) (2), Fat-cuts percentage (2), Lean meat percentage (2), Loin muscle area (2), Loin weight (2), Teat number (2), Trimmed wholes…
1	INRA0007400	rs332673076	291299470	C	0.07353	0.06522	T	0.92647	0.93478	0.852941	0.147059	0	0.869565	0.130435	0	--	Drip loss (15), Average daily gain (12), Average backfat thickness (7), Backfat at last rib (4), Shoulder subcutaneous fat thickness (4), backfat above muscle dorsi (2), backfat at mid-back (2), body weight (10 weeks) (2), body weight (13 weeks) (2), Body weight (weaning) (2), Fat-cuts percentage (2), Lean meat percentage (2), Loin muscle area (2), Loin weight (2), Teat number (2), Trimmed wholes…
1	ASGA0007242	rs81352147	291465838	A	0.1912	0	G	0.8088	1	0.705882	0.205882	0.0882353	0.0869565	0.478261	0.434783	--	Drip loss (19), Average daily gain (12), Average backfat thickness (7), Backfat at last rib (4), Shoulder subcutaneous fat thickness (4), backfat above muscle dorsi (2), backfat at mid-back (2), body weight (10 weeks) (2), body weight (13 weeks) (2), Body weight (weaning) (2), Fat-cuts percentage (2), Lean meat percentage (2), Loin muscle area (2), Loin weight (2), Teat number (2), Trimmed wholes…
1	ALGA0009867	rs80910265	291583973	G	0.3603	0	A	0.6397	1	0.382353	0.514706	0.102941	0.0869565	0.26087	0.652174	--	Drip loss (24), Average daily gain (12), Average backfat thickness (7), Backfat at last rib (4), Shoulder subcutaneous fat thickness (4), backfat above muscle dorsi (2), backfat at mid-back (2), body weight (10 weeks) (2), body weight (13 weeks) (2), Body weight (weaning) (2), Fat-cuts percentage (2), Lean meat percentage (2), Loin muscle area (2), Loin weight (2), Trimmed wholesale product / liv…
1	ALGA0009879	rs80803547	291673725	C	0.01562	0	T	0.98438	1	0.96875	0.03125	0	0.130435	0.608696	0.26087	--	Drip loss (24), Average daily gain (12), Average backfat thickness (7), Backfat at last rib (4), Shoulder subcutaneous fat thickness (4), backfat above muscle dorsi (2), backfat at mid-back (2), body weight (10 weeks) (2), body weight (13 weeks) (2), Body weight (weaning) (2), Fat-cuts percentage (2), Lean meat percentage (2), Loin muscle area (2), Loin weight (2), Trimmed wholesale product / liv…
1	ALGA0009926	rs80922288	292323599	T	0.1985	0	C	0.8015	1	0.647059	0.308824	0.0441176	0	0.0869565	0.913043	--	Drip loss (28), Average daily gain (12), Average backfat thickness (7), Loin muscle area (5), Shoulder subcutaneous fat thickness (4), Backfat at last rib (3), 45 min-24 h pH decline (2), backfat above muscle dorsi (2), backfat at mid-back (2), body weight (10 weeks) (2), body weight (13 weeks) (2), Body weight (weaning) (2), Conductivity 24 hours postmortem (ham) (2), Conductivity 45 minutes pos…
1	MARC0105290	rs81280167	294118198	T	0.09559	0	G	0.90441	1	0.852941	0.102941	0.0441176	0.130435	0.608696	0.26087	--	Drip loss (16), Average backfat thickness (2), Average daily gain (2), Backfat at last rib (2), Backfat weight (2), body weight (13 weeks) (2), Fat-cuts percentage (2), Ham weight (2), Lean meat percentage (2), Trimmed wholesale product / live weight (2), Abdominal fat weight (1), Adipocyte diameter (1), Backfat at last lumbar (1), Backfat at tenth rib (1), body weight (10 weeks) (1), body weight…
1	ALGA0109136	rs81337180	299480851	C	0.07353	0.2174	T	0.92647	0.7826	0.852941	0.147059	0	0.652174	0.26087	0.0869565	--	Drip loss (16), Average backfat thickness (2), Average daily gain (2), Backfat weight (2), body weight (13 weeks) (2), Ham weight (2), Loin weight (2), Trimmed wholesale product / live weight (2), Backfat at last lumbar (1), Backfat at last rib (1), Backfat at tenth rib (1), body weight (10 weeks) (1), body weight (17 weeks) (1), Cannon bone circumference (1), Fat area percentage in carcass (1), …
1	SIRI0001487	rs345769228	299578776	G	0.02941	0.5	A	0.97059	0.5	0.941176	0.0588235	0	0.173913	0.652174	0.173913	--	Drip loss (16), Average backfat thickness (2), Average daily gain (2), Backfat weight (2), body weight (13 weeks) (2), Ham weight (2), Loin weight (2), Trimmed wholesale product / live weight (2), Backfat at last lumbar (1), Backfat at last rib (1), Backfat at tenth rib (1), body weight (10 weeks) (1), body weight (17 weeks) (1), Cannon bone circumference (1), Fat area percentage in carcass (1), …
1	MARC0067663	rs81254812	299595167	T	0.1324	0.3913	C	0.8676	0.6087	0.735294	0.264706	0	0.304348	0.608696	0.0869565	--	Drip loss (16), Average backfat thickness (2), Average daily gain (2), Backfat weight (2), body weight (13 weeks) (2), Ham weight (2), Loin weight (2), Trimmed wholesale product / live weight (2), Backfat at last lumbar (1), Backfat at last rib (1), Backfat at tenth rib (1), body weight (10 weeks) (1), body weight (17 weeks) (1), Cannon bone circumference (1), Fat area percentage in carcass (1), …
1	H3GA0004889	rs80858349	299677684	C	0.02206	0	T	0.97794	1	0.955882	0.0441176	0	0.0869565	0.565217	0.347826	--	Drip loss (16), Average backfat thickness (2), Average daily gain (2), Backfat weight (2), body weight (13 weeks) (2), Ham weight (2), Loin weight (2), Trimmed wholesale product / live weight (2), Backfat at last lumbar (1), Backfat at last rib (1), Backfat at tenth rib (1), body weight (10 weeks) (1), body weight (17 weeks) (1), Cannon bone circumference (1), Fat area percentage in carcass (1), …
1	ALGA0010487	rs80960041	301030268	C	0.04412	0.4524	A	0.95588	0.5476	0.911765	0.0882353	0	0.47619	0.142857	0.380952	--	Drip loss (16), Average backfat thickness (2), Average daily gain (2), Backfat weight (2), body weight (13 weeks) (2), Ham weight (2), Loin weight (2), Trimmed wholesale product / live weight (2), Backfat at last lumbar (1), Backfat at last rib (1), Backfat at tenth rib (1), body weight (10 weeks) (1), body weight (17 weeks) (1), Cannon bone circumference (1), Fat area percentage in carcass (1), …
1	H3GA0004945	rs80819792	301126002	T	0.02941	0.5	G	0.97059	0.5	0.941176	0.0588235	0	0.26087	0.478261	0.26087	--	Drip loss (16), Average backfat thickness (2), Average daily gain (2), Backfat weight (2), body weight (13 weeks) (2), Ham weight (2), Loin weight (2), Trimmed wholesale product / live weight (2), Backfat at last lumbar (1), Backfat at last rib (1), Backfat at tenth rib (1), body weight (10 weeks) (1), body weight (17 weeks) (1), Cannon bone circumference (1), Fat area percentage in carcass (1), …
1	ASGA0007965	rs80966042	303920214	A	0.1129	0	G	0.8871	1	0.774194	0.225806	0	0.217391	0.521739	0.26087	--	Drip loss (12), Average backfat thickness (2), Average daily gain (2), Backfat weight (2), Ham weight (2), Loin weight (2), Trimmed wholesale product / live weight (2), Backfat at last lumbar (1), Backfat at last rib (1), Backfat at tenth rib (1), body weight (10 weeks) (1), body weight (13 weeks) (1), body weight (17 weeks) (1), Cannon bone circumference (1), Fat area percentage in carcass (1), …
1	ASGA0007968	rs80976510	303954118	G	0.1846	0.413	A	0.8154	0.587	0.646154	0.338462	0.0153846	0.391304	0.391304	0.217391	--	Drip loss (12), Average backfat thickness (2), Average daily gain (2), Backfat weight (2), Ham weight (2), Loin weight (2), Trimmed wholesale product / live weight (2), Backfat at last lumbar (1), Backfat at last rib (1), Backfat at tenth rib (1), body weight (10 weeks) (1), body weight (13 weeks) (1), body weight (17 weeks) (1), Cannon bone circumference (1), Fat area percentage in carcass (1), …
1	MARC0054266	rs80965309	303967546	T	0	0.4348	C	1	0.5652	1	0	0	0.347826	0.434783	0.217391	--	Drip loss (12), Average backfat thickness (2), Average daily gain (2), Backfat weight (2), Ham weight (2), Loin weight (2), Trimmed wholesale product / live weight (2), Backfat at last lumbar (1), Backfat at last rib (1), Backfat at tenth rib (1), body weight (10 weeks) (1), body weight (13 weeks) (1), body weight (17 weeks) (1), Cannon bone circumference (1), Fat area percentage in carcass (1), …
2	ASGA0008845	rs81359797	7850065	A	0.02941	0	G	0.97059	1	0.941176	0.0588235	0	0.130435	0.391304	0.478261	RPS6KA4, CCDC88B, PRDX5, TRMT112, ESRRA, CATSPERZ, KCNK4, GPR137, BAD, PLCB3, PPP1R14B, FKBP2, VEGFB, TRPT1, DNAJC4, NUDT22, FERMT3, STIP1, MACROD1, FLRT1	Average backfat thickness (14), Loin muscle area (7), Backfat at last rib (6), Carcass weight (hot) (4), Loin and neck meat weight (4), PH for Longissmus dorsi (4), Salmonella count in spleen (4), Average daily gain (3), C3c concentration (3), Carcass length (3), Conductivity 24 hours postmortem (ham) (3), Drip loss (3), Estimated carcass lean content (3), Ham weight (3), Hemolytic complement act…
2	ALGA0011791	rs81360893	9575182	A	0.4632	0	G	0.5368	1	0.294118	0.485294	0.220588	0	0	1	PHEROC, SCGB1D1, INCENP, FTH1, BEST1, RAB3IL1, FADS3, FADS2, FADS1, FEN1, TMEM258, MYRF	Average backfat thickness (12), Backfat at last rib (5), Loin and neck meat weight (4), Loin muscle area (4), C3c concentration (3), Drip loss (3), Estimated carcass lean content (3), Ham weight (3), Hemolytic complement activity (alternative pathway) (3), Abdominal fat weight (2), Actinobacillus pleuropneumoniae susceptibility (2), Average daily gain (2), Backfat at first rib (2), backfat at mid…
2	ALGA0112799	rs81341443	9613380	G	0.4926	0	A	0.5074	1	0.294118	0.426471	0.279412	0	0.0434783	0.956522	INCENP, FTH1, BEST1, RAB3IL1, FADS3, FADS2, FADS1, FEN1, TMEM258, MYRF, DAGLA	Average backfat thickness (12), Backfat at last rib (5), Loin and neck meat weight (4), Loin muscle area (4), C3c concentration (3), Drip loss (3), Estimated carcass lean content (3), Ham weight (3), Hemolytic complement activity (alternative pathway) (3), Abdominal fat weight (2), Actinobacillus pleuropneumoniae susceptibility (2), Average daily gain (2), Backfat at first rib (2), backfat at mid…
2	ALGA0012571	rs81356104	24976907	T	0.125	0	C	0.875	1	0.794118	0.161765	0.0441176	0.0434783	0.347826	0.608696	COMMD9, LDLRAD3	Average backfat thickness (7), Drip loss (7), Actinobacillus pleuropneumoniae susceptibility (6), Fat-cuts percentage (4), Lean meat percentage (4), Backfat at last rib (3), C3c concentration (3), Loin muscle area (3), Abdominal fat weight (2), Average daily gain (2), Backfat at first rib (2), backfat at mid-back (2), Carcass weight (hot) (2), Coping behavior (2), Dressing percentage (2), Fat to …
2	MARC0030353	rs81224970	27387015	T	0.4485	0	C	0.5515	1	0.235294	0.632353	0.132353	0	0	1	CD59, C2H11orf91, KIAA1549L, HIPK3	Actinobacillus pleuropneumoniae susceptibility (7), Drip loss (7), Average backfat thickness (6), Fat-cuts percentage (4), Backfat at last rib (3), C3c concentration (3), Lean meat percentage (3), Loin muscle area (3), Abdominal fat weight (2), Average daily gain (2), Backfat at first rib (2), backfat at mid-back (2), Carcass weight (hot) (2), Dressing percentage (2), Fat to meat ratio (2), Melan…
2	ASGA0084847	rs81345676	44625308	C	0.3529	0	T	0.6471	1	0.352941	0.588235	0.0588235	0	0	1	PDE3B, PSMA1, COPB1	Actinobacillus pleuropneumoniae susceptibility (7), C3c concentration (4), Carcass weight (hot) (4), Fat-cuts percentage (4), Shoulder subcutaneous fat thickness (4), Abdominal fat weight (3), Average backfat thickness (3), Backfat at last rib (3), Drip loss (3), Fat to meat ratio (3), Lean meat percentage (3), Loin muscle area (3), Average daily gain (2), Backfat at first rib (2), backfat at mid…
2	ALGA0107973	rs81335811	44772940	G	0.3382	0	A	0.6618	1	0.470588	0.382353	0.147059	0	0	1	PDE3B, PSMA1, COPB1, RRAS2, SPON1	Actinobacillus pleuropneumoniae susceptibility (7), C3c concentration (4), Carcass weight (hot) (4), Shoulder subcutaneous fat thickness (4), Abdominal fat weight (3), Average backfat thickness (3), Backfat at last rib (3), Drip loss (3), Fat to meat ratio (3), Average daily gain (2), Backfat at first rib (2), backfat at mid-back (2), Body weight (150 days) (2), Firmness (2), Juiciness score (2),…
2	H3GA0006791	rs81359005	52617048	A	0.08088	0.4348	G	0.91912	0.5652	0.838235	0.161765	0	0.391304	0.347826	0.26087	LYPD8	Actinobacillus pleuropneumoniae susceptibility (7), Backfat at last rib (4), C3c concentration (4), Carcass weight (hot) (4), Shoulder subcutaneous fat thickness (4), Abdominal fat weight (3), Average backfat thickness (3), Fat to meat ratio (3), Average daily gain (2), backfat at mid-back (2), Drip loss (2), Firmness (2), Linoleic acid content (2), Loin muscle area (2), Off-Flavor Score (2), Per…
2	ALGA0013973	rs80980541	57506678	A	0	0	C	1	1	1	0	0	0.130435	0.391304	0.478261	TRIM7	Actinobacillus pleuropneumoniae susceptibility (7), Backfat at last rib (4), C3c concentration (4), Carcass weight (hot) (4), Shoulder subcutaneous fat thickness (4), Abdominal fat weight (3), Average backfat thickness (3), Average daily gain (2), backfat at mid-back (2), Drip loss (2), Fat to meat ratio (2), Firmness (2), Linoleic acid content (2), Loin muscle area (2), Off-Flavor Score (2), Per…
2	MARC0067928	rs81255112	65512889	T	0.09559	0	C	0.90441	1	0.838235	0.132353	0.0294118	0.0434783	0.434783	0.521739	ZSWIM4, C2H19orf53, MRI1, CCDC130, CACNA1A	Actinobacillus pleuropneumoniae susceptibility (7), Backfat at last rib (4), C3c concentration (4), Shear force (4), Abdominal fat weight (3), Carcass weight (hot) (3), Cooking loss (3), Ham weight (3), Loin muscle area (3), Shoulder subcutaneous fat thickness (3), Average backfat thickness (2), Average daily gain (2), backfat at mid-back (2), Drip loss (2), Estimated carcass lean content (2), Fa…
2	H3GA0053717	rs81345598	67374426	G	0.02941	0.2826	A	0.97059	0.7174	0.941176	0.0588235	0	0.521739	0.391304	0.0869565	ZNF317	Actinobacillus pleuropneumoniae susceptibility (7), Backfat at last rib (4), C3c concentration (4), Shear force (4), Abdominal fat weight (3), Carcass weight (hot) (3), Cooking loss (3), Ham weight (3), Shoulder subcutaneous fat thickness (3), Average backfat thickness (2), Average daily gain (2), backfat at mid-back (2), Drip loss (2), Estimated carcass lean content (2), Fat to meat ratio (2), F…
2	ALGA0013799	rs81359310	68747004	C	0.1716	0	T	0.8284	1	0.686567	0.283582	0.0298507	0	0	1	FBXL12, UBL5, PIN1, OLFM2, COL5A3, RDH8, C2H19orf66	Actinobacillus pleuropneumoniae susceptibility (7), Backfat at last rib (4), C3c concentration (4), Shear force (4), Abdominal fat weight (3), Carcass weight (hot) (3), Cooking loss (3), Ham weight (3), Shoulder subcutaneous fat thickness (3), Average backfat thickness (2), Average daily gain (2), backfat at mid-back (2), Drip loss (2), Estimated carcass lean content (2), Fat to meat ratio (2), F…
2	H3GA0006928	rs81359987	82655327	C	0.05147	0.2609	T	0.94853	0.7391	0.897059	0.102941	0	0.478261	0.521739	0	FOXD1, BTF3, ANKRA2, UTP15, ARHGEF28	Actinobacillus pleuropneumoniae susceptibility (7), C3c concentration (4), Carcass weight (hot) (3), Cooking loss (3), Ham weight (3), Loin muscle area (3), Shear force (3), Shoulder subcutaneous fat thickness (3), Abdominal fat weight (2), Average daily gain (2), Backfat at last rib (2), backfat at mid-back (2), Drip loss (2), Estimated carcass lean content (2), Fat to meat ratio (2), Firmness (…
2	H3GA0006931	rs81360000	82781476	G	0.05147	0	A	0.94853	1	0.897059	0.102941	0	1	0	0	FOXD1, BTF3, ANKRA2, UTP15, ARHGEF28	Actinobacillus pleuropneumoniae susceptibility (7), C3c concentration (4), Carcass weight (hot) (3), Cooking loss (3), Ham weight (3), Loin muscle area (3), Shear force (3), Shoulder subcutaneous fat thickness (3), Abdominal fat weight (2), Average daily gain (2), Backfat at last rib (2), backfat at mid-back (2), Drip loss (2), Estimated carcass lean content (2), Fat to meat ratio (2), Firmness (…
2	H3GA0006930	rs81359994	82818944	C	0.09559	0.1739	T	0.90441	0.8261	0.808824	0.191176	0	0.695652	0.26087	0.0434783	BTF3, ANKRA2, UTP15, ARHGEF28	Actinobacillus pleuropneumoniae susceptibility (7), C3c concentration (4), Carcass weight (hot) (3), Cooking loss (3), Ham weight (3), Loin muscle area (3), Shear force (3), Shoulder subcutaneous fat thickness (3), Abdominal fat weight (2), Average daily gain (2), Backfat at last rib (2), backfat at mid-back (2), Drip loss (2), Estimated carcass lean content (2), Fat to meat ratio (2), Firmness (…
2	MARC0016221	rs81285839	82824569	G	0	0.2391	A	1	0.7609	1	0	0	0.608696	0.304348	0.0869565	BTF3, ANKRA2, UTP15, ARHGEF28	Actinobacillus pleuropneumoniae susceptibility (7), C3c concentration (4), Carcass weight (hot) (3), Cooking loss (3), Ham weight (3), Loin muscle area (3), Shear force (3), Shoulder subcutaneous fat thickness (3), Abdominal fat weight (2), Average daily gain (2), Backfat at last rib (2), backfat at mid-back (2), Drip loss (2), Estimated carcass lean content (2), Fat to meat ratio (2), Firmness (…
2	H3GA0006932	rs81360002	82861070	T	0.01471	0	C	0.98529	1	0.970588	0.0294118	0	0.173913	0.304348	0.521739	BTF3, ANKRA2, UTP15, ARHGEF28	Actinobacillus pleuropneumoniae susceptibility (7), C3c concentration (4), Carcass weight (hot) (3), Cooking loss (3), Ham weight (3), Loin muscle area (3), Shear force (3), Shoulder subcutaneous fat thickness (3), Abdominal fat weight (2), Average daily gain (2), Backfat at last rib (2), backfat at mid-back (2), Drip loss (2), Estimated carcass lean content (2), Fat to meat ratio (2), Firmness (…
2	DRGA0017360	rs344716843	91691986	G	0.1288	0	A	0.8712	1	0.80303	0.136364	0.0606061	0	0.26087	0.73913	XRCC4, VCAN, HAPLN1	Actinobacillus pleuropneumoniae susceptibility (8), C3c concentration (4), Carcass weight (hot) (3), Cooking loss (3), Ham weight (3), Loin muscle area (3), Shear force (3), Shoulder subcutaneous fat thickness (3), Abdominal fat weight (2), androstenone laboratory (2), Average backfat thickness (2), Average daily gain (2), backfat at mid-back (2), Cholesterol level (2), Drip loss (2), Estimated c…
2	ALGA0014680	rs81361831	105472593	G	0.02206	0	A	0.97794	1	0.955882	0.0441176	0	0	0.304348	0.695652	--	Actinobacillus pleuropneumoniae susceptibility (8), C3c concentration (4), Carcass weight (hot) (3), Cooking loss (3), Ham weight (3), Loin muscle area (3), Shear force (3), Shoulder subcutaneous fat thickness (3), Abdominal fat weight (2), Average backfat thickness (2), Average daily gain (2), backfat at mid-back (2), Estimated carcass lean content (2), Fat to meat ratio (2), Intramuscular fat c…
2	ASGA0011214	rs81362605	116660504	C	0	0.06522	T	1	0.93478	1	0	0	0.913043	0.0434783	0.0434783	MCC, DCP2, REEP5	Actinobacillus pleuropneumoniae susceptibility (8), Shear force (5), C3c concentration (4), Carcass weight (hot) (3), Cooking loss (3), Ham weight (3), Loin muscle area (3), Shoulder subcutaneous fat thickness (3), Abdominal fat weight (2), Average backfat thickness (2), Average daily gain (2), backfat at mid-back (2), Estimated carcass lean content (2), Fat to meat ratio (2), androstenone labora…
2	ASGA0011215	rs81362608	116685939	G	0.1544	0.2609	T	0.8456	0.7391	0.691176	0.308824	0	0.521739	0.434783	0.0434783	MCC, DCP2, REEP5	Actinobacillus pleuropneumoniae susceptibility (8), Shear force (5), C3c concentration (4), Carcass weight (hot) (3), Cooking loss (3), Ham weight (3), Loin muscle area (3), Shoulder subcutaneous fat thickness (3), Abdominal fat weight (2), Average backfat thickness (2), Average daily gain (2), backfat at mid-back (2), Estimated carcass lean content (2), Fat to meat ratio (2), androstenone labora…
2	ALGA0014996	rs81362613	116712813	A	0	0.3043	G	1	0.6957	1	0	0	0.521739	0.347826	0.130435	MCC, DCP2, REEP5, SRP19	Actinobacillus pleuropneumoniae susceptibility (8), Shear force (5), C3c concentration (4), Carcass weight (hot) (3), Cooking loss (3), Ham weight (3), Loin muscle area (3), Shoulder subcutaneous fat thickness (3), Abdominal fat weight (2), Average backfat thickness (2), Average daily gain (2), backfat at mid-back (2), Estimated carcass lean content (2), Fat to meat ratio (2), androstenone labora…
2	ALGA0014997	rs81362615	116724385	T	0	0.3478	C	1	0.6522	1	0	0	0.478261	0.347826	0.173913	MCC, DCP2, REEP5, SRP19, APC	Actinobacillus pleuropneumoniae susceptibility (8), Shear force (5), C3c concentration (4), Carcass weight (hot) (3), Cooking loss (3), Ham weight (3), Loin muscle area (3), Shoulder subcutaneous fat thickness (3), Abdominal fat weight (2), Average backfat thickness (2), Average daily gain (2), backfat at mid-back (2), Estimated carcass lean content (2), Fat to meat ratio (2), androstenone labora…
2	H3GA0007335	rs81362637	116866473	T	0.03676	0	C	0.96324	1	0.926471	0.0735294	0	0.217391	0.391304	0.391304	MCC, DCP2, REEP5, SRP19, APC	Actinobacillus pleuropneumoniae susceptibility (8), Shear force (5), C3c concentration (4), Carcass weight (hot) (3), Cooking loss (3), Ham weight (3), Loin muscle area (3), Shoulder subcutaneous fat thickness (3), Abdominal fat weight (2), Average backfat thickness (2), Average daily gain (2), backfat at mid-back (2), Coping behavior (2), Estimated carcass lean content (2), Fat to meat ratio (2)…
2	ASGA0011226	rs81362654	116939471	T	0.03676	0.3913	C	0.96324	0.6087	0.926471	0.0735294	0	0.434783	0.347826	0.217391	DCP2, REEP5, SRP19, APC	Actinobacillus pleuropneumoniae susceptibility (8), Shear force (5), C3c concentration (4), Carcass weight (hot) (3), Cooking loss (3), Ham weight (3), Loin muscle area (3), Shoulder subcutaneous fat thickness (3), Abdominal fat weight (2), Average backfat thickness (2), Average daily gain (2), backfat at mid-back (2), Coping behavior (2), Estimated carcass lean content (2), Fat to meat ratio (2)…
2	ALGA0015023	rs81362660	117038311	C	0.007353	0.2391	T	0.992647	0.7609	0.985294	0.0147059	0	0.608696	0.304348	0.0869565	REEP5, SRP19, APC	Actinobacillus pleuropneumoniae susceptibility (8), C3c concentration (4), Shear force (4), Carcass weight (hot) (3), Cooking loss (3), Ham weight (3), Loin muscle area (3), Shoulder subcutaneous fat thickness (3), Abdominal fat weight (2), Average backfat thickness (2), Average daily gain (2), backfat at mid-back (2), Coping behavior (2), Estimated carcass lean content (2), Fat to meat ratio (2)…
2	ASGA0011229	rs81362666	117067963	C	0.05882	0.2045	A	0.94118	0.7955	0.882353	0.117647	0	0.636364	0.318182	0.0454545	REEP5, SRP19, APC	Actinobacillus pleuropneumoniae susceptibility (8), C3c concentration (4), Shear force (4), Carcass weight (hot) (3), Cooking loss (3), Ham weight (3), Loin muscle area (3), Shoulder subcutaneous fat thickness (3), Abdominal fat weight (2), Average backfat thickness (2), Average daily gain (2), backfat at mid-back (2), Coping behavior (2), Estimated carcass lean content (2), Fat to meat ratio (2)…
2	ALGA0015441	rs81363651	124184297	T	0.007353	0	C	0.992647	1	0.985294	0.0147059	0	0.0869565	0.478261	0.434783	PRR16	Actinobacillus pleuropneumoniae susceptibility (8), C3c concentration (4), Ham weight (4), Carcass weight (hot) (3), Cooking loss (3), Shear force (3), Abdominal fat weight (2), Average backfat thickness (2), Average daily gain (2), backfat at mid-back (2), Estimated carcass lean content (2), Loin muscle area (2), Shoulder subcutaneous fat thickness (2), Average instron (star probe) force (1), Ba…
2	ALGA0015866	rs81364577	134818810	T	0.03676	0	C	0.96324	1	0.926471	0.0735294	0	0.0434783	0.347826	0.608696	SLC22A4, SLC22A5, IRF1, IL5, RAD50, KIF3A, IL13, IL4	Actinobacillus pleuropneumoniae susceptibility (9), C3c concentration (4), Ham weight (4), Average daily gain (3), Shear force (3), backfat at mid-back (2), Carcass weight (hot) (2), Cooking loss (2), Estimated carcass lean content (2), Meat color b* (2), Shoulder subcutaneous fat thickness (2), Abdominal fat weight (1), Average backfat thickness (1), Backfat at last rib (1), Backfat weight (1), …
2	ALGA0015900	rs81364654	135218116	C	0.2206	0	T	0.7794	1	0.588235	0.382353	0.0294118	0	0.0869565	0.913043	KIF3A, CCNI2, SEPT8, SOWAHA, SHROOM1, GDF9, LEAP2, AFF4, ZCCHC10, HSPA4	Actinobacillus pleuropneumoniae susceptibility (9), C3c concentration (4), Ham weight (4), Average daily gain (3), Shear force (3), backfat at mid-back (2), Carcass weight (hot) (2), Cooking loss (2), Estimated carcass lean content (2), Meat color b* (2), Percentage type IIb fibers (2), Shoulder subcutaneous fat thickness (2), Abdominal fat weight (1), Average backfat thickness (1), Backfat at la…
2	ASGA0012719	rs81367093	152624944	C	0.1618	0	T	0.8382	1	0.676471	0.323529	0	1	0	0	--	C3c concentration (4), Ham weight (3), Meat color-L (3), Shear force (3), Actinobacillus pleuropneumoniae susceptibility (2), Average daily gain (2), Cooking loss (2), Estimated carcass lean content (2), Water holding capacity (2), Backfat at last rib (1), Belly meat content (1), Carcass weight (hot) (1), Cutlet weight (1), Drip loss (1), Fat to meat ratio (1), Feet weight (1), Ham fat thickness …
2	ASGA0012722	rs81367100	152645933	C	0.3235	0.06522	A	0.6765	0.93478	0.470588	0.411765	0.117647	0.869565	0.130435	0	--	C3c concentration (4), Average daily gain (3), Ham weight (3), Meat color-L (3), Shear force (3), Actinobacillus pleuropneumoniae susceptibility (2), Cooking loss (2), Estimated carcass lean content (2), pH 24 hr post-mortem (loin) (2), Water holding capacity (2), Backfat at last rib (1), Belly meat content (1), Carcass weight (hot) (1), Conductivity 24 hours post-mortem (1), Cutlet weight (1), D…
2	ALGA0016913	rs81367208	153202449	C	0.08088	0	T	0.91912	1	0.838235	0.161765	0	0.0434783	0.304348	0.652174	--	C3c concentration (4), Ham weight (3), Meat color-L (3), Average daily gain (2), Cooking loss (2), Estimated carcass lean content (2), Shear force (2), Water holding capacity (2), Actinobacillus pleuropneumoniae susceptibility (1), Backfat at last rib (1), Belly meat content (1), Carcass weight (hot) (1), Cutlet weight (1), Drip loss (1), Fat to meat ratio (1), Feet weight (1), Ham fat thickness …
2	H3GA0008219	rs81367297	154327810	T	0	0	C	1	1	1	0	0	0.047619	0.619048	0.333333	--	C3c concentration (4), Ham weight (3), Meat color-L (3), Average daily gain (2), Cooking loss (2), Estimated carcass lean content (2), Shear force (2), Water holding capacity (2), Actinobacillus pleuropneumoniae susceptibility (1), Backfat at last rib (1), Belly meat content (1), Carcass weight (hot) (1), Cutlet weight (1), Drip loss (1), Fat to meat ratio (1), Feet weight (1), Ham fat thickness …
2	ASGA0096672	rs81316454	154415385	C	0.1691	0	T	0.8309	1	0.676471	0.308824	0.0147059	0	0.347826	0.652174	--	C3c concentration (4), Ham weight (3), Meat color-L (3), Average daily gain (2), Cooking loss (2), Estimated carcass lean content (2), pH for Semimembranosus (2), Shear force (2), Water holding capacity (2), Actinobacillus pleuropneumoniae susceptibility (1), Backfat at last rib (1), Belly meat content (1), Carcass weight (hot) (1), Cutlet weight (1), Drip loss (1), Fat to meat ratio (1), Feet we…
2	ALGA0120331	rs81327690	154425894	T	0	0	G	1	1	1	0	0	0.0869565	0.608696	0.304348	--	C3c concentration (4), Ham weight (3), Meat color-L (3), Average daily gain (2), Cooking loss (2), Estimated carcass lean content (2), pH for Semimembranosus (2), Shear force (2), Water holding capacity (2), Actinobacillus pleuropneumoniae susceptibility (1), Backfat at last rib (1), Belly meat content (1), Carcass weight (hot) (1), Cutlet weight (1), Drip loss (1), Fat to meat ratio (1), Feet we…
2	ALGA0103861	rs81474733	154457987	A	0.2353	0	G	0.7647	1	0.558824	0.411765	0.0294118	0	0	1	--	C3c concentration (4), Ham weight (3), Meat color-L (3), Average daily gain (2), Cooking loss (2), Estimated carcass lean content (2), pH for Semimembranosus (2), Shear force (2), Water holding capacity (2), Actinobacillus pleuropneumoniae susceptibility (1), Backfat at last rib (1), Belly meat content (1), Carcass weight (hot) (1), Cutlet weight (1), Drip loss (1), Fat to meat ratio (1), Feet we…
2	H3GA0054067	rs81325795	154466689	C	0.4706	0.1304	T	0.5294	0.8696	0.25	0.558824	0.191176	0.73913	0.26087	0	--	C3c concentration (4), Ham weight (3), Meat color-L (3), Average daily gain (2), Cooking loss (2), Estimated carcass lean content (2), pH for Semimembranosus (2), Shear force (2), Water holding capacity (2), Actinobacillus pleuropneumoniae susceptibility (1), Backfat at last rib (1), Belly meat content (1), Carcass weight (hot) (1), Cutlet weight (1), Drip loss (1), Fat to meat ratio (1), Feet we…
2	ASGA0094295	rs81313430	155776159	T	0.3162	0.04348	C	0.6838	0.95652	0.441176	0.485294	0.0735294	0.913043	0.0869565	0	--	C3c concentration (4), Ham weight (3), Cooking loss (2), Meat color-L (2), Shear force (2), Actinobacillus pleuropneumoniae susceptibility (1), Average daily gain (1), Carcass weight (hot) (1), chew score (1), Cutlet weight (1), Estimated carcass lean content (1), Ham fat thickness (1), Head weight (1), Intramuscular fat content (1), Meat color b* (1), pH 24 hr post-mortem (loin) (1), pH for Semi…
2	ASGA0093951	rs81474516	155790486	A	0.3088	0	G	0.6912	1	0.5	0.382353	0.117647	0	0.130435	0.869565	--	C3c concentration (4), Ham weight (3), Cooking loss (2), Meat color-L (2), Shear force (2), Actinobacillus pleuropneumoniae susceptibility (1), Average daily gain (1), Carcass weight (hot) (1), chew score (1), Cutlet weight (1), Estimated carcass lean content (1), Ham fat thickness (1), Head weight (1), Intramuscular fat content (1), Meat color b* (1), pH 24 hr post-mortem (loin) (1), pH for Semi…
2	MARC0035716	rs81230000	155810403	T	0.4853	0	G	0.5147	1	0.25	0.529412	0.220588	0.0434783	0.26087	0.695652	--	C3c concentration (4), Ham weight (3), Cooking loss (2), Meat color-L (2), Shear force (2), Actinobacillus pleuropneumoniae susceptibility (1), Average daily gain (1), Carcass weight (hot) (1), chew score (1), Cutlet weight (1), Estimated carcass lean content (1), Ham fat thickness (1), Head weight (1), Intramuscular fat content (1), Meat color b* (1), pH 24 hr post-mortem (loin) (1), pH for Semi…
2	ASGA0105629	rs81305803	156102759	G	0.2721	0.1304	T	0.7279	0.8696	0.514706	0.426471	0.0588235	0.782609	0.173913	0.0434783	--	C3c concentration (4), Ham weight (3), Cooking loss (2), Meat color-L (2), Shear force (2), Average daily gain (1), Carcass weight (hot) (1), chew score (1), Cutlet weight (1), Estimated carcass lean content (1), Ham fat thickness (1), Head weight (1), Intramuscular fat content (1), Meat color b* (1), pH 24 hr post-mortem (loin) (1), pH for Semimembranosus (1), Shear firmness (1), Shoulder weight…
2	ASGA0098732	rs80929229	156149081	C	0.3456	0	A	0.6544	1	0.426471	0.455882	0.117647	0.130435	0.347826	0.521739	--	C3c concentration (4), Ham weight (3), Cooking loss (2), Meat color-L (2), Shear force (2), Average daily gain (1), Carcass weight (hot) (1), chew score (1), Cutlet weight (1), Estimated carcass lean content (1), Ham fat thickness (1), Head weight (1), Intramuscular fat content (1), Meat color b* (1), pH 24 hr post-mortem (loin) (1), pH for Semimembranosus (1), Shear firmness (1), Shoulder weight…
2	MARC0039166	rs81232395	157110990	A	0.01471	0	C	0.98529	1	0.970588	0.0294118	0	0.130435	0.130435	0.73913	--	C3c concentration (4), Ham weight (3), Cooking loss (2), Meat color-L (2), Shear force (2), Average daily gain (1), Carcass weight (hot) (1), chew score (1), Cutlet weight (1), Estimated carcass lean content (1), Ham fat thickness (1), Head weight (1), Intramuscular fat content (1), Meat color b* (1), pH 24 hr post-mortem (loin) (1), pH for Semimembranosus (1), Shear firmness (1), Shoulder weight…
2	ASGA0104897	rs81304951	157139246	A	0.5	0.1522	G	0.5	0.8478	0.25	0.5	0.25	0.782609	0.130435	0.0869565	--	C3c concentration (4), Ham weight (3), Cooking loss (2), Meat color-L (2), Shear force (2), Average daily gain (1), Carcass weight (hot) (1), chew score (1), Cutlet weight (1), Estimated carcass lean content (1), Ham fat thickness (1), Head weight (1), Intramuscular fat content (1), Meat color b* (1), pH 24 hr post-mortem (loin) (1), pH for Semimembranosus (1), Shear firmness (1), Shoulder weight…
2	M1GA0003354	rs81367338	157175346	C	0.375	0	T	0.625	1	0.397059	0.455882	0.147059	0	0.434783	0.565217	--	C3c concentration (4), Ham weight (3), Cooking loss (2), Meat color-L (2), Shear force (2), Average daily gain (1), Carcass weight (hot) (1), chew score (1), Cutlet weight (1), Estimated carcass lean content (1), Ham fat thickness (1), Head weight (1), Intramuscular fat content (1), Meat color b* (1), pH 24 hr post-mortem (loin) (1), pH for Semimembranosus (1), Shear firmness (1), Shoulder weight…
2	H3GA0008263	rs81367441	157246404	C	0.2941	0.08696	T	0.7059	0.91304	0.514706	0.382353	0.102941	0.826087	0.173913	0	--	C3c concentration (4), Ham weight (3), Cooking loss (2), Meat color-L (2), Shear force (2), Average daily gain (1), Carcass weight (hot) (1), chew score (1), Cutlet weight (1), Estimated carcass lean content (1), Ham fat thickness (1), Head weight (1), Intramuscular fat content (1), Meat color b* (1), pH 24 hr post-mortem (loin) (1), pH for Semimembranosus (1), Shear firmness (1), Shoulder weight…
2	ALGA0016994	rs81367490	157286285	G	0.4559	0.08696	A	0.5441	0.91304	0.352941	0.382353	0.264706	0.826087	0.173913	0	--	C3c concentration (4), Ham weight (3), Cooking loss (2), Meat color-L (2), Shear force (2), Average daily gain (1), Carcass weight (hot) (1), chew score (1), Cutlet weight (1), Estimated carcass lean content (1), Ham fat thickness (1), Head weight (1), Intramuscular fat content (1), Meat color b* (1), pH 24 hr post-mortem (loin) (1), pH for Semimembranosus (1), Shear firmness (1), Shoulder weight…
2	MARC0006554	rs81244149	157391622	A	0.4265	0	G	0.5735	1	0.382353	0.382353	0.235294	0.0869565	0.26087	0.652174	--	C3c concentration (4), Ham weight (3), Cooking loss (2), Meat color-L (2), Shear force (2), Average daily gain (1), Carcass weight (hot) (1), chew score (1), Cutlet weight (1), Estimated carcass lean content (1), Ham fat thickness (1), Head weight (1), Intramuscular fat content (1), Meat color b* (1), pH 24 hr post-mortem (loin) (1), pH for Semimembranosus (1), Shear firmness (1), Shoulder weight…
2	ALGA0109062	rs81337085	157472208	A	0.2868	0.08696	G	0.7132	0.91304	0.544118	0.338235	0.117647	0.826087	0.173913	0	--	C3c concentration (4), Ham weight (3), Cooking loss (2), Meat color-L (2), Shear force (2), Average daily gain (1), Carcass weight (hot) (1), chew score (1), Cutlet weight (1), Estimated carcass lean content (1), Ham fat thickness (1), Head weight (1), Intramuscular fat content (1), Meat color b* (1), pH 24 hr post-mortem (loin) (1), pH for Semimembranosus (1), Shear firmness (1), Shoulder weight…
2	M1GA0026729	rs81319715	157490347	A	0.1838	0.04348	G	0.8162	0.95652	0.691176	0.25	0.0588235	0.913043	0.0869565	0	--	C3c concentration (4), Ham weight (3), Cooking loss (2), Meat color-L (2), Shear force (2), Average daily gain (1), Carcass weight (hot) (1), chew score (1), Cutlet weight (1), Estimated carcass lean content (1), Ham fat thickness (1), Head weight (1), Intramuscular fat content (1), Meat color b* (1), pH 24 hr post-mortem (loin) (1), pH for Semimembranosus (1), Shear firmness (1), Shoulder weight…
2	ASGA0089573	rs81307684	157492614	C	0.1838	0.04348	T	0.8162	0.95652	0.691176	0.25	0.0588235	0.913043	0.0869565	0	--	C3c concentration (4), Ham weight (3), Cooking loss (2), Meat color-L (2), Shear force (2), Average daily gain (1), Carcass weight (hot) (1), chew score (1), Cutlet weight (1), Estimated carcass lean content (1), Ham fat thickness (1), Head weight (1), Intramuscular fat content (1), Meat color b* (1), pH 24 hr post-mortem (loin) (1), pH for Semimembranosus (1), Shear firmness (1), Shoulder weight…
2	H3GA0008320	rs81367680	157590383	T	0.2661	0	C	0.7339	1	0.580645	0.306452	0.112903	0	0.0909091	0.909091	--	C3c concentration (4), Ham weight (3), Cooking loss (2), Meat color-L (2), Shear force (2), Average daily gain (1), Carcass weight (hot) (1), chew score (1), Cutlet weight (1), Estimated carcass lean content (1), Ham fat thickness (1), Head weight (1), Intramuscular fat content (1), Meat color b* (1), pH 24 hr post-mortem (loin) (1), pH for Semimembranosus (1), Shear firmness (1), Shoulder weight…
2	ALGA0017039	rs81367740	157770623	C	0.4254	0.4348	T	0.5746	0.5652	0.373134	0.402985	0.223881	0.347826	0.434783	0.217391	--	C3c concentration (4), Ham weight (3), Cooking loss (2), Meat color-L (2), Shear force (2), Average daily gain (1), Carcass weight (hot) (1), chew score (1), Cutlet weight (1), Estimated carcass lean content (1), Ham fat thickness (1), Head weight (1), Intramuscular fat content (1), Meat color b* (1), Number of muscle fibers per unit area (1), pH 24 hr post-mortem (loin) (1), pH for Semimembranos…
3	MARC0074035	rs81259319	2932242	A	0.3162	0	G	0.6838	1	0.5	0.367647	0.132353	1	0	0	SDK1	45 min-24 h pH decline (1), Abdominal fat weight (1), Carcass weight (hot) (1), Corpus luteum number (1), Lactate dehydrogenase level (1), Loin muscle area (1), Meat color b* (1), Meat color chroma (1), Percentage giant fibers (1), Shear force (1), Teat number (1)
3	H3GA0008408	rs81369215	2966484	T	0.3088	0.1087	C	0.6912	0.8913	0.470588	0.441176	0.0882353	0.782609	0.217391	0	SDK1	45 min-24 h pH decline (1), Abdominal fat weight (1), Carcass weight (hot) (1), Lactate dehydrogenase level (1), Loin muscle area (1), Meat color b* (1), Meat color chroma (1), Percentage giant fibers (1), Shear force (1), Teat number (1)
3	ALGA0017166	rs81373103	3059882	T	0.1985	0.1087	C	0.8015	0.8913	0.632353	0.338235	0.0294118	0.782609	0.217391	0	SDK1	45 min-24 h pH decline (1), Abdominal fat weight (1), Carcass weight (hot) (1), Lactate dehydrogenase level (1), Loin muscle area (1), Meat color b* (1), Meat color chroma (1), Percentage giant fibers (1), Shear force (1), Teat number (1)
3	ASGA0089930	rs81308147	16473829	C	0.01493	0	A	0.98507	1	0.970149	0.0298507	0	0.0869565	0.565217	0.347826	RABGEF1, KCTD7, TPST1, CRCP, ASL, GUSB	Average daily gain (5), Carcass length (3), PH for Longissmus dorsi (3), Blood pH (2), Body weight (birth) (2), Corpus luteum number (2), Nonfunctional nipples (2), 45 min-24 h pH decline (1), Abdominal fat weight (1), Average glycolytic potential (1), Backfat at last rib (1), backfat at P2 position (1), Backfat at tenth rib (1), Body weight (end of test) (1), Body weight (slaughter) (1), Carcass…
3	ALGA0017983	rs81378947	21400210	G	0.04412	0.4783	A	0.95588	0.5217	0.911765	0.0882353	0	0.217391	0.608696	0.173913	ZKSCAN2, AQP8, LCMT1	Average daily gain (5), Intramuscular fat content (5), Carcass length (3), PH for Longissmus dorsi (3), Age at puberty (2), Blood pH (2), Body weight (birth) (2), Nonfunctional nipples (2), 45 min-24 h pH decline (1), 45 min-3 hr pH decline (1), Abdominal fat weight (1), Backfat at last rib (1), backfat at P2 position (1), Backfat at tenth rib (1), body weight (17 weeks) (1), Body weight (end of …
3	ASGA0099130	rs81319541	24152790	T	0.1618	0	C	0.8382	1	0.691176	0.294118	0.0147059	0	0.391304	0.608696	EEF2K, SDR42E2, VWA3A, C3H16orf52, PDZD9	CD8-negative leukocyte percentage (7), Intramuscular fat content (5), Average daily gain (3), Loin muscle area (3), Body weight (birth) (2), Carcass length (2), Ham weight (2), Loin and neck meat weight (2), Nonfunctional nipples (2), pH 24 hr post-mortem (loin) (2), Bicarbonate level (1), body weight (17 weeks) (1), Body weight (end of test) (1), Carbon dioxide level (1), Carcass weight (cold) (…
3	SIRI0001083	rs324785855	29364538	A	0.2794	0	C	0.7206	1	0.514706	0.411765	0.0735294	0	0.217391	0.782609	ERCC4	CD8-negative leukocyte percentage (11), Intramuscular fat content (5), Average daily gain (3), Loin muscle area (3), Body weight (birth) (2), Carcass length (2), Ham weight (2), Loin and neck meat weight (2), Meat color b* (2), Nonfunctional nipples (2), pH 24 hr post-mortem (loin) (2), Sperm abnormality rate (2), Bicarbonate level (1), body weight (17 weeks) (1), Body weight (34 weeks) (1), Body…
3	ASGA0014055	rs81379720	30055615	A	0.4706	0.02174	G	0.5294	0.97826	0.323529	0.411765	0.264706	0.956522	0.0434783	0	SHISA9	CD8-negative leukocyte percentage (5), Intramuscular fat content (5), Average daily gain (3), Loin muscle area (3), Body weight (birth) (2), Carcass length (2), Ham weight (2), Loin and neck meat weight (2), Meat color b* (2), Nonfunctional nipples (2), pH 24 hr post-mortem (loin) (2), Sperm abnormality rate (2), Bicarbonate level (1), body weight (17 weeks) (1), Body weight (34 weeks) (1), Body …
3	ASGA0014108	rs81379957	30930114	G	0.3015	0	A	0.6985	1	0.455882	0.485294	0.0588235	0	0.130435	0.869565	SNX29	CD8-negative leukocyte percentage (13), CD8-positive leukocyte percentage (13), Intramuscular fat content (5), Average daily gain (3), Loin muscle area (3), Body weight (birth) (2), Carcass length (2), Ham weight (2), Loin and neck meat weight (2), Meat color b* (2), Nonfunctional nipples (2), pH 24 hr post-mortem (loin) (2), Bicarbonate level (1), body weight (17 weeks) (1), Body weight (34 week…
3	M1GA0004242	rs81379981	31529239	T	0.1397	0	C	0.8603	1	0.764706	0.191176	0.0441176	0	0	1	ZC3H7A, TXNDC11, SNN, LITAF	CD8-negative leukocyte percentage (10), CD8-positive leukocyte percentage (10), Intramuscular fat content (6), Average daily gain (3), Loin muscle area (3), Body weight (birth) (2), Carcass length (2), Cooking loss (2), Fat androstenone level (2), Ham weight (2), Loin and neck meat weight (2), Meat color b* (2), Nonfunctional nipples (2), pH 24 hr post-mortem (loin) (2), Bicarbonate level (1), bo…
3	ALGA0114914	rs80999657	32478846	C	0.1838	0	T	0.8162	1	0.647059	0.338235	0.0147059	0	0.227273	0.772727	TVP23A, NUBP1, TEKT5, EMP2, ATF7IP2	Intramuscular fat content (7), CD8-negative leukocyte percentage (6), CD8-positive leukocyte percentage (6), Average daily gain (3), Loin muscle area (3), Body weight (birth) (2), Carcass length (2), Fat androstenone level (2), Ham weight (2), Loin and neck meat weight (2), Meat color b* (2), Nonfunctional nipples (2), pH 24 hr post-mortem (loin) (2), Teat number (2), Bicarbonate level (1), body …
3	CASI0008503	rs338387557	48290999	A	0.02206	0	G	0.97794	1	0.955882	0.0441176	0	0.173913	0.434783	0.391304	--	Intramuscular fat content (16), Average daily gain (6), CD8-negative leukocyte percentage (6), CD8-positive leukocyte percentage (6), Loin muscle area (3), Body weight (birth) (2), Carcass length (2), Carcass weight (hot) (2), Fat androstenone level (2), Loin and neck meat weight (2), Meat color b* (2), Nonfunctional nipples (2), pH 24 hr post-mortem (loin) (2), Base excess (1), Blood pH (1), bod…
3	ALGA0018729	rs81369727	48438940	T	0.2721	0	C	0.7279	1	0.588235	0.279412	0.132353	0	0	1	--	Intramuscular fat content (16), Average daily gain (6), CD8-negative leukocyte percentage (5), CD8-positive leukocyte percentage (5), Loin muscle area (3), Body weight (birth) (2), Carcass length (2), Carcass weight (hot) (2), Fat androstenone level (2), Loin and neck meat weight (2), Meat color b* (2), Nonfunctional nipples (2), pH 24 hr post-mortem (loin) (2), Base excess (1), Blood pH (1), bod…
3	MARC0062909	rs81251364	49132861	C	0.01471	0.5	T	0.98529	0.5	0.970588	0.0294118	0	0.173913	0.652174	0.173913	UXS1, C3H2orf40, NCK2	Intramuscular fat content (16), Average daily gain (6), CD8-negative leukocyte percentage (6), CD8-positive leukocyte percentage (6), CD3-negative CD8-negative leukocyte percentage (5), Loin muscle area (3), Body weight (birth) (2), Carcass length (2), Carcass weight (hot) (2), Fat androstenone level (2), Loin and neck meat weight (2), Meat color b* (2), Nonfunctional nipples (2), pH 24 hr post-m…
3	MARC0063543	rs81251441	49137354	C	0.02206	0.2174	T	0.97794	0.7826	0.955882	0.0441176	0	0.608696	0.347826	0.0434783	UXS1, C3H2orf40, NCK2	Intramuscular fat content (16), Average daily gain (6), CD8-negative leukocyte percentage (6), CD8-positive leukocyte percentage (6), CD3-negative CD8-negative leukocyte percentage (5), Loin muscle area (3), Body weight (birth) (2), Carcass length (2), Carcass weight (hot) (2), Fat androstenone level (2), Loin and neck meat weight (2), Meat color b* (2), Nonfunctional nipples (2), pH 24 hr post-m…
3	ASGA0014467	rs81369989	49255153	T	0.125	0.1304	G	0.875	0.8696	0.764706	0.220588	0.0147059	0.73913	0.26087	0	NCK2, FHL2	Intramuscular fat content (16), CD3-negative CD8-negative leukocyte percentage (10), CD8-negative leukocyte percentage (10), CD8-positive leukocyte percentage (10), Average daily gain (6), Loin muscle area (3), Body weight (birth) (2), Carcass length (2), Carcass weight (hot) (2), Fat androstenone level (2), Loin and neck meat weight (2), Meat color b* (2), Nonfunctional nipples (2), Backfat betw…
3	H3GA0009450	rs81369963	49321597	G	0.1618	0	A	0.8382	1	0.676471	0.323529	0	0.130435	0.565217	0.304348	FHL2, C3H2orf49, TGFBRAP1	Intramuscular fat content (16), CD3-negative CD8-negative leukocyte percentage (15), CD8-negative leukocyte percentage (15), CD8-positive leukocyte percentage (15), Average daily gain (6), Loin muscle area (3), Body weight (birth) (2), Carcass length (2), Carcass weight (hot) (2), Fat androstenone level (2), Loin and neck meat weight (2), Meat color b* (2), Nonfunctional nipples (2), Backfat betw…
3	ASGA0014452	rs81369942	49378563	A	0.4485	0	G	0.5515	1	0.308824	0.485294	0.205882	0.0434783	0.304348	0.652174	FHL2, C3H2orf49, TGFBRAP1, GPR45	Intramuscular fat content (16), CD3-negative CD8-negative leukocyte percentage (14), CD8-negative leukocyte percentage (14), CD8-positive leukocyte percentage (14), Average daily gain (6), Loin muscle area (3), Body weight (birth) (2), Carcass length (2), Carcass weight (hot) (2), Fat androstenone level (2), Loin and neck meat weight (2), Meat color b* (2), Nonfunctional nipples (2), Backfat betw…
3	ASGA0014437	rs81369914	49438907	C	0.2206	0.325	T	0.7794	0.675	0.617647	0.323529	0.0588235	0.4	0.55	0.05	FHL2, C3H2orf49, TGFBRAP1, GPR45, MRPS9	Intramuscular fat content (16), CD8-negative leukocyte percentage (15), CD8-positive leukocyte percentage (15), CD3-negative CD8-negative leukocyte percentage (13), Average daily gain (6), Loin muscle area (3), Body weight (birth) (2), Carcass length (2), Carcass weight (hot) (2), Fat androstenone level (2), Loin and neck meat weight (2), Meat color b* (2), Nonfunctional nipples (2), Backfat betw…
3	ALGA0018852	rs81370026	49511935	C	0.3657	0.3043	T	0.6343	0.6957	0.447761	0.373134	0.179104	0.478261	0.434783	0.0869565	FHL2, C3H2orf49, TGFBRAP1, GPR45, MRPS9	Intramuscular fat content (16), CD8-negative leukocyte percentage (13), CD8-positive leukocyte percentage (13), CD3-negative CD8-negative leukocyte percentage (11), Average daily gain (6), Loin muscle area (3), Body weight (birth) (2), Carcass length (2), Carcass weight (hot) (2), Fat androstenone level (2), Loin and neck meat weight (2), Meat color b* (2), Nonfunctional nipples (2), Base excess …
3	ALGA0018858	rs81370038	49542819	A	0.4779	0	G	0.5221	1	0.235294	0.573529	0.191176	0.173913	0.478261	0.347826	FHL2, C3H2orf49, TGFBRAP1, GPR45, MRPS9	Intramuscular fat content (16), CD8-negative leukocyte percentage (12), CD8-positive leukocyte percentage (12), CD3-negative CD8-negative leukocyte percentage (10), Average daily gain (6), Loin muscle area (3), Body weight (birth) (2), Carcass length (2), Carcass weight (hot) (2), Fat androstenone level (2), Loin and neck meat weight (2), Meat color b* (2), Nonfunctional nipples (2), Base excess …
3	ALGA0018859	rs81370041	49555848	A	0.3824	0	C	0.6176	1	0.397059	0.441176	0.161765	0.0434783	0.608696	0.347826	FHL2, C3H2orf49, TGFBRAP1, GPR45, MRPS9	Intramuscular fat content (16), CD8-negative leukocyte percentage (12), CD8-positive leukocyte percentage (12), CD3-negative CD8-negative leukocyte percentage (10), Average daily gain (6), Loin muscle area (3), Body weight (birth) (2), Carcass length (2), Carcass weight (hot) (2), Fat androstenone level (2), Loin and neck meat weight (2), Meat color b* (2), Nonfunctional nipples (2), Base excess …
3	ALGA0018863	rs81370050	49578962	T	0.08088	0.275	G	0.91912	0.725	0.852941	0.132353	0.0147059	0.5	0.45	0.05	FHL2, C3H2orf49, TGFBRAP1, GPR45, MRPS9	Intramuscular fat content (16), CD8-negative leukocyte percentage (11), CD8-positive leukocyte percentage (11), CD3-negative CD8-negative leukocyte percentage (9), Average daily gain (6), Loin muscle area (3), Body weight (birth) (2), Carcass length (2), Carcass weight (hot) (2), Fat androstenone level (2), Loin and neck meat weight (2), Meat color b* (2), Nonfunctional nipples (2), Base excess (…
3	ALGA0115045	rs81475367	50594738	T	0.3676	0	C	0.6324	1	0.470588	0.323529	0.205882	0	0	1	--	Intramuscular fat content (16), Average daily gain (6), CD3-negative CD8-negative leukocyte percentage (6), CD8-negative leukocyte percentage (6), CD8-positive leukocyte percentage (6), Loin muscle area (3), Body weight (birth) (2), Carcass length (2), Carcass weight (hot) (2), Fat androstenone level (2), Loin and neck meat weight (2), Meat color b* (2), Nonfunctional nipples (2), Base excess (1)…
3	MARC0009774	rs81260350	51739096	T	0.3015	0	C	0.6985	1	0.485294	0.426471	0.0882353	0	0	1	SLC9A2, SLC9A4, IL18RAP, IL18R1, IL1RL1	Intramuscular fat content (16), Average daily gain (6), CD3-negative CD8-negative leukocyte percentage (4), CD8-negative leukocyte percentage (4), CD8-positive leukocyte percentage (4), Loin muscle area (3), Body weight (birth) (2), Carcass length (2), Carcass weight (hot) (2), Fat androstenone level (2), Loin and neck meat weight (2), Meat color b* (2), Nonfunctional nipples (2), Base excess (1)…
3	ALGA0103434	rs81330424	53582231	A	0.05147	0.3043	G	0.94853	0.6957	0.897059	0.102941	0	0.478261	0.434783	0.0869565	NPAS2, PDCL3, NMS	Intramuscular fat content (20), CD3-negative CD8-negative leukocyte percentage (11), CD8-negative leukocyte percentage (11), CD8-positive leukocyte percentage (11), Average daily gain (6), Body weight (birth) (3), Loin muscle area (3), Carcass length (2), Carcass weight (hot) (2), Fat androstenone level (2), Loin and neck meat weight (2), Nonfunctional nipples (2), Base excess (1), Blood pH (1), …
3	ALGA0018977	rs81370367	54006786	A	0.08824	0	G	0.91176	1	0.823529	0.176471	0	0.0869565	0.565217	0.347826	CHST10, LONRF2, AFF3	Intramuscular fat content (20), Average daily gain (6), CD3-negative CD8-negative leukocyte percentage (6), CD8-negative leukocyte percentage (6), CD8-positive leukocyte percentage (6), Body weight (birth) (3), Loin muscle area (3), Carcass length (2), Carcass weight (hot) (2), Fat androstenone level (2), Loin and neck meat weight (2), Nonfunctional nipples (2), Base excess (1), Blood pH (1), bod…
3	H3GA0009538	rs81370467	55513034	T	0.06618	0.3043	G	0.93382	0.6957	0.867647	0.132353	0	0.478261	0.434783	0.0869565	TSGA10, KIAA1211L, MGAT4A, UNC50	Intramuscular fat content (20), CD3-negative CD8-negative leukocyte percentage (11), CD8-negative leukocyte percentage (11), CD8-positive leukocyte percentage (11), Average daily gain (6), Body weight (birth) (3), Loin muscle area (3), Carcass length (2), Carcass weight (hot) (2), Fat androstenone level (2), Loin and neck meat weight (2), Nonfunctional nipples (2), Base excess (1), Blood pH (1), …
3	ALGA0019015	rs81370481	55599985	T	0.03676	0.3913	C	0.96324	0.6087	0.926471	0.0735294	0	0.391304	0.434783	0.173913	KIAA1211L, MGAT4A, UNC50, INPP4A	Intramuscular fat content (20), CD3-negative CD8-negative leukocyte percentage (9), CD8-negative leukocyte percentage (9), CD8-positive leukocyte percentage (9), Average daily gain (6), Body weight (birth) (3), Loin muscle area (3), Carcass length (2), Carcass weight (hot) (2), Fat androstenone level (2), Loin and neck meat weight (2), Nonfunctional nipples (2), Base excess (1), Blood pH (1), bod…
3	ASGA0014621	rs81370514	55803289	G	0.1324	0.1304	T	0.8676	0.8696	0.75	0.235294	0.0147059	0.73913	0.26087	0	MGAT4A, UNC50, INPP4A, CNGA3, VWA3B	Intramuscular fat content (20), Average daily gain (6), CD3-negative CD8-negative leukocyte percentage (5), CD8-negative leukocyte percentage (5), CD8-positive leukocyte percentage (5), Body weight (birth) (3), Loin muscle area (3), Carcass length (2), Carcass weight (hot) (2), Fat androstenone level (2), Loin and neck meat weight (2), Nonfunctional nipples (2), Base excess (1), Blood pH (1), bod…
3	MARC0023781	rs81292614	56005947	T	0.2721	0	C	0.7279	1	0.485294	0.485294	0.0294118	0.0434783	0.652174	0.304348	CNGA3, VWA3B	Intramuscular fat content (20), Average daily gain (6), Body weight (birth) (3), CD3-negative CD8-negative leukocyte percentage (3), CD8-negative leukocyte percentage (3), CD8-positive leukocyte percentage (3), Loin muscle area (3), Carcass length (2), Carcass weight (hot) (2), Fat androstenone level (2), Loin and neck meat weight (2), Nonfunctional nipples (2), Base excess (1), Blood pH (1), bod…
3	MARC0001284	rs81270856	56033515	C	0.3162	0.06522	T	0.6838	0.93478	0.485294	0.397059	0.117647	0.869565	0.130435	0	CNGA3, VWA3B	Intramuscular fat content (20), Average daily gain (6), CD3-negative CD8-negative leukocyte percentage (4), CD8-negative leukocyte percentage (4), CD8-positive leukocyte percentage (4), Body weight (birth) (3), Loin muscle area (3), Carcass length (2), Carcass weight (hot) (2), Fat androstenone level (2), Loin and neck meat weight (2), Nonfunctional nipples (2), Base excess (1), Blood pH (1), bod…
3	ASGA0014635	rs81370552	56048563	T	0.4779	0	C	0.5221	1	0.264706	0.514706	0.220588	0.0434783	0.304348	0.652174	CNGA3, VWA3B	Intramuscular fat content (20), Average daily gain (6), CD3-negative CD8-negative leukocyte percentage (4), CD8-negative leukocyte percentage (4), CD8-positive leukocyte percentage (4), Body weight (birth) (3), Loin muscle area (3), Carcass length (2), Carcass weight (hot) (2), Fat androstenone level (2), Loin and neck meat weight (2), Nonfunctional nipples (2), Base excess (1), Blood pH (1), bod…
3	ALGA0019043	rs81370558	56074358	C	0.4118	0	T	0.5882	1	0.352941	0.470588	0.176471	0.217391	0.434783	0.347826	CNGA3, VWA3B	Intramuscular fat content (20), Average daily gain (6), CD3-negative CD8-negative leukocyte percentage (6), CD8-negative leukocyte percentage (6), CD8-positive leukocyte percentage (6), Body weight (birth) (3), Loin muscle area (3), Carcass length (2), Carcass weight (hot) (2), Fat androstenone level (2), Loin and neck meat weight (2), Nonfunctional nipples (2), Base excess (1), Blood pH (1), bod…
3	ALGA0019046	rs81370568	56106383	G	0.3309	0.3913	A	0.6691	0.6087	0.470588	0.397059	0.132353	0.434783	0.347826	0.217391	VWA3B, TMEM131	Intramuscular fat content (20), CD3-negative CD8-negative leukocyte percentage (8), CD8-negative leukocyte percentage (8), CD8-positive leukocyte percentage (8), Average daily gain (6), Body weight (birth) (3), Loin muscle area (3), Carcass length (2), Carcass weight (hot) (2), Fat androstenone level (2), Loin and neck meat weight (2), Nonfunctional nipples (2), Base excess (1), Blood pH (1), bod…
3	ALGA0019055	rs81370606	56277492	C	0.06618	0.06522	T	0.93382	0.93478	0.882353	0.102941	0.0147059	0.869565	0.130435	0	VWA3B, TMEM131	Intramuscular fat content (21), CD3-negative CD8-negative leukocyte percentage (11), CD8-negative leukocyte percentage (11), CD8-positive leukocyte percentage (11), Average daily gain (6), Body weight (birth) (3), Loin muscle area (3), Carcass length (2), Carcass weight (hot) (2), Fat androstenone level (2), Loin and neck meat weight (2), Nonfunctional nipples (2), Base excess (1), Blood pH (1), …
3	ASGA0014649	rs81370592	56289772	T	0.08824	0.4348	C	0.91176	0.5652	0.838235	0.147059	0.0147059	0.347826	0.434783	0.217391	VWA3B, TMEM131	Intramuscular fat content (21), CD3-negative CD8-negative leukocyte percentage (11), CD8-negative leukocyte percentage (11), CD8-positive leukocyte percentage (11), Average daily gain (6), Body weight (birth) (3), Loin muscle area (3), Carcass length (2), Carcass weight (hot) (2), Fat androstenone level (2), Loin and neck meat weight (2), Nonfunctional nipples (2), Base excess (1), Blood pH (1), …
3	MARC0019609	rs81288543	56328318	T	0.2426	0.4348	C	0.7574	0.5652	0.558824	0.397059	0.0441176	0.26087	0.608696	0.130435	VWA3B, TMEM131	Intramuscular fat content (21), CD3-negative CD8-negative leukocyte percentage (11), CD8-negative leukocyte percentage (11), CD8-positive leukocyte percentage (11), Average daily gain (6), Body weight (birth) (3), Loin muscle area (3), Carcass length (2), Carcass weight (hot) (2), Fat androstenone level (2), Loin and neck meat weight (2), Nonfunctional nipples (2), Base excess (1), Blood pH (1), …
3	ASGA0014658	rs81370617	56346675	A	0.09559	0	G	0.90441	1	0.808824	0.191176	0	0.173913	0.434783	0.391304	VWA3B, TMEM131	Intramuscular fat content (21), CD3-negative CD8-negative leukocyte percentage (12), CD8-negative leukocyte percentage (12), CD8-positive leukocyte percentage (12), Average daily gain (6), Body weight (birth) (3), Loin muscle area (3), Carcass length (2), Carcass weight (hot) (2), Fat androstenone level (2), Loin and neck meat weight (2), Nonfunctional nipples (2), Teat number (2), Base excess (1…
3	ALGA0019103	rs81370704	56607127	C	0.03676	0.2826	T	0.96324	0.7174	0.926471	0.0735294	0	0.521739	0.391304	0.0869565	TMEM131, ACTR1B, COX5B, SEMA4C, ANKRD39, ANKRD23, CNNM3	Intramuscular fat content (21), CD3-negative CD8-negative leukocyte percentage (10), CD8-negative leukocyte percentage (10), CD8-positive leukocyte percentage (10), Average daily gain (6), Body weight (birth) (3), Loin muscle area (3), Carcass length (2), Carcass weight (hot) (2), Fat androstenone level (2), Loin and neck meat weight (2), Nonfunctional nipples (2), Teat number (2), Base excess (1…
3	INRA0010621	rs342683047	56668305	T	0.2206	0.3913	C	0.7794	0.6087	0.588235	0.382353	0.0294118	0.347826	0.521739	0.130435	TMEM131, ACTR1B, COX5B, SEMA4C, ANKRD39, ANKRD23, CNNM3, CNNM4	Intramuscular fat content (21), CD3-negative CD8-negative leukocyte percentage (11), CD8-negative leukocyte percentage (11), CD8-positive leukocyte percentage (11), Average daily gain (6), Loin muscle area (3), Body weight (birth) (2), Carcass length (2), Carcass weight (hot) (2), Fat androstenone level (2), Loin and neck meat weight (2), Nonfunctional nipples (2), Teat number (2), Base excess (1…
3	DRGA0003897	rs81299359	56709945	A	0.02206	0.3261	G	0.97794	0.6739	0.955882	0.0441176	0	0.347826	0.652174	0	ACTR1B, COX5B, SEMA4C, ANKRD39, ANKRD23, CNNM3, CNNM4, LMAN2L, FER1L5	Intramuscular fat content (21), CD3-negative CD8-negative leukocyte percentage (11), CD8-negative leukocyte percentage (11), CD8-positive leukocyte percentage (11), Average daily gain (6), Loin muscle area (3), Body weight (birth) (2), Carcass length (2), Carcass weight (hot) (2), Fat androstenone level (2), Loin and neck meat weight (2), Nonfunctional nipples (2), Teat number (2), Base excess (1…
3	ALGA0019110	rs81370728	56746317	C	0.08088	0	A	0.91912	1	0.838235	0.161765	0	0.26087	0.391304	0.347826	ACTR1B, COX5B, SEMA4C, ANKRD39, ANKRD23, CNNM3, CNNM4, LMAN2L, FER1L5	Intramuscular fat content (21), CD3-negative CD8-negative leukocyte percentage (10), CD8-negative leukocyte percentage (10), CD8-positive leukocyte percentage (10), Average daily gain (6), Loin muscle area (3), Body weight (birth) (2), Carcass length (2), Carcass weight (hot) (2), Fat androstenone level (2), Loin and neck meat weight (2), Nonfunctional nipples (2), Teat number (2), Base excess (1…
3	ALGA0019121	rs81370770	57129085	T	0.06618	0	G	0.93382	1	0.867647	0.132353	0	0.0869565	0.478261	0.434783	FER1L5, KANSL3	Intramuscular fat content (21), Average daily gain (6), Loin muscle area (3), Body weight (birth) (2), Carcass length (2), Carcass weight (hot) (2), Fat androstenone level (2), Loin and neck meat weight (2), Nonfunctional nipples (2), pH 45 minutes post mortem (2), Teat number (2), Base excess (1), Blood pH (1), body weight (17 weeks) (1), Body weight (34 weeks) (1), Body weight (end of test) (1)…
3	MARC0008876	rs81253467	58746097	A	0.3824	0	C	0.6176	1	0.397059	0.441176	0.161765	0	0	1	REEP1, MRPL35, IMMT, PTCD3, POLR1A, ST3GAL5	Intramuscular fat content (21), CD3-negative CD8-negative leukocyte percentage (9), CD8-negative leukocyte percentage (9), CD8-positive leukocyte percentage (9), Average daily gain (5), Body weight (birth) (2), Carcass length (2), Carcass weight (hot) (2), Fat androstenone level (2), Loin muscle area (2), Nonfunctional nipples (2), pH 45 minutes post mortem (2), Base excess (1), Blood pH (1), bod…
3	ASGA0092117	rs81310804	59322532	C	0.3088	0	T	0.6912	1	0.470588	0.441176	0.0882353	0	0	1	USP39, C3H2orf68, TMEM150A, RNF181, VAMP5, VAMP8, GGCX, MAT2A, SH2D6, CAPG, ELMOD3, RETSAT, TCF7L1	Intramuscular fat content (21), CD3-negative CD8-negative leukocyte percentage (9), CD8-negative leukocyte percentage (9), CD8-positive leukocyte percentage (9), Average daily gain (5), Ham weight (3), Body weight (birth) (2), Carcass length (2), Carcass weight (hot) (2), Fat androstenone level (2), Feed conversion ratio (2), Loin muscle area (2), Nonfunctional nipples (2), pH 45 minutes post mor…
3	MARC0044793	rs81235462	59501141	A	0.2868	0	C	0.7132	1	0.558824	0.308824	0.132353	0	0	1	SH2D6, CAPG, ELMOD3, RETSAT, TCF7L1, KCMF1	Intramuscular fat content (21), CD3-negative CD8-negative leukocyte percentage (8), CD8-negative leukocyte percentage (8), CD8-positive leukocyte percentage (8), Average daily gain (5), Ham weight (3), Body weight (birth) (2), Carcass length (2), Carcass weight (hot) (2), Fat androstenone level (2), Loin muscle area (2), Nonfunctional nipples (2), pH 45 minutes post mortem (2), Backfat thickness …
3	ASGA0102971	rs80889198	61967071	G	0.2353	0	A	0.7647	1	0.602941	0.323529	0.0735294	0.0434783	0.478261	0.478261	--	Intramuscular fat content (21), Average daily gain (5), CD3-negative CD8-negative leukocyte percentage (5), CD8-negative leukocyte percentage (5), CD8-positive leukocyte percentage (5), Body weight (birth) (2), Carcass length (2), Carcass weight (hot) (2), Fat androstenone level (2), Loin muscle area (2), Nonfunctional nipples (2), pH 45 minutes post mortem (2), 45 min-24 h pH decline (1), Base e…
3	ASGA0101827	rs81475187	63446671	C	0.3088	0	T	0.6912	1	0.485294	0.411765	0.102941	0	0.0434783	0.956522	CTNNA2, LRRTM1	Intramuscular fat content (21), CD3-negative CD8-negative leukocyte percentage (9), CD8-negative leukocyte percentage (9), CD8-positive leukocyte percentage (9), Average daily gain (5), Carcass length (2), Carcass weight (hot) (2), Fat androstenone level (2), Loin muscle area (2), Nonfunctional nipples (2), pH 45 minutes post mortem (2), Base excess (1), Blood pH (1), body weight (17 weeks) (1), …
3	ALGA0019416	rs81371483	63934619	C	0.125	0	T	0.875	1	0.75	0.25	0	0.0869565	0.26087	0.652174	CTNNA2	Intramuscular fat content (21), CD3-negative CD8-negative leukocyte percentage (9), CD8-negative leukocyte percentage (9), CD8-positive leukocyte percentage (9), Average daily gain (5), Carcass length (2), Carcass weight (hot) (2), Fat androstenone level (2), Loin muscle area (2), Nonfunctional nipples (2), pH 45 minutes post mortem (2), Base excess (1), Blood pH (1), body weight (17 weeks) (1), …
3	ALGA0121518	rs81329134	64247915	G	0.1397	0	A	0.8603	1	0.735294	0.25	0.0147059	0.0869565	0.521739	0.391304	CTNNA2	Intramuscular fat content (21), CD8-positive leukocyte percentage (10), CD3-negative CD8-negative leukocyte percentage (7), CD8-negative leukocyte percentage (7), Average daily gain (5), Carcass length (2), Carcass weight (hot) (2), Fat androstenone level (2), Loin muscle area (2), Nonfunctional nipples (2), pH 45 minutes post mortem (2), Backfat at rump (1), Base excess (1), Blood pH (1), body w…
3	ASGA0014925	rs81371553	65905816	C	0.1765	0	T	0.8235	1	0.691176	0.264706	0.0441176	0.0434783	0.347826	0.608696	--	Intramuscular fat content (21), Average daily gain (5), CD8-positive leukocyte percentage (4), Carcass length (2), Carcass weight (hot) (2), CD3-negative CD8-negative leukocyte percentage (2), CD8-negative leukocyte percentage (2), Fat androstenone level (2), Loin muscle area (2), Nonfunctional nipples (2), pH 45 minutes post mortem (2), Base excess (1), Blood pH (1), body weight (17 weeks) (1), …
3	ALGA0121868	rs81307791	65969432	G	0.2206	0	A	0.7794	1	0.617647	0.323529	0.0588235	0	0	1	LRRTM4	Intramuscular fat content (21), Average daily gain (5), Carcass length (2), Carcass weight (hot) (2), CD8-positive leukocyte percentage (2), Fat androstenone level (2), Loin muscle area (2), Nonfunctional nipples (2), pH 45 minutes post mortem (2), Base excess (1), Blood pH (1), body weight (17 weeks) (1), Body weight (34 weeks) (1), Body weight (end of test) (1), C3c concentration (1), Carcass w…
3	MARC0011496	rs81270309	90202359	A	0.06618	0	G	0.93382	1	0.897059	0.0735294	0.0294118	0.0869565	0.347826	0.565217	NRXN1	Intramuscular fat content (21), CD3-negative CD8-negative leukocyte percentage (6), Dressing percentage (2), Fat androstenone level (2), Meat color b* (2), Nonfunctional nipples (2), pH 45 minutes post mortem (2), Shear force (2), Average backfat thickness (1), Average daily gain (1), Backfat thickness between 3rd and 4th rib (1), Backfat weight (1), Base excess (1), Blood pH (1), Body weight (3 …
3	ASGA0015494	rs81374043	103029683	A	0.2647	0	G	0.7353	1	0.544118	0.382353	0.0735294	0	0.130435	0.869565	PRKD3, NDUFAF7, CEBPZ, CEBPZOS, SULT6B1, EIF2AK2, GPATCH11, HEATR5B	Intramuscular fat content (21), pH 45 minutes post mortem (3), Dressing percentage (2), Fat androstenone level (2), Loin weight (2), Meat color b* (2), Average backfat thickness (1), Backfat at rump (1), Backfat thickness between 3rd and 4th rib (1), Backfat weight (1), Base excess (1), Belly weight (1), Body weight (3 weeks) (1), Body weight (end of test) (1), Body weight (weaning) (1), Bone min…
3	ASGA0016195	rs81376427	119677561	G	0.4485	0	A	0.5515	1	0.279412	0.544118	0.176471	0	0.130435	0.869565	--	Intramuscular fat content (22), pH 45 minutes post mortem (3), Teat number (3), Dressing percentage (2), Loin weight (2), Age at puberty (1), Average backfat thickness (1), Average daily gain (1), backfat at mid-back (1), Backfat thickness between 3rd and 4th rib (1), Backfat weight (1), Base excess (1), Body weight (3 weeks) (1), Body weight (end of test) (1), Body weight (slaughter) (1), Body w…
3	ALGA0021046	rs81376411	119700438	A	0.4485	0.1304	C	0.5515	0.8696	0.308824	0.485294	0.205882	0.782609	0.173913	0.0434783	--	Intramuscular fat content (22), pH 45 minutes post mortem (3), Teat number (3), Dressing percentage (2), Loin weight (2), Age at puberty (1), Average backfat thickness (1), Average daily gain (1), backfat at mid-back (1), Backfat thickness between 3rd and 4th rib (1), Backfat weight (1), Base excess (1), Body weight (3 weeks) (1), Body weight (end of test) (1), Body weight (slaughter) (1), Body w…
3	DIAS0000583	rs329013256	119779851	C	0.4706	0	A	0.5294	1	0.264706	0.529412	0.205882	1	0	0	KCNS3	Intramuscular fat content (22), pH 45 minutes post mortem (3), Teat number (3), Dressing percentage (2), Loin weight (2), Age at puberty (1), Average backfat thickness (1), Average daily gain (1), backfat at mid-back (1), Backfat thickness between 3rd and 4th rib (1), Backfat weight (1), Base excess (1), Body weight (3 weeks) (1), Body weight (end of test) (1), Body weight (slaughter) (1), Body w…
3	ALGA0115870	rs81345216	140409204	C	0.05882	0	T	0.94118	1	0.882353	0.117647	0	0	0.0434783	0.956522	--	Loin muscle area (2), Base excess (1), Body weight (end of test) (1), Cooking loss (1), Creatinine level (1), Dressing percentage (1), Fat protein content (1), Ham fat thickness (1), Meat color b* (1), Meat color chroma (1), Nonfunctional nipples (1), rhinitis (1), Shear force (1), Sodium level (1), Teat number (1)
4	ALGA0123050	rs81318219	131971	G	0.01471	0	A	0.98529	1	0.970588	0.0294118	0	0.0869565	0.26087	0.652174	C4H8orf33, ZNF34, RPL8, ZNF7, COMMD5, ZNF251, ARHGAP39, C4H8orf82, LRRC24, LRRC14, RECQL4, MFSD3, GPT, PPP1R16A, FOXH1, KIFC2	Average daily gain (5), Average backfat thickness (3), Loin muscle area (2), Backfat at last lumbar (1), Backfat at last rib (1), backfat at P2 position (1), Body weight (slaughter) (1), Carcass weight (hot) (1), Enterotoxigenic E. coli susceptibility (1), Ham meat weight (1), Heart weight (1), Linoleic acid content (1), Loin eye area linear (1), Loin muscle depth (1), Shoulder meat weight (1), T…
4	M1GA0005042	rs80837504	233274	T	0.01471	0	C	0.98529	1	0.970588	0.0294118	0	0.0869565	0.26087	0.652174	C4H8orf33, ZNF34, RPL8, ZNF7, COMMD5, ZNF251, ARHGAP39, C4H8orf82, LRRC24, LRRC14, RECQL4, MFSD3, GPT, PPP1R16A, FOXH1, KIFC2, TONSL, VPS28, SLC39A4, CPSF1, ADCK5, SLC52A2, FBXL6, TMEM249	Average daily gain (5), Average backfat thickness (3), Enterotoxigenic E. coli susceptibility (2), Loin muscle area (2), Backfat at last lumbar (1), Backfat at last rib (1), backfat at P2 position (1), Body weight (slaughter) (1), Carcass weight (hot) (1), Ham meat weight (1), Heart weight (1), Linoleic acid content (1), Loin eye area linear (1), Loin muscle depth (1), Shoulder meat weight (1), T…
4	ASGA0016965	rs80891253	365406	T	0.1397	0	G	0.8603	1	0.720588	0.279412	0	0.0869565	0.217391	0.695652	ZNF7, COMMD5, ZNF251, ARHGAP39, C4H8orf82, LRRC24, LRRC14, RECQL4, MFSD3, GPT, PPP1R16A, FOXH1, KIFC2, TONSL, VPS28, SLC39A4, CPSF1, ADCK5, SLC52A2, FBXL6, TMEM249, SCRT1, DGAT1, HSF1, BOP1, SCX, MROH1	Average daily gain (5), Average backfat thickness (3), Enterotoxigenic E. coli susceptibility (2), Loin muscle area (2), Backfat at last lumbar (1), Backfat at last rib (1), backfat at P2 position (1), Body weight (slaughter) (1), Carcass weight (hot) (1), Ham meat weight (1), Heart weight (1), Linoleic acid content (1), Loin eye area linear (1), Loin muscle depth (1), Shoulder meat weight (1), T…
4	MARC0002878	rs81221658	12649192	A	0.2787	0	C	0.7213	1	0.606557	0.229508	0.163934	0	0.217391	0.782609	MYC	Average daily gain (8), Intramuscular fat content (6), Loin muscle area (5), Backfat at last rib (4), Backfat at tenth rib (4), Backfat weight (3), Body weight (slaughter) (3), Carcass weight (hot) (3), Dressing percentage (3), Percentage type IIb fibers (3), Teat number (3), Average backfat thickness (2), Drip loss (2), Feed conversion ratio (2), Shoulder weight (2), Abdominal fat percentage (1)…
4	ALGA0023349	rs80833996	13737955	G	0	0	T	1	1	1	0	0	0	0.26087	0.73913	--	Average daily gain (7), Backfat at last rib (4), Loin muscle area (4), Backfat at tenth rib (3), Backfat weight (3), Dressing percentage (3), Percentage type IIb fibers (3), Average backfat thickness (2), Drip loss (2), Intramuscular fat content (2), Teat number (2), Abdominal fat percentage (1), Backfat at last lumbar (1), backfat at P2 position (1), Body weight (slaughter) (1), Carcass weight (…
4	ASGA0018487	rs80927422	14708368	G	0.02206	0	A	0.97794	1	0.955882	0.0441176	0	0	0.0434783	0.956522	NSMCE2, WASHC5, SQLE, ZNF572	Average daily gain (8), Backfat at last rib (4), Loin muscle area (4), Backfat at tenth rib (3), Backfat weight (3), Dressing percentage (3), Percentage type IIb fibers (3), Average backfat thickness (2), Drip loss (2), Feed conversion ratio (2), Intramuscular fat content (2), Teat number (2), Abdominal fat percentage (1), Backfat at last lumbar (1), backfat at mid-back (1), backfat at P2 positio…
4	ASGA0018763	rs80785109	18153487	C	0.1691	0	T	0.8309	1	0.661765	0.338235	0	0.0434783	0.26087	0.695652	SNTB1	Average daily gain (8), Backfat at last rib (5), Loin muscle area (5), Backfat at tenth rib (3), Backfat weight (3), Body weight (slaughter) (3), Dressing percentage (3), Percentage type IIb fibers (3), Average backfat thickness (2), Carcass length (2), Cervical vertebra length (2), Drip loss (2), Ham weight (2), Intramuscular fat content (2), Litter size (2), Shoulder weight (2), Teat number (2)…
4	ASGA0018764	rs80908904	18225151	A	0.3167	0	G	0.6833	1	0.483333	0.4	0.116667	0	0	1	SNTB1	Average daily gain (8), Backfat at last rib (5), Loin muscle area (5), Backfat at tenth rib (3), Backfat weight (3), Body weight (slaughter) (3), Dressing percentage (3), Percentage type IIb fibers (3), Average backfat thickness (2), Carcass length (2), Cervical vertebra length (2), Drip loss (2), Ham weight (2), Intramuscular fat content (2), Litter size (2), Shoulder weight (2), Teat number (2)…
4	ASGA0019230	rs80921333	35530467	A	0.2059	0	G	0.7941	1	0.617647	0.352941	0.0294118	0	0.304348	0.695652	NCALD, GRHL2	Average daily gain (11), Carcass length (10), Average backfat thickness (7), Shoulder subcutaneous fat thickness (6), Backfat at last rib (5), Shoulder weight (5), Body weight (birth) (3), Body weight (slaughter) (3), Fat androstenone level (3), Loin muscle area (3), Teat number (3), backfat at mid-back (2), Belly weight (2), Body weight (end of test) (2), Body weight (2), Cervical vertebra lengt…
4	ASGA0019411	rs81381788	41660893	G	0.2721	0	A	0.7279	1	0.558824	0.338235	0.102941	0	0	1	PLEKHF2, NDUFAF6, TP53INP1, CCNE2, INTS8	Average daily gain (12), Average backfat thickness (7), Carcass length (6), Body weight (birth) (4), Body weight (3), Fat androstenone level (3), Shoulder weight (3), Abdominal fat weight (2), Adipocyte diameter (2), Backfat at first rib (2), Backfat at last rib (2), backfat at mid-back (2), Belly weight (2), Body weight (end of test) (2), Body weight (slaughter) (2), Ham weight (2), Loin muscle …
4	ALGA0024689	rs80851638	41828274	G	0.1103	0	T	0.8897	1	0.779412	0.220588	0	0	0.26087	0.73913	NDUFAF6, TP53INP1, CCNE2, INTS8, DPY19L4, ESRP1	Average daily gain (12), Average backfat thickness (7), Carcass length (6), Body weight (birth) (4), Body weight (3), Fat androstenone level (3), Shoulder weight (3), Abdominal fat weight (2), Adipocyte diameter (2), Backfat at first rib (2), Backfat at last rib (2), backfat at mid-back (2), Belly weight (2), Body weight (end of test) (2), Body weight (slaughter) (2), Ham weight (2), Loin muscle …
4	ALGA0024757	rs80918474	42900658	G	0.3088	0	A	0.6912	1	0.5	0.382353	0.117647	0	0	1	PDP1, TMEM67, RBM12B, FAM92A	Average daily gain (12), Average backfat thickness (8), Carcass length (6), Body weight (birth) (4), Body weight (3), Fat androstenone level (3), Abdominal fat weight (2), Adipocyte diameter (2), Backfat at first rib (2), Backfat at last rib (2), backfat at mid-back (2), Belly weight (2), body weight (17 weeks) (2), Body weight (end of test) (2), Body weight (slaughter) (2), Ham weight (2), Loin …
4	INRA0014015	rs329649565	47963187	G	0	0	A	1	1	1	0	0	0	0	1	--	Average daily gain (15), Average backfat thickness (8), Carcass length (7), Body weight (birth) (4), Fat androstenone level (3), Abdominal fat weight (2), Adipocyte diameter (2), Backfat at last rib (2), backfat at mid-back (2), Belly weight (2), body weight (17 weeks) (2), Body weight (end of test) (2), Body weight (slaughter) (2), Body weight (2), Feed conversion ratio (2), Ham weight (2), Loin…
4	MARC0027031	rs80833057	55362366	A	0.08824	0	C	0.91176	1	0.823529	0.176471	0	0	0	1	FABP5	Average daily gain (20), Average backfat thickness (8), Carcass length (8), Backfat at last rib (4), Body weight (birth) (4), Abdominal fat weight (3), backfat at P2 position (3), Carcass weight (hot) (3), Fat androstenone level (3), pH for Semimembranosus (3), Adipocyte diameter (2), backfat at mid-back (2), Belly weight (2), body weight (17 weeks) (2), Body weight (end of test) (2), Body weight…
4	ASGA0019705	rs80926181	61166436	G	0.25	0	A	0.75	1	0.573529	0.352941	0.0735294	0	0.217391	0.782609	CRISPLD1, PI15	Average daily gain (20), Average backfat thickness (8), Carcass length (8), Backfat at last rib (4), Body weight (birth) (4), Abdominal fat weight (3), backfat at P2 position (3), Carcass weight (hot) (3), Fat androstenone level (3), pH for Semimembranosus (3), Adipocyte diameter (2), backfat at mid-back (2), Belly weight (2), body weight (17 weeks) (2), Body weight (end of test) (2), Body weight…
4	ALGA0025247	rs80784580	62303926	C	0.02941	0.413	T	0.97059	0.587	0.941176	0.0588235	0	0.391304	0.391304	0.217391	STAU2	Average daily gain (20), Average backfat thickness (9), Carcass length (7), Body weight (birth) (4), Abdominal fat weight (3), Backfat at last rib (3), backfat at P2 position (3), Carcass weight (hot) (3), Fat androstenone level (3), pH for Semimembranosus (3), Adipocyte diameter (2), backfat at mid-back (2), Belly weight (2), body weight (17 weeks) (2), Body weight (end of test) (2), Body weight…
4	INRA0014251	rs318716974	63316010	G	0.06618	0	T	0.93382	1	0.867647	0.132353	0	0	0.478261	0.521739	KCNB2, TRPA1	Average daily gain (20), Average backfat thickness (9), Carcass length (7), Body weight (birth) (4), Abdominal fat weight (3), backfat at P2 position (3), Carcass weight (hot) (3), Fat androstenone level (3), pH for Semimembranosus (3), Adipocyte diameter (2), Backfat at last rib (2), backfat at mid-back (2), Belly weight (2), body weight (17 weeks) (2), Body weight (end of test) (2), Body weight…
4	ASGA0019797	rs80804569	64216572	T	0.1838	0	C	0.8162	1	0.691176	0.25	0.0588235	0	0.217391	0.782609	EYA1	Average daily gain (20), Average backfat thickness (9), Carcass length (7), Body weight (birth) (4), Abdominal fat weight (3), backfat at P2 position (3), Carcass weight (hot) (3), Fat androstenone level (3), pH for Semimembranosus (3), Adipocyte diameter (2), Backfat at last rib (2), backfat at mid-back (2), Belly weight (2), body weight (17 weeks) (2), Body weight (end of test) (2), Body weight…
4	ALGA0025359	rs80828531	66581535	T	0.06618	0	G	0.93382	1	0.867647	0.132353	0	0	0.347826	0.652174	C4H8orf34, PREX2	Average daily gain (20), Average backfat thickness (9), Carcass length (7), Abdominal fat weight (3), Backfat at last rib (3), backfat at P2 position (3), Body weight (birth) (3), Carcass weight (hot) (3), Fat androstenone level (3), pH for Semimembranosus (3), Adipocyte diameter (2), backfat at mid-back (2), Belly weight (2), body weight (17 weeks) (2), Body weight (end of test) (2), Body weight…
4	ASGA0019873	rs81382036	68349470	G	0.25	0	A	0.75	1	0.588235	0.323529	0.0882353	0	0	1	MYBL1, C4H8orf46, ADHFE1, RRS1, CRH, TRIM55	Average daily gain (20), PH for Longissmus dorsi (11), Average backfat thickness (9), Carcass length (7), Abdominal fat weight (3), Backfat at last rib (3), backfat at P2 position (3), Body weight (birth) (3), Carcass weight (hot) (3), Fat androstenone level (3), Head weight (3), pH for Semimembranosus (3), Adipocyte diameter (2), backfat at mid-back (2), Belly weight (2), body weight (17 weeks) …
4	MARC0052003	rs81242938	72011727	A	0	0	G	1	1	1	0	0	0.0869565	0.478261	0.434783	ASPH, CLVS1	Average daily gain (22), Average backfat thickness (11), Carcass length (7), Head weight (6), Tongue weight (5), Heart weight (4), Loin muscle area (4), Abdominal fat weight (3), Body weight (birth) (3), Fat androstenone level (3), Feed conversion ratio (3), Ham weight (3), Intramuscular fat content (3), Backfat at last rib (2), backfat at mid-back (2), Backfat at rump (2), Backfat thickness betw…
4	MARC0055526	rs80866768	86209504	T	0.1029	0	C	0.8971	1	0.808824	0.176471	0.0147059	0	0.304348	0.695652	PBX1	Average daily gain (21), Average backfat thickness (8), Carcass length (5), Backfat weight (4), Loin muscle area (4), Backfat at last rib (3), backfat at mid-back (3), Body weight (birth) (3), Fat androstenone level (3), Intramuscular fat content (3), Small intestine length (3), Abdominal fat weight (2), Backfat thickness between 3rd and 4th rib (2), body weight (17 weeks) (2), Body weight (end o…
4	MARC0007406	rs81235898	87042710	C	0	0	T	1	1	1	0	0	0.130435	0.304348	0.565217	NUF2	Average daily gain (21), Average backfat thickness (8), Carcass length (6), Backfat at last rib (4), Backfat weight (4), Loin muscle area (4), backfat at mid-back (3), Body weight (birth) (3), Fat androstenone level (3), Intramuscular fat content (3), Small intestine length (3), Abdominal fat weight (2), Adipocyte diameter (2), Backfat thickness between 3rd and 4th rib (2), body weight (17 weeks)…
4	MARC0000967	rs80933777	87283932	T	0.09559	0	C	0.90441	1	0.808824	0.191176	0	0	0	1	NUF2, RGS5, RGS4	Average daily gain (21), Average backfat thickness (8), Carcass length (6), Backfat at last rib (4), Backfat weight (4), Loin muscle area (4), backfat at mid-back (3), Body weight (birth) (3), Fat androstenone level (3), Intramuscular fat content (3), Linoleic acid content (3), Small intestine length (3), Abdominal fat weight (2), Adipocyte diameter (2), Backfat thickness between 3rd and 4th rib …
4	INRA0015224	rs326971549	89092678	G	0.08088	0	A	0.91912	1	0.838235	0.161765	0	0.130435	0.608696	0.26087	FCGR2B, FCGR3A, HSPA6, CFAP126, SDHC, MPZ, PCP4L1, NR1I3, TOMM40L, APOA2, FCER1G, NDUFS2, ADAMTS4, B4GALT3, PPOX, USP21	Average daily gain (21), Average backfat thickness (8), Carcass length (6), Backfat at last rib (4), Backfat weight (4), Loin muscle area (4), backfat at mid-back (3), Body weight (birth) (3), Fat androstenone level (3), Intramuscular fat content (3), Linoleic acid content (3), Small intestine length (3), Abdominal fat weight (2), Adipocyte diameter (2), Backfat thickness between 3rd and 4th rib …
4	ALGA0026549	rs80788904	95891292	A	0.03676	0	G	0.96324	1	0.926471	0.0735294	0	0	0.173913	0.826087	NUP210L, RPS27, RAB13, JTB, CREB3L4, SLC39A1, CRTC2, DENND4B, GATAD2B, SLC27A3, INTS3, NPR1, ILF2, SNAPIN, CHTOP, S100A1, S100A13, S100A14, S100A16, S100A2, S100A3, S100A4	Average daily gain (22), Carcass length (9), Average backfat thickness (8), Backfat at last rib (4), Backfat weight (4), Body weight (slaughter) (4), Loin and neck meat weight (4), Loin muscle area (4), Adipocyte diameter (3), backfat at mid-back (3), Backfat thickness between 3rd and 4th rib (3), Carcass weight (cold) (3), Fat androstenone level (3), Feed conversion ratio (3), Ham weight (3), Ab…
4	M1GA0006049	rs80845017	96499770	C	0.09559	0	T	0.90441	1	0.808824	0.191176	0	0	0.631579	0.368421	LOR, PRR9, LELP1, SPRP, IVL, SMCP	Average daily gain (22), Carcass length (9), Average backfat thickness (8), Feed conversion ratio (6), Backfat weight (4), Body weight (slaughter) (4), Loin and neck meat weight (4), Loin muscle area (4), Adipocyte diameter (3), Backfat at last rib (3), backfat at mid-back (3), Carcass weight (cold) (3), Fat androstenone level (3), Ham weight (3), Abdominal fat weight (2), Backfat thickness betwe…
4	ALGA0026920	rs80828456	102915830	C	0.09559	0.2609	T	0.90441	0.7391	0.808824	0.191176	0	0.478261	0.521739	0	SPAG17, WDR3, GDAP2	Average daily gain (13), Hemolytic complement activity (classical pathway) (6), Average backfat thickness (5), Backfat weight (3), Body weight (slaughter) (3), backfat at mid-back (2), body weight (17 weeks) (2), Body weight (end of test) (2), Carcass weight (hot) (2), Diameter of type IIb muscle fibers (2), Drip loss (2), Ear area (2), Ear weight (2), Feed conversion ratio (2), Ham weight (2), L…
4	ASGA0021547	rs80817326	113151281	T	0.1029	0	C	0.8971	1	0.808824	0.176471	0.0147059	0.130435	0.347826	0.521739	--	Average daily gain (11), Average backfat thickness (6), Hemolytic complement activity (classical pathway) (6), Body weight (slaughter) (3), Ham weight (3), Loin muscle area (3), Body weight (end of test) (2), Carcass length (2), Carcass weight (cold) (2), Diameter of type IIb muscle fibers (2), Drip loss (2), Loin and neck meat weight (2), Adipocyte diameter (1), Age at slaughter (1), backfat at …
4	ALGA0027619	rs80808504	114323736	C	0.02941	0.413	T	0.97059	0.587	0.941176	0.0588235	0	0.347826	0.478261	0.173913	--	Average daily gain (11), Hemolytic complement activity (classical pathway) (6), Average backfat thickness (5), Body weight (slaughter) (3), Ham weight (3), Loin muscle area (3), Body weight (end of test) (2), Carcass length (2), Carcass weight (cold) (2), Diameter of type IIb muscle fibers (2), Drip loss (2), Loin and neck meat weight (2), Adipocyte diameter (1), Age at slaughter (1), backfat at …
4	H3GA0014484	rs80983204	131855695	G	0.08824	0	A	0.91176	1	0.838235	0.147059	0.0147059	0	0.304348	0.695652	--	Hemolytic complement activity (classical pathway) (6), Average daily gain (4), Carcass weight (cold) (3), Intramuscular fat content (3), Average backfat thickness (2), Dressing percentage (2), Drip loss (2), Ham weight (2), Shoulder meat weight (2), androstenone laboratory (1), Body weight (3 weeks) (1), Body weight (46 days) (1), C3c concentration (1), Calcium level (1), Carcass length (1), Hear…
4	H3GA0014684	rs81380724	136333725	C	0.1691	0	T	0.8309	1	0.661765	0.338235	0	0.0434783	0.391304	0.565217	--	Carcass weight (cold) (2), Average daily gain (1), Calcium level (1), Intramuscular fat content (1), Large intestine weight (1), Meat color OPTO (1), Nonfunctional nipples (1), Pale soft and exudative meat (1), Shear force at first peak (1), Shoulder subcutaneous fat thickness (1), Total shear work (1), Vertebra number (1)
4	ALGA0029436	rs80817343	137950544	A	0.1103	0.3478	C	0.8897	0.6522	0.794118	0.191176	0.0147059	0.434783	0.434783	0.130435	--	Carcass weight (cold) (2), Calcium level (1), Intramuscular fat content (1), Nonfunctional nipples (1), Shear force at first peak (1), Total shear work (1), Vertebra number (1)
4	ASGA0092331	rs80867454	138289295	A	0.07353	0.02174	G	0.92647	0.97826	0.867647	0.117647	0.0147059	0.956522	0.0434783	0	--	Carcass weight (cold) (2), Calcium level (1), Intramuscular fat content (1), Nonfunctional nipples (1), Shear force at first peak (1), Total shear work (1), Vertebra number (1)
4	ASGA0094950	rs80916120	138291253	C	0.08088	0	A	0.91912	1	0.852941	0.132353	0.0147059	0	0.565217	0.434783	--	Carcass weight (cold) (2), Calcium level (1), Intramuscular fat content (1), Nonfunctional nipples (1), Shear force at first peak (1), Total shear work (1), Vertebra number (1)
4	ASGA0023261	rs80858518	138291968	G	0.08088	0	A	0.91912	1	0.852941	0.132353	0.0147059	0	0.565217	0.434783	--	Carcass weight (cold) (2), Calcium level (1), Intramuscular fat content (1), Nonfunctional nipples (1), Shear force at first peak (1), Total shear work (1), Vertebra number (1)
4	ALGA0029503	rs80924209	139080993	A	0.09559	0	G	0.90441	1	0.823529	0.161765	0.0147059	0	0.217391	0.782609	--	Carcass weight (cold) (2), Meat color-L (2), Calcium level (1), Intramuscular fat content (1), Nonfunctional nipples (1), Shear force at first peak (1), Total shear work (1), Vertebra number (1)
5	H3GA0015245	rs81383358	3370245	C	0	0	T	1	1	1	0	0	0	0.913043	0.0869565	TRMU, GTSE1, TTC38, PKDREJ, CDPF1, PPARA, WNT7B	Average glycolytic potential (1), Body weight (3 weeks) (1), Diameter of type I muscle fibers (1), Enterotoxigenic E. coli susceptibility (1), Front foot size (1), Front leg conformation (1), Gait score (overall) (1), Hind foot size (1), Interferon-gamma level (1), Meat color L* (1), Number of stillborn (1), Teat number (1)
5	MARC0075449	rs81261346	4916323	A	0	0	C	1	1	1	0	0	0.0434783	0.521739	0.434783	KIAA1644, PARVG, PARVB, SAMM50, PNPLA3	backfat above muscle dorsi (2), Drip loss (2), Meat color L* (2), Activity during lying (1), Backfat at last lumbar (1), Backfat at tenth rib (1), CD4-positive leukocyte percentage (1), Creatinine level (1), Daily feed intake (1), Feed intake (1), Hemolytic complement activity (alternative pathway) (1), Loin muscle area (1), Number of stillborn (1), Platelet count (1), Shoulder subcutaneous fat t…
5	ALGA0030091	rs80811565	5363246	G	0.1471	0	T	0.8529	1	0.705882	0.294118	0	0.0434783	0.217391	0.73913	EFCAB6, MPPED1, SCUBE1	Average daily gain (3), Loin weight (3), backfat above muscle dorsi (2), Backfat at rump (2), Drip loss (2), Meat color L* (2), Activity during lying (1), Backfat at last lumbar (1), Backfat at tenth rib (1), CD4-positive leukocyte percentage (1), Creatinine level (1), Daily feed intake (1), Feed intake (1), Gestation length (1), Hemolytic complement activity (alternative pathway) (1), Loin muscl…
5	H3GA0015519	rs80931940	8384111	T	0.2923	0.04348	C	0.7077	0.95652	0.476923	0.461538	0.0615385	0.913043	0.0869565	0	TNRC6B, FAM83F, GRAP2, ENTHD1	Hind feet conformation (3), backfat above muscle dorsi (2), Meat color L* (2), Average daily gain (1), Backfat at last lumbar (1), backfat at mid-back (1), Backfat at tenth rib (1), body weight (10 weeks) (1), Body weight (20 weeks) (1), C3c concentration (1), CD4-positive leukocyte percentage (1), Coping behavior (1), Corpus luteum number (1), Drip loss (1), Feed intake (1), Hemolytic complement…
5	ALGA0030301	rs80898259	8464300	T	0.1912	0	C	0.8088	1	0.75	0.117647	0.132353	1	0	0	TNRC6B, FAM83F, GRAP2, ENTHD1, CACNA1I	backfat above muscle dorsi (2), Hind feet conformation (2), Loin weight (2), Meat color L* (2), Backfat at last lumbar (1), backfat at mid-back (1), Backfat at tenth rib (1), body weight (10 weeks) (1), Body weight (20 weeks) (1), C3c concentration (1), CD4-positive leukocyte percentage (1), Corpus luteum number (1), Drip loss (1), Feed intake (1), Hemolytic complement activity (alternative pathw…
5	ALGA0120584	rs81328002	11709337	A	0.06716	0	C	0.93284	1	0.865672	0.134328	0	0	0.0434783	0.956522	RBFOX2	backfat above muscle dorsi (2), backfat at mid-back (2), Meat color L* (2), Teat number (2), Average daily gain (1), Backfat at last lumbar (1), Backfat at tenth rib (1), body weight (10 weeks) (1), Body weight (20 weeks) (1), C3c concentration (1), CD4-positive leukocyte percentage (1), Drip loss (1), Feed intake (1), Front feet conformation (1), Hemolytic complement activity (alternative pathwa…
5	ASGA0024574	rs80810493	13229799	T	0.05147	0	C	0.94853	1	0.897059	0.102941	0	0.0869565	0.521739	0.391304	BTBD11, CRY1, MTERF2, TMEM263	backfat above muscle dorsi (2), backfat at mid-back (2), Meat color L* (2), Teat number (2), Backfat at first rib (1), Backfat at last lumbar (1), Backfat at tenth rib (1), Backfat thickness between 3rd and 4th rib (1), body weight (10 weeks) (1), Body weight (20 weeks) (1), C3c concentration (1), Carcass length (1), CD4-positive leukocyte percentage (1), Drip loss (1), Ear erectness (1), Feed in…
5	MARC0044018	rs81236204	13990580	C	0.03676	0	T	0.96324	1	0.926471	0.0735294	0	0.0434783	0.478261	0.478261	POLR3B, TCP11L2, CKAP4, NUAK1	backfat above muscle dorsi (2), backfat at mid-back (2), Meat color L* (2), Teat number (2), Average daily gain (1), Backfat at first rib (1), Backfat at last lumbar (1), Backfat at tenth rib (1), Backfat thickness between 3rd and 4th rib (1), body weight (10 weeks) (1), Body weight (20 weeks) (1), C3c concentration (1), CD4-positive leukocyte percentage (1), Drip loss (1), Ear erectness (1), Fee…
5	ASGA0024943	rs80813256	18937830	T	0.125	0	C	0.875	1	0.779412	0.191176	0.0294118	0.0434783	0.217391	0.73913	ATF7, ATP5G2, CALCOCO1	backfat above muscle dorsi (2), backfat at mid-back (2), Ear erectness (2), Meat color L* (2), Shoulder subcutaneous fat thickness (2), Teat number (2), Backfat at first rib (1), Backfat at last lumbar (1), Backfat at rump (1), Backfat at tenth rib (1), Backfat thickness between 3rd and 4th rib (1), body weight (10 weeks) (1), Body weight (20 weeks) (1), C3c concentration (1), CD4-positive leukoc…
5	ALGA0031396	rs80842481	28124798	T	0.4044	0	C	0.5956	1	0.367647	0.455882	0.176471	0	0.0434783	0.956522	TMEM5, SRGAP1	Meat color b* (5), Average backfat thickness (3), Ear area (3), Teat number (3), backfat above muscle dorsi (2), backfat at mid-back (2), Conductivity 24 hours postmortem (loin) (2), Drip loss (2), Ear erectness (2), Meat color L* (2), Shear force (2), Shoulder subcutaneous fat thickness (2), Average daily gain (1), Backfat at first rib (1), Backfat at last lumbar (1), Backfat at rump (1), Backfa…
5	ASGA0025168	rs80908012	28167958	T	0.4044	0	C	0.5956	1	0.382353	0.426471	0.191176	0	0.130435	0.869565	TMEM5, SRGAP1	Meat color b* (5), Average backfat thickness (3), Ear area (3), Teat number (3), backfat above muscle dorsi (2), backfat at mid-back (2), Conductivity 24 hours postmortem (loin) (2), Drip loss (2), Ear erectness (2), Meat color L* (2), Shear force (2), Shoulder subcutaneous fat thickness (2), Average daily gain (1), Backfat at first rib (1), Backfat at last lumbar (1), Backfat at rump (1), Backfa…
5	INRA0019022	rs331998866	28184990	C	0.3456	0	T	0.6544	1	0.426471	0.455882	0.117647	0	0.173913	0.826087	TMEM5, SRGAP1	Meat color b* (5), Ear area (4), Average backfat thickness (3), Teat number (3), backfat above muscle dorsi (2), backfat at mid-back (2), Conductivity 24 hours postmortem (loin) (2), Drip loss (2), Ear erectness (2), Meat color L* (2), Shear force (2), Shoulder subcutaneous fat thickness (2), Average daily gain (1), Backfat at first rib (1), Backfat at last lumbar (1), Backfat at rump (1), Backfa…
5	ALGA0031521	rs81383534	33095734	C	0.1838	0	A	0.8162	1	0.647059	0.338235	0.0147059	0	0	1	RAP1B, NUP107, SLC35E3, MDM2, CPM	Meat color b* (5), Average backfat thickness (3), Teat number (3), Average daily gain (2), backfat above muscle dorsi (2), backfat at mid-back (2), Conductivity 24 hours postmortem (loin) (2), Drip loss (2), Ear erectness (2), Meat color L* (2), pH 24 hr post-mortem (loin) (2), Shear force (2), Shoulder subcutaneous fat thickness (2), Backfat at first rib (1), Backfat at last lumbar (1), Backfat …
5	ALGA0031539	rs81383606	33869835	C	0.01471	0	T	0.98529	1	0.970588	0.0294118	0	0.047619	0.238095	0.714286	FRS2, CCT2, LRRC10, BEST3, RAB3IP, MYRFL	Meat color b* (5), Average backfat thickness (3), Teat number (3), backfat above muscle dorsi (2), backfat at mid-back (2), Conductivity 24 hours postmortem (loin) (2), Drip loss (2), Ear erectness (2), Meat color L* (2), pH 24 hr post-mortem (loin) (2), Shear force (2), Shoulder subcutaneous fat thickness (2), Average daily gain (1), Backfat at first rib (1), Backfat at last lumbar (1), Backfat …
5	ASGA0096764	rs81316569	35168512	C	0.05147	0	T	0.94853	1	0.897059	0.102941	0	0.0434783	0.347826	0.608696	PTPRR, TSPAN8	Meat color b* (5), Average backfat thickness (3), Conductivity 24 hours postmortem (loin) (3), Ear area (3), Ear erectness (3), pH 24 hr post-mortem (loin) (3), backfat above muscle dorsi (2), Backfat at first rib (2), backfat at mid-back (2), Drip loss (2), Ear weight (2), Shear force (2), Shoulder subcutaneous fat thickness (2), Backfat at last lumbar (1), Backfat at rump (1), Backfat thickness…
5	ASGA0025362	rs81383679	35335734	C	0.03676	0	A	0.96324	1	0.926471	0.0735294	0	0	0.217391	0.782609	TSPAN8, LGR5	Meat color b* (5), Average backfat thickness (3), Backfat at first rib (3), Conductivity 24 hours postmortem (loin) (3), Ear area (3), Ear erectness (3), pH 24 hr post-mortem (loin) (3), backfat above muscle dorsi (2), backfat at mid-back (2), Drip loss (2), Ear weight (2), Shear force (2), Shoulder external fat weight (2), Shoulder subcutaneous fat thickness (2), Backfat at last lumbar (1), Back…
5	MARC0094820	rs80845374	35444357	C	0.1324	0	T	0.8676	1	0.764706	0.205882	0.0294118	0.0434783	0.217391	0.73913	TSPAN8, LGR5, ZFC3H1	Meat color b* (5), Average backfat thickness (3), Backfat at first rib (3), Conductivity 24 hours postmortem (loin) (3), Ear area (3), Ear erectness (3), pH 24 hr post-mortem (loin) (3), backfat above muscle dorsi (2), backfat at mid-back (2), Drip loss (2), Ear weight (2), Shear force (2), Shoulder external fat weight (2), Shoulder subcutaneous fat thickness (2), Backfat at last lumbar (1), Back…
5	ALGA0031709	rs80893399	37272151	A	0.06618	0	G	0.93382	1	0.867647	0.132353	0	0.0434783	0.652174	0.304348	--	Meat color b* (4), Average backfat thickness (3), Ear erectness (3), pH 24 hr post-mortem (loin) (3), backfat above muscle dorsi (2), Backfat at first rib (2), backfat at mid-back (2), Conductivity 24 hours postmortem (loin) (2), Ear area (2), Ear weight (2), Shoulder external fat weight (2), Shoulder subcutaneous fat thickness (2), Backfat at rump (1), Backfat thickness between 3rd and 4th rib (…
5	ASGA0026215	rs81385196	72400948	A	0.02206	0	G	0.97794	1	0.955882	0.0441176	0	0.047619	0.571429	0.380952	CNTN1, PDZRN4	Meat color b* (4), backfat at mid-back (3), Ear erectness (3), Loin muscle area (3), Average backfat thickness (2), backfat above muscle dorsi (2), Backfat at last rib (2), Carcass temperature (24 hr post-mortem) (2), Ear area (2), Ear weight (2), Marbling (2), Meat color OPTO (2), pH 24 hr post-mortem (loin) (2), Shoulder subcutaneous fat thickness (2), Alkaline phosphatase activity (1), Average…
5	ALGA0032754	rs81385221	72528496	T	0	0	G	1	1	1	0	0	0	0.26087	0.73913	CNTN1, PDZRN4	Meat color b* (4), backfat at mid-back (3), Ear erectness (3), Loin muscle area (3), Average backfat thickness (2), backfat above muscle dorsi (2), Carcass temperature (24 hr post-mortem) (2), Ear area (2), Ear weight (2), Marbling (2), Meat color OPTO (2), pH 24 hr post-mortem (loin) (2), Shoulder subcutaneous fat thickness (2), Alkaline phosphatase activity (1), Average daily gain (1), Backfat …
5	ALGA0033160	rs81385674	84240368	G	0.2574	0	T	0.7426	1	0.529412	0.426471	0.0441176	0	0	1	ANKS1B, FAM71C	backfat at mid-back (3), Ear erectness (3), Loin muscle area (3), backfat above muscle dorsi (2), Carcass temperature (24 hr post-mortem) (2), Cervical vertebra length (2), Ear area (2), Ear weight (2), Marbling (2), Meat color OPTO (2), pH 24 hr post-mortem (loin) (2), Shoulder subcutaneous fat thickness (2), Alkaline phosphatase activity (1), Average backfat thickness (1), Average daily gain (1…
5	ALGA0033284	rs80896266	89017490	A	0.3603	0.3913	G	0.6397	0.6087	0.367647	0.544118	0.0882353	0.304348	0.608696	0.0869565	CEP83, PLXNC1	Backfat at last rib (3), backfat at mid-back (3), Carcass length (3), backfat above muscle dorsi (2), Backfat at last lumbar (2), Carcass temperature (24 hr post-mortem) (2), Carcass weight (hot) (2), Conductivity 24 hours post-mortem (2), Ham weight (2), Meat color b* (2), Number of stillborn (2), pH 24 hr post-mortem (loin) (2), Shoulder subcutaneous fat thickness (2), Alkaline phosphatase acti…
5	ASGA0026806	rs81386334	98293046	G	0.1985	0	A	0.8015	1	0.661765	0.279412	0.0588235	0	0.26087	0.73913	--	Meat color-L (3), Average backfat thickness (2), Backfat at last lumbar (2), Backfat at last rib (2), pH 24 hr post-mortem (loin) (2), Shoulder subcutaneous fat thickness (2), Activity during lying (1), Average daily gain (1), backfat above muscle dorsi (1), backfat at mid-back (1), Carcass length (1), Carcass weight (hot) (1), Cholesterol level (1), Cooking loss (1), Creatinine level (1), Ham fa…
5	ASGA0027146	rs80890453	106391778	G	0.08824	0	A	0.91176	1	0.838235	0.147059	0.0147059	0	0.217391	0.782609	--	Meat color-L (3), pH 24 hr post-mortem (loin) (2), Average backfat thickness (1), Backfat at last rib (1), backfat at mid-back (1), Carcass length (1), Cholesterol level (1), Creatinine level (1), Feed conversion ratio (1), Marbling (1), pH 45 minutes post mortem (1), Shoulder subcutaneous fat thickness (1)
6	ALGA0113410	rs81342170	5292244	A	0.02206	0	G	0.97794	1	0.955882	0.0441176	0	0.0434783	0.521739	0.434783	CDH13	Meat color a* (4), Average daily gain (2), Intramuscular fat content (2), skatole laboratory (2), Adipocyte diameter (1), Backfat at last rib (1), Backfat at tenth rib (1), Belly meat content (1), CO2 partial pressure (1), Conductivity 24 hours postmortem (loin) (1), Drip loss (1), Estimated carcass lean content (1), Fat to meat ratio (1), Inside ham weight (1), Loin muscle area (1), Marbling (1)…
6	SIRI0001159	rs336666922	6052681	G	0.4846	0.125	A	0.5154	0.875	0.323077	0.384615	0.292308	0.75	0.25	0	--	Meat color a* (4), Average daily gain (2), Intramuscular fat content (2), Nonfunctional nipples (2), Adipocyte diameter (1), Backfat at last rib (1), Backfat at tenth rib (1), Belly meat content (1), CO2 partial pressure (1), Conductivity 24 hours postmortem (loin) (1), Drip loss (1), Estimated carcass lean content (1), Fat to meat ratio (1), Inside ham weight (1), Lean meat percentage (1), Loin …
6	ALGA0034463	rs81395478	7283709	C	0.04412	0	T	0.95588	1	0.911765	0.0882353	0	0.0869565	0.26087	0.652174	PKD1L2, GCSH, C6H16orf46, ATMIN, CENPN, CMC2, CDYL2	Meat color a* (4), Average daily gain (2), Intramuscular fat content (2), Nonfunctional nipples (2), Adipocyte diameter (1), Backfat at last rib (1), Backfat at tenth rib (1), Belly meat content (1), CO2 partial pressure (1), Conductivity 24 hours postmortem (loin) (1), Drip loss (1), Estimated carcass lean content (1), Fat to meat ratio (1), Inside ham weight (1), Lean meat percentage (1), Loin …
6	ALGA0123921	rs81324273	9253224	T	0.01471	0.4348	C	0.98529	0.5652	0.970588	0.0294118	0	0.304348	0.521739	0.173913	WWOX	Meat color a* (5), Average daily gain (3), Loin muscle area (3), Actinobacillus pleuropneumoniae susceptibility (2), Backfat at last rib (2), Backfat at tenth rib (2), Hematin pigmentation (2), Intramuscular fat content (2), 45 min-24 h pH decline (1), Adipocyte diameter (1), Average backfat thickness (1), Backfat at rump (1), Belly meat content (1), Body weight (46 days) (1), Body weight (birth)…
6	ASGA0091250	rs81309711	20419747	G	0.01471	0	A	0.98529	1	0.970588	0.0294118	0	0.0869565	0.434783	0.478261	NDRG4, SETD6, CNOT1, SLC38A7, GOT2	Meat color a* (4), Ham weight (3), Actinobacillus pleuropneumoniae susceptibility (2), Average daily gain (2), Drip loss (2), Empty body protein content (2), Loin muscle area (2), Marbling (2), Shoulder subcutaneous fat thickness (2), Teat number (2), Alkaline phosphatase activity (1), Backfat at first rib (1), Backfat at last rib (1), Backfat at tenth rib (1), Belly meat content (1), Belly weigh…
6	ALGA0034995	rs81394929	26605556	G	0.2206	0	A	0.7794	1	0.588235	0.382353	0.0294118	0	0.130435	0.869565	--	Loin weight (10), Meat color a* (5), Loin muscle area (4), Average daily gain (3), Drip loss (3), Ham weight (3), Actinobacillus pleuropneumoniae susceptibility (2), Backfat at last rib (2), Empty body protein content (2), Marbling (2), Teat number (2), 45 min-3 hr pH decline (1), ADV antibody titer (1), Alkaline phosphatase activity (1), Average backfat thickness (1), Backfat at first rib (1), B…
6	ALGA0120898	rs81328387	34787357	A	0.1029	0.3571	G	0.8971	0.6429	0.794118	0.205882	0	0.5	0.285714	0.214286	PAPD5, HEATR3, CNEP1R1	Average backfat thickness (7), Backfat at last rib (5), Meat color a* (5), Average daily gain (4), Intramuscular fat content (4), Conductivity 24 hours post-mortem (3), Shear force (3), Teat number (3), Actinobacillus pleuropneumoniae susceptibility (2), Alkaline phosphatase activity (2), Backfat weight (2), Body weight (slaughter) (2), Carcass length (2), Dressing percentage (2), Drip loss (2), …
6	ASGA0091288	rs81309755	34824198	G	0.1912	0.3913	A	0.8088	0.6087	0.632353	0.352941	0.0147059	0.304348	0.608696	0.0869565	PAPD5, HEATR3, CNEP1R1	Average backfat thickness (7), Backfat at last rib (5), Meat color a* (5), Average daily gain (4), Intramuscular fat content (4), Conductivity 24 hours post-mortem (3), Shear force (3), Teat number (3), Actinobacillus pleuropneumoniae susceptibility (2), Alkaline phosphatase activity (2), Backfat weight (2), Body weight (slaughter) (2), Carcass length (2), Dressing percentage (2), Drip loss (2), …
6	ALGA0104800	rs81332020	34960452	A	0.02941	0.2174	G	0.97059	0.7826	0.941176	0.0588235	0	0.608696	0.347826	0.0434783	CNEP1R1, ZNF423	Average backfat thickness (7), Backfat at last rib (5), Meat color a* (5), Average daily gain (4), Intramuscular fat content (4), Conductivity 24 hours post-mortem (3), Shear force (3), Teat number (3), Actinobacillus pleuropneumoniae susceptibility (2), Alkaline phosphatase activity (2), Backfat weight (2), Body weight (slaughter) (2), Carcass length (2), Dressing percentage (2), Drip loss (2), …
6	ASGA0090354	rs81308655	35043386	G	0.1691	0	A	0.8309	1	0.676471	0.308824	0.0147059	0.130435	0.434783	0.434783	ZNF423	Average backfat thickness (7), Average daily gain (5), Backfat at last rib (5), Meat color a* (5), Intramuscular fat content (4), Conductivity 24 hours post-mortem (3), Loin muscle area (3), Shear force (3), Teat number (3), Actinobacillus pleuropneumoniae susceptibility (2), Alkaline phosphatase activity (2), Backfat weight (2), Body weight (slaughter) (2), Carcass length (2), Dressing percentag…
6	MARC0010680	rs81266453	45460886	T	0.125	0	G	0.875	1	0.75	0.25	0	0	0.217391	0.782609	NPHS1, KIRREL2, APLP1, NFKBID, HCST, TYROBP, LRFN3, SDHAF1, SYNE4, ALKBH6, CLIP3, THAP8, WDR62, OVOL3, POLR2I, TBCB, CAPNS1, COX7A1, ZNF565, ZNF146	Average backfat thickness (7), Average daily gain (5), Backfat at last rib (5), Conductivity 24 hours post-mortem (5), Intramuscular fat content (5), Loin muscle area (5), Conductivity 45 minutes post-mortem (4), Meat color a* (4), pH 45 minutes post mortem (4), Dressing percentage (3), Drip loss (3), Fat-cuts percentage (3), Lean meat percentage (3), Actinobacillus pleuropneumoniae susceptibilit…
6	DIAS0003065	rs320678094	65694225	A	0.007353	0	G	0.992647	1	0.985294	0.0147059	0	0.0434783	0.130435	0.826087	AJAP1	Average backfat thickness (9), Conductivity 24 hours post-mortem (6), Dressing percentage (6), Conductivity 45 minutes post-mortem (5), Average daily gain (4), Backfat at last rib (4), Intramuscular fat content (4), Lean meat percentage (4), Loin muscle area (4), Meat color a* (4), pH 45 minutes post mortem (4), Fat-cuts percentage (3), Meat color score (3), Muscle moisture percentage (3), Osteoc…
6	ALGA0035645	rs81388821	73595056	A	0.4853	0	G	0.5147	1	0.279412	0.470588	0.25	1	0	0	KAZN	Average backfat thickness (8), Intramuscular fat content (7), Loin muscle area (7), Dressing percentage (6), Neutrophil percentage (6), Backfat at last rib (5), Conductivity 45 minutes post-mortem (5), Conductivity 24 hours post-mortem (4), Fat-cuts percentage (4), Lean meat percentage (4), Meat color a* (4), tenderness score (4), Average daily gain (3), Empty body protein content (3), Ham weight…
6	ALGA0108273	rs81336157	73672635	G	0.4265	0.08696	A	0.5735	0.91304	0.308824	0.529412	0.161765	0.869565	0.0869565	0.0434783	KAZN	Average backfat thickness (8), Intramuscular fat content (7), Loin muscle area (7), Dressing percentage (6), Backfat at last rib (5), Conductivity 45 minutes post-mortem (5), Conductivity 24 hours post-mortem (4), Fat-cuts percentage (4), Lean meat percentage (4), Meat color a* (4), tenderness score (4), Average daily gain (3), Empty body protein content (3), Ham weight (3), Marbling (3), Muscle …
6	ASGA0085872	rs81328747	73709155	G	0.2721	0	T	0.7279	1	0.514706	0.426471	0.0588235	1	0	0	KAZN	Average backfat thickness (8), Intramuscular fat content (7), Loin muscle area (7), Dressing percentage (6), Backfat at last rib (5), Conductivity 45 minutes post-mortem (5), Neutrophil count (5), Conductivity 24 hours post-mortem (4), Fat-cuts percentage (4), Lean meat percentage (4), Meat color a* (4), tenderness score (4), Average daily gain (3), Empty body protein content (3), Ham weight (3),…
6	MARC0011512	rs81270442	73745517	A	0.2721	0	G	0.7279	1	0.544118	0.367647	0.0882353	1	0	0	KAZN	Average backfat thickness (8), Intramuscular fat content (7), Loin muscle area (7), Neutrophil count (7), Dressing percentage (6), Backfat at last rib (5), Conductivity 45 minutes post-mortem (5), Conductivity 24 hours post-mortem (4), Fat-cuts percentage (4), Lean meat percentage (4), Meat color a* (4), tenderness score (4), Average daily gain (3), Empty body protein content (3), Ham weight (3),…
6	ASGA0104276	rs81304230	75849757	C	0.3235	0	T	0.6765	1	0.455882	0.441176	0.102941	0	0.272727	0.727273	SDHB, PADI2, PADI1, PADI3, PADI4, PADI6, RCC2	Intramuscular fat content (8), Loin muscle area (8), Backfat at last rib (7), Conductivity 45 minutes post-mortem (7), Average backfat thickness (6), Average daily gain (6), Dressing percentage (5), PH for Longissmus dorsi (5), Conductivity 24 hours post-mortem (4), Fat-cuts percentage (4), Lean meat percentage (4), Meat color a* (4), Teat number (4), tenderness score (4), Carcass length (3), Car…
6	DIAS0002803	rs55618373	87968836	G	0.07353	0	A	0.92647	1	0.867647	0.117647	0.0147059	0	0.130435	0.869565	NKAIN1, SNRNP40, ZCCHC17, FABP3, SERINC2, TINAGL1, HCRTR1, PEF1	Loin muscle area (11), Backfat at last rib (9), Intramuscular fat content (7), Ham weight (6), Meat color a* (6), Average daily gain (5), Backfat at tenth rib (5), Carcass length (4), Conductivity 45 minutes post-mortem (4), PH for Longissmus dorsi (4), Average backfat thickness (3), Marbling (3), pH for Semimembranosus (3), Alkaline phosphatase activity (2), Backfat at first rib (2), Backfat at …
6	DIAS0002485	rs81211910	88384679	A	0.08824	0	C	0.91176	1	0.823529	0.176471	0	0	0.130435	0.869565	COL16A1, ADGRB2, SPOCD1, PTP4A2, KHDRBS1	Loin muscle area (11), Backfat at last rib (9), Ham weight (6), Backfat at tenth rib (5), Intramuscular fat content (5), Meat color a* (5), Average daily gain (4), Carcass length (4), Conductivity 45 minutes post-mortem (4), PH for Longissmus dorsi (4), Average backfat thickness (3), Marbling (3), pH for Semimembranosus (3), Thoracic vertebra number (3), Alkaline phosphatase activity (2), Backfat…
6	ASGA0029025	rs81390137	88943854	C	0.1029	0	T	0.8971	1	0.794118	0.205882	0	0	0.347826	0.652174	LCK, HDAC1, MARCKSL1, FAM229A, TSSK3, BSDC1, ZBTB8B, ZBTB8A, ZBTB8OS, RBBP4, SYNC, KIAA1522, YARS, S100PBP	Loin muscle area (11), Backfat at last rib (9), Ham weight (6), Intramuscular fat content (6), Meat color a* (6), Backfat at tenth rib (5), Average daily gain (4), Carcass length (4), Conductivity 45 minutes post-mortem (4), PH for Longissmus dorsi (4), Average backfat thickness (3), Marbling (3), pH for Semimembranosus (3), Thoracic vertebra number (3), Alkaline phosphatase activity (2), Backfat…
6	H3GA0018601	rs81390413	95332992	T	0.1324	0	C	0.8676	1	0.75	0.235294	0.0147059	0	0	1	MACF1, KIAA0754, BMP8A, PABPC4, HEYL, NT5C1A, HPCAL4	Backfat at last rib (11), Backfat at tenth rib (8), Loin muscle area (7), Intramuscular fat content (6), Fat area percentage in carcass (5), Average daily gain (4), Carcass length (4), Meat color a* (4), PH for Longissmus dorsi (4), Carcass weight (hot) (3), Ham weight (3), muscle protein percentage (3), pH for Semimembranosus (3), Alkaline phosphatase activity (2), Average backfat thickness (2),…
6	ASGA0091907	rs81310536	96197535	T	0	0	C	1	1	1	0	0	0.217391	0.521739	0.26087	TMCO2, ZMPSTE24, COL9A2, MC2R, MC5R, RNMT, FAM210A	Backfat at last rib (11), Backfat at tenth rib (8), Loin muscle area (7), Fat area percentage in carcass (6), Intramuscular fat content (6), Average daily gain (4), Carcass length (4), Meat color a* (4), PH for Longissmus dorsi (4), Carcass weight (hot) (3), Ham weight (3), muscle protein percentage (3), pH for Semimembranosus (3), Alkaline phosphatase activity (2), Average backfat thickness (2),…
6	DIAS0000866	rs339432830	96522899	G	0.07353	0	A	0.92647	1	0.852941	0.147059	0	0.130435	0.608696	0.26087	MC5R, RNMT, FAM210A, LDLRAD4, CEP192	Backfat at last rib (11), Backfat at tenth rib (8), Loin muscle area (7), Fat area percentage in carcass (6), Intramuscular fat content (6), Average daily gain (4), Carcass length (4), Meat color a* (4), PH for Longissmus dorsi (4), Carcass weight (hot) (3), Ham weight (3), muscle protein percentage (3), pH for Semimembranosus (3), Alkaline phosphatase activity (2), Average backfat thickness (2),…
6	MARC0018024	rs81287436	97214894	A	0.01471	0	C	0.98529	1	0.970588	0.0294118	0	0.173913	0.565217	0.26087	SPIRE1, PRELID3A, AFG3L2, TUBB6, CIDEA, IMPA2, MPPE1, GNAL, CHMP1B	Backfat at last rib (11), Backfat at tenth rib (8), Loin muscle area (7), Fat area percentage in carcass (6), Intramuscular fat content (6), Average daily gain (4), Carcass length (4), Meat color a* (4), PH for Longissmus dorsi (4), Carcass weight (hot) (3), Ham weight (3), muscle protein percentage (3), pH for Semimembranosus (3), Alkaline phosphatase activity (2), Average backfat thickness (2),…
6	ALGA0114685	rs80882602	98510794	C	0.06618	0	T	0.93382	1	0.867647	0.132353	0	0	0.391304	0.608696	RAB31, PPP4R1, RALBP1, TWSG1, ANKRD12	Backfat at last rib (11), Fat area percentage in carcass (9), Backfat at tenth rib (8), Intramuscular fat content (6), Loin muscle area (6), Average backfat thickness (4), Average daily gain (4), Carcass length (4), Meat color a* (4), PH for Longissmus dorsi (4), Carcass weight (hot) (3), Ham weight (3), muscle protein percentage (3), pH for Semimembranosus (3), Alkaline phosphatase activity (2),…
6	ASGA0090610	rs81475846	100220493	G	0.05882	0	T	0.94118	1	0.882353	0.117647	0	0.0869565	0.304348	0.608696	PTPRM, LRRC30, LAMA1	Backfat at last rib (11), Fat area percentage in carcass (11), Backfat at tenth rib (8), Intramuscular fat content (6), Loin muscle area (6), Average backfat thickness (4), Average daily gain (4), Carcass length (4), Meat color a* (4), PH for Longissmus dorsi (4), Carcass weight (hot) (3), Ham weight (3), muscle protein percentage (3), pH for Semimembranosus (3), Alkaline phosphatase activity (2)…
6	ASGA0089317	rs81475807	108129231	A	0.125	0.4565	C	0.875	0.5435	0.764706	0.220588	0.0147059	0.304348	0.478261	0.217391	RBBP8, CABLES1, TMEM241	Backfat at last rib (11), Fat area percentage in carcass (11), Backfat at tenth rib (8), Intramuscular fat content (7), Loin muscle area (6), Average daily gain (5), Carcass length (4), Meat color a* (4), PH for Longissmus dorsi (4), Average backfat thickness (3), Carcass weight (hot) (3), Ham weight (3), muscle protein percentage (3), pH for Semimembranosus (3), Teat number (3), Alkaline phospha…
6	MARC0055381	rs81245564	108138639	A	0.01471	0.3261	G	0.98529	0.6739	0.970588	0.0294118	0	0.434783	0.478261	0.0869565	RBBP8, CABLES1, TMEM241	Backfat at last rib (11), Fat area percentage in carcass (11), Backfat at tenth rib (8), Intramuscular fat content (7), Loin muscle area (6), Average daily gain (5), Carcass length (4), Meat color a* (4), PH for Longissmus dorsi (4), Average backfat thickness (3), Carcass weight (hot) (3), Ham weight (3), muscle protein percentage (3), pH for Semimembranosus (3), Teat number (3), Alkaline phospha…
6	ASGA0101965	rs81323160	108646700	G	0.1985	0	A	0.8015	1	0.632353	0.338235	0.0294118	0	0	1	NPC1, ANKRD29, LAMA3	Backfat at last rib (11), Fat area percentage in carcass (11), Backfat at tenth rib (8), Intramuscular fat content (7), Loin muscle area (6), Average daily gain (5), Carcass length (4), Meat color a* (4), PH for Longissmus dorsi (4), Average backfat thickness (3), Carcass weight (hot) (3), Ham weight (3), muscle protein percentage (3), pH for Semimembranosus (3), Alkaline phosphatase activity (2)…
6	MARC0012805	rs81280386	109789591	A	0.2059	0	G	0.7941	1	0.602941	0.382353	0.0147059	0	0.181818	0.818182	ZNF521	Backfat at last rib (11), Fat area percentage in carcass (10), Backfat at tenth rib (8), Intramuscular fat content (7), Loin muscle area (6), Average daily gain (4), Carcass length (4), Ham weight (4), Meat color a* (4), PH for Longissmus dorsi (4), Average backfat thickness (3), Carcass weight (hot) (3), muscle protein percentage (3), pH for Semimembranosus (3), Teat number (3), Alkaline phospha…
6	H3GA0018823	rs81391651	123474882	C	0.1176	0	T	0.8824	1	0.779412	0.205882	0.0147059	0.0434783	0.478261	0.478261	--	Backfat at last rib (9), Backfat at tenth rib (8), Intramuscular fat content (8), Loin muscle area (6), Fat area percentage in carcass (4), Meat color a* (4), muscle protein percentage (3), Alkaline phosphatase activity (2), Average backfat thickness (2), Body weight (birth) (2), Carcass weight (hot) (2), Daily feed intake (2), Empty body lipid content (2), Fat-cuts percentage (2), Fat weight (to…
6	MARC0101649	rs81278099	125128457	G	0.03676	0	A	0.96324	1	0.926471	0.0735294	0	0	0.304348	0.695652	--	Backfat at last rib (9), Backfat at tenth rib (8), Intramuscular fat content (8), Loin muscle area (6), Fat area percentage in carcass (4), Meat color a* (4), muscle protein percentage (3), Teat number (3), Alkaline phosphatase activity (2), Average backfat thickness (2), Carcass weight (hot) (2), Daily feed intake (2), Empty body lipid content (2), Fat-cuts percentage (2), Fat weight (total) (2)…
6	ALGA0036875	rs81391982	125996452	G	0.06618	0	A	0.93382	1	0.867647	0.132353	0	0	0.304348	0.695652	PIK3C3	Backfat at last rib (9), Backfat at tenth rib (8), Intramuscular fat content (8), Loin muscle area (6), Fat area percentage in carcass (4), Meat color a* (4), Marbling (3), muscle protein percentage (3), Teat number (3), Alkaline phosphatase activity (2), Average backfat thickness (2), Carcass weight (hot) (2), Daily feed intake (2), Empty body lipid content (2), Fat-cuts percentage (2), Fat weig…
6	ALGA0036880	rs81392000	126384054	T	0.1544	0	C	0.8456	1	0.705882	0.279412	0.0147059	0.130435	0.521739	0.347826	--	Backfat at last rib (9), Backfat at tenth rib (8), Intramuscular fat content (8), Loin muscle area (6), Fat area percentage in carcass (4), Meat color a* (4), Marbling (3), muscle protein percentage (3), Teat number (3), Alkaline phosphatase activity (2), Average backfat thickness (2), Carcass weight (hot) (2), Daily feed intake (2), Empty body lipid content (2), Fat-cuts percentage (2), Fat weig…
6	ASGA0093565	rs81312507	135424176	G	0.05882	0	A	0.94118	1	0.882353	0.117647	0	0	0.173913	0.826087	DNAJB4, FUBP1, NEXN, MIGA1, USP33, ZZZ3	Backfat at tenth rib (10), Backfat at last rib (9), Intramuscular fat content (7), Loin muscle area (5), CD3-negative leukocyte percentage (4), CD3-negative CD8-negative leukocyte percentage (4), CD3-positive leukocyte percentage (4), Fat area percentage in carcass (4), muscle protein percentage (3), Average backfat thickness (2), Carcass weight (hot) (2), Daily feed intake (2), Empty body lipid …
6	MARC0022671	rs81291493	144155251	T	0.2132	0	C	0.7868	1	0.632353	0.308824	0.0588235	0	0.0909091	0.909091	DEPDC1, RPE65	Backfat at tenth rib (9), Backfat at last rib (8), Intramuscular fat content (5), Fat area percentage in carcass (4), Loin muscle area (3), muscle protein percentage (3), Carcass weight (hot) (2), Daily feed intake (2), Empty body lipid content (2), Fat weight (total) (2), Ham weight (2), Age at puberty (1), Alkaline phosphatase activity (1), Average backfat thickness (1), Backfat linear at last …
6	ALGA0110196	rs81338424	144977414	C	0.3385	0	T	0.6615	1	0.6	0.123077	0.276923	1	0	0	GNG12, GADD45A	Backfat at tenth rib (9), Backfat at last rib (8), Intramuscular fat content (5), Fat area percentage in carcass (4), Loin muscle area (3), muscle protein percentage (3), Carcass weight (hot) (2), Daily feed intake (2), Empty body lipid content (2), Fat weight (total) (2), Ham weight (2), Age at puberty (1), Alkaline phosphatase activity (1), Average backfat thickness (1), Backfat linear at last …
6	ASGA0030032	rs81393549	146284008	T	0	0	C	1	1	1	0	0	1	0	0	PDE4B	Backfat at tenth rib (10), Backfat at last rib (8), Intramuscular fat content (5), muscle protein percentage (5), Fat area percentage in carcass (4), Loin muscle area (4), Muscle moisture percentage (3), Carcass temperature (24 hr post-mortem) (2), Carcass weight (hot) (2), Daily feed intake (2), Empty body lipid content (2), Fat weight (total) (2), Ham weight (2), Loin weight (2), Age at puberty…
6	H3GA0019217	rs81393838	151597836	G	0.1397	0	A	0.8603	1	0.75	0.220588	0.0294118	0	0.0869565	0.913043	--	Muscle moisture percentage (2), muscle protein percentage (2), Alkaline phosphatase activity (1), Carcass temperature (24 hr post-mortem) (1), Cholesterol level (1), Gait score (hind) (1), indole laboratory (1), Intramuscular fat content (1), Loin muscle area (1), Loin weight (1), Semimembranosus angle (1), Shear force (1), Teat number (1)
6	ASGA0030153	rs81393877	151701493	C	0.375	0.04348	T	0.625	0.95652	0.367647	0.514706	0.117647	0.913043	0.0869565	0	--	Muscle moisture percentage (2), muscle protein percentage (2), Alkaline phosphatase activity (1), Body weight (3 weeks) (1), Carcass temperature (24 hr post-mortem) (1), Cholesterol level (1), Gait score (hind) (1), indole laboratory (1), Intramuscular fat content (1), Loin muscle area (1), Loin weight (1), Semimembranosus angle (1), Shear force (1), Teat number (1)
6	ASGA0102579	rs81323917	156397022	T	0.1324	0	G	0.8676	1	0.794118	0.147059	0.0588235	0	0.130435	0.869565	--	Backfat between 3rd and 4th last ribs (1), Shoulder weight (1), Teat number (1)
7	ASGA0030664	rs80994499	4326388	A	0.02941	0	C	0.97059	1	0.941176	0.0588235	0	0	0.26087	0.73913	LY86	Average daily gain (4), Backfat at last rib (3), Meat color score (2), muscle protein percentage (2), Salmonella count in liver (2), androstenone laboratory (1), Average backfat thickness (1), Backfat at tenth rib (1), Bilirubin level (1), Body weight (birth) (1), Carcass length (1), Carcass weight (hot) (1), CO2 partial pressure (1), Lean meat percentage (1), Loin muscle area (1), Loin muscle de…
7	M1GA0009457	rs80938216	5194125	G	0.07353	0	A	0.92647	1	0.852941	0.147059	0	0.0434783	0.26087	0.695652	BMP6, TXNDC5, EEF1E1	Average daily gain (5), Backfat at last rib (3), Meat color score (3), Platelet count (3), Melanoma susceptibility (2), muscle protein percentage (2), Salmonella count in liver (2), 45 min-24 h pH decline (1), Age at puberty (1), androstenone laboratory (1), Average backfat thickness (1), Backfat at tenth rib (1), Bilirubin level (1), Carcass length (1), Carcass weight (hot) (1), CO2 partial pres…
7	DRGA0007080	rs328765632	7001964	A	0.2426	0	G	0.7574	1	0.558824	0.397059	0.0441176	0.130435	0.391304	0.478261	--	Average daily gain (4), Backfat at last rib (3), Lean meat percentage (2), Meat color score (2), muscle protein percentage (2), Salmonella count in liver (2), 45 min-3 hr pH decline (1), androstenone laboratory (1), Average backfat thickness (1), Backfat at tenth rib (1), Bilirubin level (1), Carcass length (1), Carcass weight (hot) (1), CO2 partial pressure (1), Coping behavior (1), Litter weigh…
7	MARC0011652	rs80913300	9905907	A	0.3309	0	G	0.6691	1	0.5	0.338235	0.161765	0	0	1	TBC1D7, GFOD1, SIRT5, NOL7, RANBP9	Average daily gain (4), Backfat at last rib (4), Average backfat thickness (2), Backfat at first rib (2), Lean meat percentage (2), Loin muscle area (2), Meat color score (2), muscle protein percentage (2), Shoulder subcutaneous fat thickness (2), androstenone laboratory (1), Backfat at tenth rib (1), Backfat between 6th and 7th ribs (1), backfat between the last 3rd and 4th lumbar (1), Bilirubin…
7	H3GA0020083	rs80903550	15171138	A	0.01471	0.475	G	0.98529	0.525	0.970588	0.0294118	0	0.35	0.35	0.3	ID4	Average daily gain (13), Average backfat thickness (9), Adipocyte diameter (6), Conductivity 45 minutes post-mortem (6), Backfat at last lumbar (5), Backfat at last rib (5), Loin muscle area (5), NADP-malate dehydrogenase activity (4), Carcass length (3), Carcass weight (hot) (3), Mean corpuscular hemoglobin concentration (3), NADPH-generating enzyme activity (3), PH for Longissmus dorsi (3), pH …
7	MARC0003814	rs80894864	18128179	A	0.3162	0.1087	C	0.6838	0.8913	0.455882	0.455882	0.0882353	0.782609	0.217391	0	--	Average daily gain (13), Mean corpuscular hemoglobin concentration (13), Average backfat thickness (10), Mean corpuscular volume (7), Adipocyte diameter (6), Backfat at last rib (6), Conductivity 45 minutes post-mortem (6), Loin muscle area (6), Backfat at last lumbar (4), Cervical vertebra length (4), NADP-malate dehydrogenase activity (4), Backfat at first rib (3), Carcass length (3), Carcass w…
7	ALGA0039041	rs80970323	18267598	G	0.2941	0	A	0.7059	1	0.514706	0.382353	0.102941	0	0.217391	0.782609	--	Average daily gain (13), Average backfat thickness (11), Mean corpuscular hemoglobin concentration (7), Adipocyte diameter (6), Backfat at last rib (6), Conductivity 45 minutes post-mortem (6), Loin muscle area (6), Backfat at last lumbar (4), Cervical vertebra length (4), Leaf fat weight (4), NADP-malate dehydrogenase activity (4), Backfat at first rib (3), Backfat at tenth rib (3), Carcass leng…
7	ALGA0039047	rs80818818	18279643	G	0.2353	0	A	0.7647	1	0.558824	0.411765	0.0294118	1	0	0	--	Average daily gain (13), Average backfat thickness (11), Mean corpuscular hemoglobin concentration (7), Adipocyte diameter (6), Backfat at last rib (6), Conductivity 45 minutes post-mortem (6), Loin muscle area (6), Backfat at last lumbar (4), Cervical vertebra length (4), Leaf fat weight (4), NADP-malate dehydrogenase activity (4), Backfat at first rib (3), Backfat at tenth rib (3), Carcass leng…
7	ASGA0031554	rs80984322	18300586	A	0.4926	0	G	0.5074	1	0.235294	0.544118	0.220588	1	0	0	--	Average daily gain (13), Average backfat thickness (11), Mean corpuscular hemoglobin concentration (7), Adipocyte diameter (6), Backfat at last rib (6), Conductivity 45 minutes post-mortem (6), Loin muscle area (6), Backfat at last lumbar (4), Cervical vertebra length (4), Leaf fat weight (4), NADP-malate dehydrogenase activity (4), Backfat at first rib (3), Backfat at tenth rib (3), Carcass leng…
7	ALGA0039614	rs80859460	26738482	A	0.08088	0	G	0.91912	1	0.838235	0.161765	0	0	0.190476	0.809524	MLIP, LRRC1	Head weight (197), Lip thickness (21), Average backfat thickness (18), Average daily gain (17), Loin muscle area (11), Mouth width including lips (10), Backfat at last rib (8), Conductivity 45 minutes post-mortem (6), Carcass length (5), Fat androstenone level (5), NADP-malate dehydrogenase activity (5), Backfat at first rib (4), Backfat at last lumbar (4), backfat at mid-back (4), Leaf fat weigh…
7	MARC0076544	rs80899633	30327269	G	0.01471	0	T	0.98529	1	0.970588	0.0294118	0	0	0.347826	0.652174	GRM4, HMGA1, NUDT3, RPS10, PACSIN1, SPDEF	Head weight (197), Average backfat thickness (21), Lip thickness (21), Average daily gain (16), Cannon bone circumference (13), Mean corpuscular volume (12), Backfat at last rib (11), Mean corpuscular hemoglobin concentration (10), Mouth width including lips (10), Conductivity 45 minutes post-mortem (6), Femur length (6), Hemoglobin (6), Leaf fat weight (6), Shoulder subcutaneous fat thickness (6…
7	M1GA0009960	rs80785120	34743041	T	0.1985	0	C	0.8015	1	0.617647	0.367647	0.0147059	0.130435	0.391304	0.478261	SAYSD1, KCNK5, KCNK17, KCNK16, KIF6	Head weight (197), Average backfat thickness (21), Lip thickness (21), Average daily gain (17), Backfat at last rib (10), Mouth width including lips (10), Conductivity 45 minutes post-mortem (6), Carcass length (5), Fat androstenone level (5), Leaf fat weight (5), NADP-malate dehydrogenase activity (5), Backfat at first rib (4), Backfat at last lumbar (4), backfat at mid-back (4), Meat color a* (…
7	ALGA0040370	rs81397836	37231172	T	0.1397	0	C	0.8603	1	0.764706	0.191176	0.0441176	0.0869565	0.26087	0.652174	MED20, BYSL, CCND3, TAF8, C7H6orf132, GUCA1A, GUCA1B, MRPS10, TRERF1	Average backfat thickness (22), Average daily gain (17), Backfat at last rib (13), Adipocyte diameter (11), Carcass length (7), Conductivity 45 minutes post-mortem (6), Backfat at last lumbar (5), Fat androstenone level (5), Ham weight (5), Loin muscle area (5), NADP-malate dehydrogenase activity (5), Shoulder subcutaneous fat thickness (5), Backfat at first rib (4), backfat at mid-back (4), PH f…
7	DIAS0000369	rs320986388	39330435	G	0.05882	0.4783	A	0.94118	0.5217	0.882353	0.117647	0	0.26087	0.521739	0.217391	MRPL14, TMEM63B, CAPN11, SLC29A1, HSP90AB1, SLC35B2, NFKBIE, TMEM151B, TCTE1, AARS2, SPATS1, CDC5L	Average backfat thickness (21), Average daily gain (18), Adipocyte diameter (11), Backfat at last rib (9), Carcass length (7), Conductivity 45 minutes post-mortem (6), Fat androstenone level (5), Ham weight (5), Loin muscle area (5), NADP-malate dehydrogenase activity (5), Backfat at last lumbar (4), backfat at mid-back (4), Shoulder subcutaneous fat thickness (4), backfat above muscle dorsi (3),…
7	ALGA0040570	rs80981485	39627760	T	0.02206	0	C	0.97794	1	0.955882	0.0441176	0	0	0.26087	0.73913	SUPT3H	Average backfat thickness (22), Average daily gain (18), Adipocyte diameter (11), Backfat at last rib (9), Carcass length (8), Conductivity 45 minutes post-mortem (6), Fat androstenone level (5), Ham weight (5), Loin muscle area (5), NADP-malate dehydrogenase activity (5), Backfat at last lumbar (4), backfat at mid-back (4), Shoulder subcutaneous fat thickness (4), backfat above muscle dorsi (3),…
7	CADI0000168	rs346038038	39709854	T	0.125	0	C	0.875	1	0.779412	0.191176	0.0294118	0.0434783	0.434783	0.521739	SUPT3H	Average backfat thickness (22), Average daily gain (18), Adipocyte diameter (11), Backfat at last rib (9), Carcass length (8), Conductivity 45 minutes post-mortem (6), Fat androstenone level (5), Ham weight (5), Loin muscle area (5), NADP-malate dehydrogenase activity (5), Backfat at last lumbar (4), backfat at mid-back (4), Shoulder subcutaneous fat thickness (4), backfat above muscle dorsi (3),…
7	H3GA0021245	rs80873337	44537370	T	0.02941	0	G	0.97059	1	0.941176	0.0588235	0	0	0.478261	0.521739	TFAP2D	Average backfat thickness (22), Average daily gain (18), Adipocyte diameter (11), Backfat at last rib (10), Carcass length (7), Conductivity 45 minutes post-mortem (6), Fat androstenone level (5), Ham weight (5), Loin muscle area (5), NADP-malate dehydrogenase activity (5), Shoulder subcutaneous fat thickness (5), Backfat at last lumbar (4), backfat at mid-back (4), Body weight (birth) (4), Leaf …
7	ALGA0040980	rs80847792	46613570	C	0.2868	0	T	0.7132	1	0.5	0.426471	0.0735294	0	0	1	TMEM14A, GSTA1, GSTA4, ICK, FBXO9, GCM1	Average daily gain (9), Average backfat thickness (8), Backfat at last rib (7), Carcass length (6), backfat at mid-back (4), Shoulder subcutaneous fat thickness (4), Adipocyte diameter (3), Backfat at first rib (3), Backfat at last lumbar (3), Backfat weight (3), Body weight (birth) (3), Ear erectness (3), Leaf fat weight (3), Loin muscle area (3), Loin muscle depth (3), Abdominal fat weight (2),…
7	ASGA0033372	rs80971598	48753042	A	0.05147	0	G	0.94853	1	0.897059	0.102941	0	0.0434783	0.521739	0.434783	BCL2A1	Average daily gain (8), Average backfat thickness (6), Backfat at last rib (6), Carcass length (6), backfat at mid-back (4), Shoulder subcutaneous fat thickness (4), Adipocyte diameter (3), Backfat weight (3), Body weight (birth) (3), Ear erectness (3), Loin muscle area (3), Loin muscle depth (3), Alkaline phosphatase activity (2), backfat above muscle dorsi (2), Backfat at last lumbar (2), Dress…
7	H3GA0021402	rs80829290	50260218	T	0.1103	0	C	0.8897	1	0.808824	0.161765	0.0294118	0.0434783	0.391304	0.565217	IL16, STARD5, TMC3	Average daily gain (7), Backfat at last rib (6), Carcass length (6), Average backfat thickness (5), backfat at mid-back (5), Loin muscle area (5), Adipocyte diameter (3), Backfat weight (3), Body weight (birth) (3), Ear erectness (3), Ham weight (3), Loin muscle depth (3), Shoulder subcutaneous fat thickness (3), Alkaline phosphatase activity (2), backfat above muscle dorsi (2), Backfat at last l…
7	ALGA0041598	rs80820606	53707250	T	0.007353	0	C	0.992647	1	0.985294	0.0147059	0	0.0952381	0.666667	0.238095	MAN2A2, HDDC3, UNC45A, RCCD1, UROC1, ZXDC, SLC41A3, ALDH1L1, KLF15	Average daily gain (8), Backfat at last rib (6), Average backfat thickness (4), Loin muscle area (4), Adipocyte diameter (3), Backfat weight (3), Body weight (birth) (3), Carcass length (3), Ear erectness (3), Loin muscle depth (3), Shoulder subcutaneous fat thickness (3), Alkaline phosphatase activity (2), backfat above muscle dorsi (2), Backfat at last lumbar (2), backfat at mid-back (2), Ear a…
7	H3GA0021773	rs80837023	56626692	G	0.3088	0	A	0.6912	1	0.441176	0.5	0.0588235	0	0	1	TMEM266, ETFA, ISL2, SCAPER	Average daily gain (7), Backfat at last rib (7), Average backfat thickness (4), Loin muscle area (4), Adipocyte diameter (3), Backfat weight (3), Body weight (birth) (3), Ear erectness (3), Shoulder subcutaneous fat thickness (3), Alkaline phosphatase activity (2), backfat above muscle dorsi (2), backfat at mid-back (2), Backfat at tenth rib (2), Carcass length (2), Drip loss (2), Ear area (2), E…
7	MARC0087844	rs80908197	57441888	C	0.06618	0	T	0.93382	1	0.911765	0.0441176	0.0441176	0.0869565	0.73913	0.173913	PEAK1, HMG20A	Average daily gain (7), Backfat at last rib (7), Average backfat thickness (4), Loin muscle area (4), Adipocyte diameter (3), Body weight (birth) (3), Ear erectness (3), Shoulder subcutaneous fat thickness (3), Alkaline phosphatase activity (2), backfat above muscle dorsi (2), backfat at mid-back (2), Backfat at tenth rib (2), Backfat weight (2), Carcass length (2), Drip loss (2), Ear area (2), E…
7	ASGA0034456	rs80984619	73225674	A	0.1471	0	G	0.8529	1	0.764706	0.176471	0.0588235	0	0.173913	0.826087	--	Adipocyte diameter (8), skatole laboratory (8), Average daily gain (6), Loin muscle area (5), Backfat at last rib (4), Carcass length (4), Average backfat thickness (3), Loin weight (3), Alkaline phosphatase activity (2), backfat above muscle dorsi (2), Backfat at tenth rib (2), Body weight (birth) (2), Drip loss (2), Ear erectness (2), Ham weight (2), Loin muscle depth (2), Muscle moisture perce…
7	ALGA0043023	rs80996002	89255863	A	0.1176	0	G	0.8824	1	0.794118	0.176471	0.0294118	0	0.0869565	0.913043	FNTB, MAX	Adipocyte diameter (6), Average daily gain (6), Loin muscle area (5), Carcass length (4), Teat number (4), Average backfat thickness (3), Backfat at last rib (3), Loin weight (3), Alkaline phosphatase activity (2), backfat above muscle dorsi (2), Backfat at tenth rib (2), Body weight (birth) (2), Drip loss (2), Ear erectness (2), Ham weight (2), Muscle moisture percentage (2), Number of ribs (2),…
7	ALGA0043065	rs80949096	90289029	C	0.125	0	T	0.875	1	0.779412	0.191176	0.0294118	0	0.0869565	0.913043	C7H14orf53, GPHN	Adipocyte diameter (6), Average daily gain (6), Loin muscle area (5), Teat number (5), Carcass length (4), Average backfat thickness (3), Backfat at last rib (3), Loin weight (3), Alkaline phosphatase activity (2), backfat above muscle dorsi (2), Backfat at tenth rib (2), Body weight (birth) (2), Drip loss (2), Ear erectness (2), Ham weight (2), Muscle moisture percentage (2), Number of ribs (2),…
7	ALGA0044391	rs80897530	112638618	T	0	0.3261	C	1	0.6739	1	0	0	0.478261	0.391304	0.130435	TTC7B, RPS6KA5, C7H14orf159	Average daily gain (6), Average backfat thickness (5), Cortisol level (3), Loin muscle area (3), Backfat at last lumbar (2), Backfat at last rib (2), Ear area (2), Leaf fat weight (2), Lean meat percentage (2), Red blood cell count (2), Shoulder subcutaneous fat thickness (2), tenderness score (2), 45 min-24 h pH decline (1), Average glycolytic potential (1), Average lactate (1), Backfat at rump …
7	MARC0059131	rs80860152	113908824	A	0	0	G	1	1	1	0	0	0.130435	0.521739	0.347826	SLC24A4, RIN3	Average backfat thickness (5), Average daily gain (5), Vertebra number (5), Loin muscle area (3), Backfat at last lumbar (2), Backfat at last rib (2), Cortisol level (2), Ear area (2), Leaf fat weight (2), Lean meat percentage (2), Red blood cell count (2), Shoulder subcutaneous fat thickness (2), tenderness score (2), Umbilical hernia (2), 45 min-24 h pH decline (1), Average glycolytic potential…
7	ALGA0044612	rs80950560	116202304	T	0.08088	0	C	0.91912	1	0.867647	0.102941	0.0294118	0.0434783	0.217391	0.73913	GSC, DICER1	Average daily gain (5), Average backfat thickness (3), Cortisol level (3), Backfat at last lumbar (2), Backfat at last rib (2), Ear area (2), Lean meat percentage (2), Loin muscle area (2), Shoulder subcutaneous fat thickness (2), tenderness score (2), 45 min-24 h pH decline (1), Average glycolytic potential (1), Average lactate (1), Backfat at tenth rib (1), Backfat weight (1), Belly percentage …
7	H3GA0022932	rs80868180	116417876	A	0	0	G	1	1	1	0	0	0.130435	0.304348	0.565217	DICER1, CLMN	Average daily gain (5), Average backfat thickness (3), Backfat at last lumbar (2), Backfat at last rib (2), Carcass length (2), Cortisol level (2), Ear area (2), Lean meat percentage (2), Loin muscle area (2), Shoulder subcutaneous fat thickness (2), tenderness score (2), 45 min-24 h pH decline (1), Average glycolytic potential (1), Average lactate (1), Backfat at tenth rib (1), Backfat weight (1…
7	ASGA0037093	rs80978725	129119274	G	0.2059	0	A	0.7941	1	0.617647	0.352941	0.0294118	0	0.304348	0.695652	--	Shoulder subcutaneous fat thickness (3), Cortisol level (2), Drip loss (2), Average daily gain (1), Backfat at rump (1), Backfat between 6th and 7th ribs (1), Backfat weight (1), Body weight (birth) (1), Body weight linear (1), conA-induced cell proliferation (1), Corpus luteum number (1), Cortisol level variations (1), Ear erectness (1), Intramuscular fat content (1), Lean meat percentage (1), l…
7	H3GA0023887	rs81397180	131361899	T	0.03676	0	C	0.96324	1	0.926471	0.0735294	0	0	0.304348	0.695652	--	Shoulder subcutaneous fat thickness (3), Average daily gain (1), Backfat at rump (1), Backfat between 6th and 7th ribs (1), Backfat weight (1), Body weight (birth) (1), conA-induced cell proliferation (1), Drip loss (1), Ear erectness (1), Intramuscular fat content (1), Lean meat percentage (1), lean thickness between 3rd and 4th last ribs (1), Loin muscle area (1), Meat color score (1), Meat to …
7	M1GA0011525	rs81397354	132414820	G	0.4265	0.06522	A	0.5735	0.93478	0.308824	0.529412	0.161765	0.869565	0.130435	0	--	pH for Semimembranosus (2), Average daily gain (1), Backfat at rump (1), Backfat between 6th and 7th ribs (1), Backfat weight (1), Body weight (birth) (1), conA-induced cell proliferation (1), Conductivity 24 hours postmortem (loin) (1), Drip loss (1), Ear erectness (1), Intramuscular fat content (1), Lean meat percentage (1), lean thickness between 3rd and 4th last ribs (1), Loin muscle area (1)…
7	H3GA0023987	rs80975503	134562880	C	0.09559	0	T	0.90441	1	0.808824	0.191176	0	0.0434783	0.565217	0.391304	--	Average daily gain (1), conA-induced cell proliferation (1), NADP-malate dehydrogenase activity (1), Number of muscle fibers per unit area (1)
8	ASGA0037551	rs81398570	5094390	T	0.2353	0	C	0.7647	1	0.602941	0.323529	0.0735294	0	0	1	EVC2, STK32B	Average daily gain (2), Corpus luteum number (2), Loin meat weight (2), Loin muscle area (2), Nonfunctional nipples (2), Average backfat thickness (1), Belly meat content (1), Bilirubin level (1), body weight (13 weeks) (1), body weight (17 weeks) (1), body weight (22 weeks) (1), Body weight (30 weeks) (1), Bone/lean meat ratio in ham (1), Carcass length (1), Conductivity 45 minutes post-mortem (…
8	MARC0011781	rs81274124	6756276	A	0.1838	0	G	0.8162	1	0.647059	0.338235	0.0147059	0	0.0434783	0.956522	ZNF518B, CLNK	Loin muscle area (3), Average daily gain (2), Corpus luteum number (2), Ham weight (2), Loin meat weight (2), Average backfat thickness (1), Belly meat content (1), Bilirubin level (1), body weight (13 weeks) (1), body weight (17 weeks) (1), body weight (22 weeks) (1), Body weight (30 weeks) (1), Bone/lean meat ratio in ham (1), Carcass length (1), Conductivity 45 minutes post-mortem (1), Estimat…
8	ASGA0104681	rs81304698	6906378	A	0.06618	0	G	0.93382	1	0.867647	0.132353	0	0	0.26087	0.73913	CLNK	Loin muscle area (3), Average daily gain (2), Corpus luteum number (2), Ham weight (2), Loin meat weight (2), Spleen weight (2), Belly meat content (1), Bilirubin level (1), body weight (13 weeks) (1), body weight (17 weeks) (1), body weight (22 weeks) (1), Body weight (30 weeks) (1), Bone/lean meat ratio in ham (1), Carcass length (1), Conductivity 45 minutes post-mortem (1), Estimated carcass l…
8	ASGA0096165	rs81315787	14014229	T	0.1029	0	C	0.8971	1	0.794118	0.205882	0	0.0454545	0.318182	0.636364	--	Average daily gain (9), Ham weight (4), Carcass weight (hot) (3), Loin muscle area (3), Average backfat thickness (2), backfat at P2 position (2), Carcass length (2), Ear area (2), Ear weight (2), Head weight (2), Leaf fat weight (2), Muscle moisture percentage (2), Abdominal fat weight (1), Alkaline phosphatase activity (1), Backfat at rump (1), Bilirubin level (1), body weight (13 weeks) (1), b…
8	ALGA0114672	rs81477048	14871573	C	0.007353	0	T	0.992647	1	0.985294	0.0147059	0	1	0	0	SLIT2	Average daily gain (9), Ham weight (4), Carcass weight (hot) (3), Loin muscle area (3), Average backfat thickness (2), backfat at P2 position (2), Carcass length (2), Ear area (2), Ear weight (2), Head weight (2), Leaf fat weight (2), Abdominal fat weight (1), Alkaline phosphatase activity (1), Backfat at rump (1), Bilirubin level (1), body weight (13 weeks) (1), body weight (17 weeks) (1), Body …
8	H3GA0024367	rs81405100	16774400	T	0.2879	0	C	0.7121	1	0.530303	0.363636	0.106061	0	0.0869565	0.913043	ADGRA3	Average daily gain (9), Ham weight (4), Carcass weight (hot) (3), Loin muscle area (3), Average backfat thickness (2), backfat at P2 position (2), Birth weight variability (2), Carcass length (2), Carcass weight (cold) (2), Ear area (2), Ear weight (2), Head weight (2), Leaf fat weight (2), Liver weight (2), Scrotal/inguinal hernia (2), Teat number (2), Abdominal fat weight (1), Alkaline phosphat…
8	H3GA0024419	rs81406438	18477511	G	0.1471	0	A	0.8529	1	0.720588	0.264706	0.0147059	0	0.217391	0.782609	PPARGC1A, DHX15	Average daily gain (8), Ham weight (4), Carcass weight (hot) (3), Loin muscle area (3), Average backfat thickness (2), backfat at P2 position (2), Carcass length (2), Ear area (2), Ear weight (2), Head weight (2), Leaf fat weight (2), Abdominal fat weight (1), Alkaline phosphatase activity (1), Backfat at last rib (1), Backfat at rump (1), Biceps brachii length (1), Bilirubin level (1), body weig…
8	ALGA0046944	rs80896211	23209181	G	0.01471	0	A	0.98529	1	0.970588	0.0294118	0	0	0.227273	0.772727	--	Average daily gain (6), Carcass weight (hot) (3), backfat at P2 position (2), Carcass length (2), Ham weight (2), Head weight (2), Leaf fat weight (2), Loin muscle area (2), Abdominal fat weight (1), Activity during lying (1), Alkaline phosphatase activity (1), Average backfat thickness (1), Backfat at rump (1), Body weight (20 weeks) (1), Body weight (3 weeks) (1), Body weight (30 weeks) (1), Bo…
8	ASGA0090747	rs81309135	25202640	T	0.03676	0	C	0.96324	1	0.926471	0.0735294	0	0.0434783	0.608696	0.347826	--	Average daily gain (6), Carcass weight (hot) (3), backfat at P2 position (2), Carcass length (2), Ham weight (2), Head weight (2), Leaf fat weight (2), Loin muscle area (2), Abdominal fat weight (1), Activity during lying (1), Alkaline phosphatase activity (1), Average backfat thickness (1), Backfat at rump (1), Body weight (20 weeks) (1), Body weight (3 weeks) (1), Body weight (30 weeks) (1), Bo…
8	ALGA0047040	rs81398499	27148890	T	0.08088	0	C	0.91912	1	0.838235	0.161765	0	0.0434783	0.521739	0.434783	--	Average daily gain (4), backfat at P2 position (2), Carcass length (2), Carcass weight (hot) (2), Loin muscle area (2), Abdominal fat weight (1), Activity during lying (1), Alkaline phosphatase activity (1), Average backfat thickness (1), Backfat at rump (1), Body weight (20 weeks) (1), Body weight (3 weeks) (1), Body weight (30 weeks) (1), Body weight (34 weeks) (1), Body weight (birth) (1), Cor…
8	H3GA0052920	rs81336012	50503562	G	0.02206	0.1739	A	0.97794	0.8261	0.955882	0.0441176	0	0.652174	0.347826	0	FSTL5	Mean corpuscular volume (3), Ham weight (2), Loin muscle area (2), Mean corpuscular hemoglobin concentration (2), Melanoma susceptibility (2), Teat number (2), Abdominal fat weight (1), Alkaline phosphatase activity (1), Average daily gain (1), Backfat at rump (1), Belly weight (1), Bilirubin level (1), Body weight (20 weeks) (1), Body weight (3 weeks) (1), Body weight (30 weeks) (1), Body weight…
8	ALGA0047979	rs81400772	64318523	T	0.1544	0	C	0.8456	1	0.720588	0.25	0.0294118	0	0.130435	0.869565	--	Mean corpuscular volume (7), Cryptorchidism (4), Days to 100 kg (4), Red blood cell count (4), Corpus luteum number (2), Granulocyte percentage (2), Loin muscle area (2), Mean corpuscular hemoglobin concentration (2), Teat number (2), Abdominal fat weight (1), Alkaline phosphatase activity (1), Average daily gain (1), Backfat at rump (1), Belly weight (1), Bilirubin level (1), Body weight (20 wee…
8	H3GA0024903	rs81400773	64355935	T	0.2059	0	C	0.7941	1	0.647059	0.294118	0.0588235	0	0	1	--	Mean corpuscular volume (7), Cryptorchidism (4), Days to 100 kg (4), Red blood cell count (4), Corpus luteum number (2), Granulocyte percentage (2), Loin muscle area (2), Mean corpuscular hemoglobin concentration (2), Teat number (2), Abdominal fat weight (1), Alkaline phosphatase activity (1), Average daily gain (1), Backfat at rump (1), Belly weight (1), Bilirubin level (1), Body weight (20 wee…
8	DIAS0001609	rs81306183	76641039	G	0.01471	0.5	A	0.98529	0.5	0.970588	0.0294118	0	0.190476	0.619048	0.190476	FBXW7	Average daily gain (5), Days to 100 kg (4), Corpus luteum number (3), Daily feed intake (3), Loin muscle area (3), Red blood cell count (3), Teat number (3), Days to 110 kg (2), Mean corpuscular volume (2), Abdominal fat weight (1), Age at puberty (1), Alkaline phosphatase activity (1), Average chain length (1), Backfat at rump (1), Backfat at tenth rib (1), Belly weight (1), Bilirubin level (1),…
8	ALGA0124437	rs81305891	81508715	C	0.4338	0.09524	T	0.5662	0.90476	0.323529	0.485294	0.191176	0.809524	0.190476	0	--	Days to 100 kg (4), Loin muscle area (3), Teat number (2), Abdominal fat weight (1), Age at puberty (1), Alkaline phosphatase activity (1), Average chain length (1), Backfat at rump (1), Belly weight (1), Bilirubin level (1), Body weight (3 weeks) (1), Body weight (30 weeks) (1), Body weight (34 weeks) (1), Body weight (birth) (1), CD4-positive leukocyte percentage (1), CD4-positive/CD8-positive …
8	ALGA0048355	rs81401760	84439484	A	0.1471	0	G	0.8529	1	0.735294	0.235294	0.0294118	0	0.0869565	0.913043	GAB1, USP38	Days to 100 kg (4), Loin muscle area (3), Litter size (2), Teat number (2), Abdominal fat weight (1), Age at puberty (1), Alkaline phosphatase activity (1), Average chain length (1), Backfat at rump (1), Belly weight (1), Bilirubin level (1), Body weight (3 weeks) (1), Body weight (30 weeks) (1), Body weight (34 weeks) (1), Body weight (birth) (1), CD4-positive leukocyte percentage (1), CD4-posit…
8	ASGA0039159	rs81401923	88102451	G	0.2426	0	A	0.7574	1	0.544118	0.426471	0.0294118	0	0	1	NOCT	Days to 100 kg (4), Loin muscle area (3), Average chain length (2), Litter size (2), Mean corpuscular hemoglobin content (2), Palmitic acid content (2), Palmitoleic acid content (2), Teat number (2), Vaccenic acid to palmitoleic acid ratio (2), Abdominal fat weight (1), Age at puberty (1), Alkaline phosphatase activity (1), Backfat at rump (1), Belly weight (1), Bilirubin level (1), Body weight (…
8	ALGA0048737	rs81402616	102729608	G	0.2868	0	T	0.7132	1	0.455882	0.514706	0.0294118	0	0.173913	0.826087	QRFPR, TNIP3	Days to 100 kg (17), Average daily gain (6), Feed conversion ratio (3), Loin muscle area (3), Ear area (2), Number of stillborn (2), Number of visits to feeder per day (2), Abdominal fat weight (1), Age at puberty (1), Alkaline phosphatase activity (1), Average chain length (1), Backfat at rump (1), Backfat between 3rd and 4th last ribs (1), Belly weight (1), Bilirubin level (1), Body weight (3 w…
8	ALGA0102245	rs81476922	104961048	G	0.08824	0	T	0.91176	1	0.823529	0.176471	0	0	0.478261	0.521739	SYNPO2, SEC24D, METTL14, PRSS12	Days to 100 kg (17), Average daily gain (7), Feed conversion ratio (3), Loin muscle area (3), Ear area (2), Number of stillborn (2), Number of visits to feeder per day (2), Palmitic acid content (2), Palmitoleic acid content (2), Abdominal fat weight (1), Age at puberty (1), Alkaline phosphatase activity (1), Average chain length (1), Backfat at rump (1), Belly weight (1), Bilirubin level (1), Bo…
8	ALGA0113244	rs81477031	107954353	A	0.3162	0	C	0.6838	1	0.455882	0.455882	0.0882353	0	0	1	--	Days to 100 kg (17), Average daily gain (6), Feed conversion ratio (3), Loin muscle area (3), Palmitic acid content (3), Ear area (2), Palmitoleic acid content (2), Abdominal fat weight (1), Age at puberty (1), Alkaline phosphatase activity (1), Average chain length (1), Backfat at rump (1), Belly weight (1), Bilirubin level (1), Body weight (3 weeks) (1), Body weight (30 weeks) (1), CD4-negative…
8	INRA0030204	rs319095605	108068948	A	0.2647	0	G	0.7353	1	0.544118	0.382353	0.0735294	0	0.130435	0.869565	UGT8	Days to 100 kg (17), Average daily gain (6), Feed conversion ratio (3), Loin muscle area (3), Palmitic acid content (3), Ear area (2), Palmitoleic acid content (2), Abdominal fat weight (1), Age at puberty (1), Alkaline phosphatase activity (1), Average chain length (1), Backfat at rump (1), Belly weight (1), Bilirubin level (1), Body weight (3 weeks) (1), Body weight (30 weeks) (1), CD4-negative…
8	ASGA0039446	rs81402793	108380457	T	0.3015	0	C	0.6985	1	0.544118	0.308824	0.147059	0	0	1	UGT8	Days to 100 kg (17), Average daily gain (6), Feed conversion ratio (3), Loin muscle area (3), Palmitic acid content (3), Ear area (2), Palmitoleic acid content (2), Abdominal fat weight (1), Age at puberty (1), Alkaline phosphatase activity (1), Average chain length (1), Backfat at rump (1), Belly weight (1), Bilirubin level (1), Body weight (3 weeks) (1), Body weight (30 weeks) (1), CD4-negative…
8	ALGA0048908	rs81402896	109609357	C	0.25	0	T	0.75	1	0.514706	0.470588	0.0147059	0	0.130435	0.869565	ANK2	Days to 100 kg (17), Average daily gain (6), Palmitic acid content (4), Feed conversion ratio (3), Loin muscle area (3), Average chain length (2), Ear area (2), Myristic acid content (2), Palmitoleic acid content (2), Teat number (2), Abdominal fat weight (1), Age at puberty (1), Alkaline phosphatase activity (1), Backfat at last rib (1), Backfat at rump (1), Belly weight (1), Bilirubin level (1)…
8	ASGA0096888	rs81316714	110823183	A	0.02206	0	C	0.97794	1	0.955882	0.0441176	0	0.0869565	0.608696	0.304348	--	Days to 100 kg (17), Average daily gain (6), Palmitic acid content (4), Feed conversion ratio (3), Loin muscle area (3), Ear area (2), Palmitoleic acid content (2), Teat number (2), Abdominal fat weight (1), Age at puberty (1), Alkaline phosphatase activity (1), Average chain length (1), Backfat at last rib (1), Backfat at rump (1), Belly weight (1), Bilirubin level (1), Body weight (30 weeks) (1…
8	ALGA0049135	rs81403361	117548144	G	0.1176	0	T	0.8824	1	0.779412	0.205882	0.0147059	0	0.26087	0.73913	TACR3	Days to 100 kg (17), Average daily gain (6), Feed conversion ratio (3), Loin muscle area (3), Average feeding rate (2), Ear area (2), Palmitoleic acid content (2), pH 24 hr post mortem (ham) (2), Teat number (2), Abdominal fat weight (1), Alkaline phosphatase activity (1), Average chain length (1), Backfat at last rib (1), Backfat at rump (1), Bilirubin level (1), Body weight (30 weeks) (1), Corp…
8	MARC0040294	rs81232938	118816115	T	0.04412	0	C	0.95588	1	0.911765	0.0882353	0	0	0.26087	0.73913	SLC39A8, BANK1	Days to 100 kg (17), Average daily gain (6), Feed conversion ratio (3), Loin muscle area (3), Ear area (2), Palmitoleic acid content (2), pH 24 hr post mortem (ham) (2), Teat number (2), Abdominal fat weight (1), Alkaline phosphatase activity (1), Average chain length (1), Average feeding rate (1), Backfat at last rib (1), Backfat at rump (1), Bilirubin level (1), Body weight (30 weeks) (1), Corp…
8	ALGA0049288	rs81403652	124059371	A	0.4191	0	G	0.5809	1	0.294118	0.573529	0.132353	0	0.0869565	0.913043	PDHA2, UNC5C	Days to 100 kg (9), Average daily gain (7), Red blood cell count (4), Litter size (2), Loin muscle area (2), Palmitic acid content (2), pH for Semimembranosus (2), Teat number (2), Abdominal fat weight (1), Adipocyte diameter (1), Age at puberty (1), Alkaline phosphatase activity (1), Average backfat thickness (1), Average chain length (1), Backfat at last rib (1), Backfat at rump (1), Backfat at…
8	ASGA0039703	rs81403665	124073860	G	0.4191	0.02174	A	0.5809	0.97826	0.323529	0.514706	0.161765	0.956522	0.0434783	0	PDHA2, UNC5C	Days to 100 kg (9), Average daily gain (7), Red blood cell count (4), Litter size (2), Loin muscle area (2), Palmitic acid content (2), pH for Semimembranosus (2), Teat number (2), Abdominal fat weight (1), Adipocyte diameter (1), Age at puberty (1), Alkaline phosphatase activity (1), Average backfat thickness (1), Average chain length (1), Backfat at last rib (1), Backfat at rump (1), Backfat at…
8	ASGA0087804	rs81476856	124106859	A	0.5	0	G	0.5	1	0.220588	0.558824	0.220588	0.0869565	0.347826	0.565217	PDHA2, UNC5C	Days to 100 kg (9), Average daily gain (7), Red blood cell count (4), Litter size (2), Loin muscle area (2), Palmitic acid content (2), pH for Semimembranosus (2), Teat number (2), Abdominal fat weight (1), Adipocyte diameter (1), Age at puberty (1), Alkaline phosphatase activity (1), Average backfat thickness (1), Average chain length (1), Backfat at last rib (1), Backfat at rump (1), Backfat at…
8	ALGA0123823	rs81476898	124128258	T	0.3456	0	C	0.6544	1	0.308824	0.691176	0	1	0	0	UNC5C	Days to 100 kg (9), Average daily gain (7), Red blood cell count (4), Litter size (2), Loin muscle area (2), Palmitic acid content (2), pH for Semimembranosus (2), Teat number (2), Abdominal fat weight (1), Adipocyte diameter (1), Age at puberty (1), Alkaline phosphatase activity (1), Average backfat thickness (1), Average chain length (1), Backfat at last rib (1), Backfat at rump (1), Backfat at…
8	ASGA0089440	rs81307505	124212852	A	0.3529	0	G	0.6471	1	0.352941	0.588235	0.0588235	0.130435	0.391304	0.478261	UNC5C	Days to 100 kg (9), Average daily gain (7), Red blood cell count (4), Litter size (2), Loin muscle area (2), Palmitic acid content (2), pH for Semimembranosus (2), Teat number (2), Abdominal fat weight (1), Adipocyte diameter (1), Age at puberty (1), Alkaline phosphatase activity (1), Average backfat thickness (1), Average chain length (1), Backfat at last rib (1), Backfat at rump (1), Backfat at…
8	MARC0023377	rs81291953	124214989	A	0.4853	0.2826	G	0.5147	0.7174	0.25	0.529412	0.220588	0.521739	0.391304	0.0869565	UNC5C	Days to 100 kg (9), Average daily gain (7), Red blood cell count (4), Litter size (2), Loin muscle area (2), Palmitic acid content (2), pH for Semimembranosus (2), Teat number (2), Abdominal fat weight (1), Adipocyte diameter (1), Age at puberty (1), Alkaline phosphatase activity (1), Average backfat thickness (1), Average chain length (1), Backfat at last rib (1), Backfat at rump (1), Backfat at…
8	MARC0022520	rs81291160	124248464	G	0.2794	0.2174	A	0.7206	0.7826	0.5	0.441176	0.0588235	0.608696	0.347826	0.0434783	UNC5C	Days to 100 kg (9), Average daily gain (7), Red blood cell count (4), Litter size (2), Loin muscle area (2), Palmitic acid content (2), pH for Semimembranosus (2), Teat number (2), Abdominal fat weight (1), Adipocyte diameter (1), Alkaline phosphatase activity (1), Average backfat thickness (1), Average chain length (1), Backfat at last rib (1), Backfat at rump (1), Backfat at tenth rib (1), Back…
8	MARC0098171	rs81277001	124871992	T	0.1765	0	C	0.8235	1	0.647059	0.352941	0	0	0	1	BMPR1B, PDLIM5	Days to 100 kg (9), Average daily gain (7), Red blood cell count (4), Litter size (2), Palmitic acid content (2), Abdominal fat weight (1), Adipocyte diameter (1), Average backfat thickness (1), Average chain length (1), Backfat at last rib (1), Backfat at rump (1), Backfat at tenth rib (1), Backfat linear at last rib (1), Belly meat content (1), Corpus luteum number (1), Cortisol level (1), Dail…
8	ASGA0039757	rs81403854	128703259	C	0.3235	0.04348	T	0.6765	0.95652	0.426471	0.5	0.0735294	0.913043	0.0869565	0	CCSER1	Days to 100 kg (8), Average daily gain (7), Red blood cell count (4), Litter size (2), Abdominal fat weight (1), Adipocyte diameter (1), Age at puberty (1), Average backfat thickness (1), Average chain length (1), Backfat at last rib (1), Backfat at tenth rib (1), Backfat linear at last rib (1), Belly meat content (1), Corpus luteum number (1), Daily feed intake (1), Dressing percentage (1), Ear …
8	ALGA0049389	rs81403848	128724560	C	0.3676	0	A	0.6324	1	0.411765	0.441176	0.147059	0.0869565	0.130435	0.782609	CCSER1	Days to 100 kg (8), Average daily gain (7), Red blood cell count (4), Litter size (2), Abdominal fat weight (1), Adipocyte diameter (1), Age at puberty (1), Average backfat thickness (1), Average chain length (1), Backfat at last rib (1), Backfat at tenth rib (1), Backfat linear at last rib (1), Belly meat content (1), Corpus luteum number (1), Daily feed intake (1), Dressing percentage (1), Ear …
8	ASGA0040024	rs81404595	137582496	A	0.4191	0	G	0.5809	1	0.294118	0.573529	0.132353	0	0.0869565	0.913043	C8H4orf22, FGF5, PRDM8, ANTXR2	Adipocyte diameter (4), Fat area percentage in carcass (3), Average daily gain (2), Litter size (2), Muscle moisture percentage (2), Plateletcrit (2), Abdominal fat weight (1), Average backfat thickness (1), Average chain length (1), Backfat at last rib (1), Belly meat content (1), Carcass weight (hot) (1), CO2 partial pressure (1), Cooking yield (1), Daily feed intake (1), Days to 110 kg (1), Dr…
8	ASGA0040077	rs81404755	139334379	T	0.4338	0	C	0.5662	1	0.308824	0.514706	0.176471	0	0	1	--	Fat area percentage in carcass (3), Litter size (2), Loin muscle area (2), Muscle moisture percentage (2), Age at puberty (1), Carcass weight (hot) (1), CO2 partial pressure (1), Cooking yield (1), Meat color-L (1), Melanoma susceptibility (1), Monocyte number (1), Off-Flavor Score (1), Oxygen saturation (1), pH 24 hr post mortem (ham) (1), Plateletcrit (1), Sodium level (1), Total number born al…
8	DIAS0002324	rs81211190	139458918	G	0.4478	0	A	0.5522	1	0.253731	0.597015	0.149254	0.0434783	0.173913	0.782609	--	Fat area percentage in carcass (3), Litter size (2), Loin muscle area (2), Muscle moisture percentage (2), Age at puberty (1), Carcass weight (hot) (1), CO2 partial pressure (1), Cooking yield (1), Meat color-L (1), Melanoma susceptibility (1), Monocyte number (1), Off-Flavor Score (1), Oxygen saturation (1), pH 24 hr post mortem (ham) (1), Plateletcrit (1), Sodium level (1), Total number born al…
8	MARC0052323	rs81242588	140986050	T	0.3456	0.04545	C	0.6544	0.95455	0.426471	0.455882	0.117647	0.909091	0.0909091	0	--	Litter size (2), Age at puberty (1), CO2 partial pressure (1), Cooking yield (1), Loin muscle area (1), Melanoma susceptibility (1), Monocyte number (1), Muscle moisture percentage (1), Off-Flavor Score (1), Ovary weight (1), Oxygen saturation (1), pH 24 hr post mortem (ham) (1), Plateletcrit (1), Sodium level (1), Total number born alive (1)
8	ALGA0050058	rs81405419	143370460	T	0.3309	0	C	0.6691	1	0.411765	0.514706	0.0735294	1	0	0	--	Palmitic acid content (6), Palmitoleic acid content (6), Meat color score (4), Drip loss (2), Litter size (2), Total number born alive (2), Water holding capacity (2), Age at puberty (1), Average chain length (1), cis-11-Eicosenoic acid content (1), CO2 partial pressure (1), Conductivity 24 hours postmortem (loin) (1), Cooking yield (1), Glucose level (1), Leaf fat weight (1), Linoleic acid conte…
8	H3GA0025688	rs81405484	143510867	T	0.4265	0	C	0.5735	1	0.323529	0.5	0.176471	1	0	0	--	Palmitic acid content (5), Palmitoleic acid content (5), Meat color score (4), Drip loss (2), Litter size (2), Total number born alive (2), Water holding capacity (2), Age at puberty (1), Average chain length (1), CO2 partial pressure (1), Conductivity 24 hours postmortem (loin) (1), Cooking yield (1), Glucose level (1), Leaf fat weight (1), Melanoma susceptibility (1), Monocyte number (1), Muscl…
8	MARC0071058	rs81257638	145888527	G	0.5	0	A	0.5	1	0.294118	0.411765	0.294118	0	0	1	--	Cooking yield (1), Litter size (1), Melanoma susceptibility (1), Muscle moisture percentage (1), Off-Flavor Score (1), Ovary weight (1), pH 24 hr post mortem (ham) (1), Total number born alive (1)
8	M1GA0012194	rs81405971	145899817	A	0.375	0.02174	G	0.625	0.97826	0.323529	0.602941	0.0735294	0.956522	0.0434783	0	--	Cooking yield (1), Litter size (1), Melanoma susceptibility (1), Muscle moisture percentage (1), Off-Flavor Score (1), Ovary weight (1), pH 24 hr post mortem (ham) (1), Total number born alive (1)
9	ALGA0050490	rs81407355	2856130	T	0.4706	0.05	G	0.5294	0.95	0.294118	0.470588	0.235294	0.9	0.1	0	GVIN1	Carcass weight (hot) (3), Average daily gain (2), backfat at mid-back (2), Body weight (slaughter) (2), Conductivity 24 hours postmortem (ham) (2), Empty body lipid content (2), Ham weight (2), PH for Longissmus dorsi (2), pH for Semimembranosus (2), tenderness score (2), backfat above muscle dorsi (1), Backfat at last rib (1), body weight (19 weeks) (1), body weight (22 weeks) (1), Carcass lengt…
9	ASGA0084863	rs81345790	12366531	A	0.06618	0	G	0.93382	1	0.867647	0.132353	0	0	0.521739	0.478261	RSF1, AAMDC, INTS4, KCTD14, THRSP, NDUFC2, ALG8	Myristic acid content (4), Average daily gain (2), backfat at mid-back (2), Average backfat thickness (1), backfat above muscle dorsi (1), Backfat between 3rd and 4th last ribs (1), Belly fat area (1), Body weight (weaning) (1), Ear erectness (1), Ham weight (1), Leptin level (1), Linolenic acid content (1), Meat color a* (1), Meat color L* (1), Muscle moisture percentage (1), Nonfunctional nippl…
9	ASGA0094541	rs81313728	14808871	G	0.08824	0	A	0.91176	1	0.823529	0.176471	0	0	0.130435	0.869565	--	Average daily gain (2), backfat at mid-back (2), Average backfat thickness (1), backfat above muscle dorsi (1), Belly fat area (1), Body weight (weaning) (1), Ear erectness (1), Ham weight (1), Leptin level (1), Linolenic acid content (1), Meat color a* (1), Meat color L* (1), Muscle moisture percentage (1), Myristic acid content (1), Nonfunctional nipples (1), Shear force (1), skatole laboratory…
9	ALGA0051607	rs81420124	15692376	T	0.03676	0	C	0.96324	1	0.926471	0.0735294	0	0.0434783	0.347826	0.608696	--	Average daily gain (2), backfat at mid-back (2), Average backfat thickness (1), backfat above muscle dorsi (1), Backfat at last lumbar (1), Belly fat area (1), Body weight (weaning) (1), Carcass length (1), Ear erectness (1), Ham weight (1), Leaf fat weight (1), Leptin level (1), Linolenic acid content (1), Meat color a* (1), Meat color L* (1), Muscle moisture percentage (1), Myristic acid conten…
9	MARC0103310	rs81279822	17140559	T	0.06618	0	C	0.93382	1	0.867647	0.132353	0	0	0.391304	0.608696	PRCP, DDIAS, RAB30, PCF11, ANKRD42	Average daily gain (2), backfat at mid-back (2), Average backfat thickness (1), backfat above muscle dorsi (1), Belly fat area (1), Body weight (weaning) (1), Ear erectness (1), Ham weight (1), Leaf fat weight (1), Leptin level (1), Linolenic acid content (1), Meat color a* (1), Meat color L* (1), Muscle moisture percentage (1), Myristic acid content (1), Nonfunctional nipples (1), Shear force (1…
9	MARC0034587	rs81228720	20183865	C	0.1866	0	T	0.8134	1	0.701493	0.223881	0.0746269	0	0.0869565	0.913043	EED, HIKESHI, CCDC81, ME3	Average daily gain (2), backfat at mid-back (2), Leaf fat weight (2), Arachidonic acid content (1), Average backfat thickness (1), backfat above muscle dorsi (1), Belly fat area (1), Body weight (16 days) (1), Body weight (weaning) (1), Ear erectness (1), Ham weight (1), Intramuscular fat content (1), Leptin level (1), Loin muscle area (1), Lumbar vertebra number (1), Meat color a* (1), Meat colo…
9	INRA0031367	rs339956913	21273498	T	0.3529	0	C	0.6471	1	0.5	0.294118	0.205882	0	0	1	--	Average daily gain (2), backfat at mid-back (2), Leaf fat weight (2), Average backfat thickness (1), backfat above muscle dorsi (1), Backfat at rump (1), Belly fat area (1), Body weight (16 days) (1), Body weight (weaning) (1), Ear erectness (1), Ham weight (1), HDL cholesterol (1), Leptin level (1), Loin muscle area (1), Meat color a* (1), Meat color L* (1), Muscle moisture percentage (1), Nonfu…
9	H3GA0026765	rs81407503	22353919	A	0.08088	0	G	0.91912	1	0.838235	0.161765	0	0	0.347826	0.652174	GRM5, TYR	Average daily gain (2), backfat at mid-back (2), Leaf fat weight (2), Average backfat thickness (1), backfat above muscle dorsi (1), Belly fat area (1), Body weight (16 days) (1), Body weight (weaning) (1), Ear erectness (1), Ham weight (1), HDL cholesterol (1), Intramuscular fat content (1), Leptin level (1), Loin muscle area (1), Meat color a* (1), Meat color L* (1), Muscle moisture percentage …
9	ALGA0051858	rs81407490	22514326	A	0.08088	0	G	0.91912	1	0.838235	0.161765	0	0	0.347826	0.652174	GRM5, TYR, NOX4	Average daily gain (2), backfat at mid-back (2), Leaf fat weight (2), Average backfat thickness (1), backfat above muscle dorsi (1), Belly fat area (1), Body weight (16 days) (1), Body weight (weaning) (1), Ear erectness (1), Ham weight (1), HDL cholesterol (1), Hind leg conformation (1), Intramuscular fat content (1), Leptin level (1), Loin muscle area (1), Meat color a* (1), Meat color L* (1), …
9	MARC0110781	rs81240693	27572745	A	0.2647	0	G	0.7353	1	0.544118	0.382353	0.0735294	1	0	0	--	backfat at mid-back (2), Intramuscular fat content (2), Leaf fat weight (2), androstenone laboratory (1), Average backfat thickness (1), Average daily gain (1), backfat above muscle dorsi (1), CSFV antibody level (1), Ear erectness (1), Liver weight (1), Meat color a* (1), Meat color L* (1), Melanoma susceptibility (1), mummified pigs (1), Muscle fat content (1), Muscle moisture percentage (1), N…
9	ALGA0051978	rs80855011	27652039	C	0.4265	0	T	0.5735	1	0.338235	0.470588	0.191176	1	0	0	FAM76B, CEP57	backfat at mid-back (2), Intramuscular fat content (2), Leaf fat weight (2), androstenone laboratory (1), Average backfat thickness (1), Average daily gain (1), backfat above muscle dorsi (1), CSFV antibody level (1), Ear erectness (1), Liver weight (1), Meat color a* (1), Meat color L* (1), Melanoma susceptibility (1), mummified pigs (1), Muscle fat content (1), Muscle moisture percentage (1), N…
9	ASGA0042197	rs81407935	28523192	T	0.4191	0.02174	C	0.5809	0.97826	0.338235	0.485294	0.176471	0.956522	0.0434783	0	MAML2, CCDC82	backfat at mid-back (2), Leaf fat weight (2), androstenone laboratory (1), Average backfat thickness (1), Average daily gain (1), backfat above muscle dorsi (1), CSFV antibody level (1), Ear erectness (1), Intramuscular fat content (1), Liver weight (1), Meat color a* (1), Meat color L* (1), Melanoma susceptibility (1), Muscle fat content (1), Muscle moisture percentage (1), Nonfunctional nipples…
9	M1GA0012871	rs81408461	30772077	C	0.2353	0	T	0.7647	1	0.573529	0.382353	0.0441176	0	0.285714	0.714286	CNTN5	Red cell distribution width (3), backfat at mid-back (2), Leaf fat weight (2), androstenone laboratory (1), Average backfat thickness (1), Average daily gain (1), backfat above muscle dorsi (1), CSFV antibody level (1), Ear erectness (1), Intramuscular fat content (1), Liver weight (1), Meat color a* (1), Meat color L* (1), Melanoma susceptibility (1), Muscle fat content (1), Muscle moisture perc…
9	H3GA0026947	rs81408744	34841808	A	0.03676	0	G	0.96324	1	0.926471	0.0735294	0	0.173913	0.478261	0.347826	--	backfat at mid-back (2), Fat area percentage in carcass (2), Fat percentage in carcass (2), androstenone laboratory (1), Average daily gain (1), backfat above muscle dorsi (1), Backfat at rump (1), Carcass length (1), CSFV antibody level (1), Ear erectness (1), Intramuscular fat content (1), Leaf fat weight (1), Lean meat percentage (1), Leptin level (1), Linoleic acid content (1), Liver weight (…
9	MARC0013463	rs81283341	37540598	T	0.1029	0	C	0.8971	1	0.794118	0.205882	0	0.173913	0.521739	0.304348	C9H11orf87	backfat at mid-back (2), Fat area percentage in carcass (2), androstenone laboratory (1), Average daily gain (1), backfat above muscle dorsi (1), Body weight (slaughter) (1), Ear erectness (1), Fat percentage in carcass (1), Intramuscular fat content (1), Leaf fat weight (1), Leptin level (1), Linoleic acid content (1), Loin meat weight (1), Loin muscle area (1), Lumbar vertebra number (1), Meat …
9	MARC0021109	rs81288047	43527428	T	0.07353	0	C	0.92647	1	0.867647	0.117647	0.0147059	0	0	1	--	backfat at mid-back (2), Fat area percentage in carcass (2), Intramuscular fat content (2), androstenone laboratory (1), Average backfat thickness (1), Average daily gain (1), backfat above muscle dorsi (1), Backfat at first rib (1), Body weight (slaughter) (1), Corpus luteum number (1), Ear erectness (1), Fat percentage in carcass (1), Leaf fat weight (1), Leptin level (1), Linoleic acid content…
9	MARC0029790	rs81224204	47176069	T	0.04412	0	C	0.95588	1	0.926471	0.0588235	0.0147059	0	0.347826	0.652174	TRIM29, OAF	Shoulder weight (4), Average daily gain (2), backfat at mid-back (2), Intramuscular fat content (2), Meat color-L (2), Muscle moisture percentage (2), Off-Flavor Score (2), Palmitoleic acid content (2), Stearic acid content (2), androstenone laboratory (1), Average backfat thickness (1), backfat above muscle dorsi (1), Backfat at first rib (1), Body weight (slaughter) (1), Corpus luteum number (1…
9	ASGA0043088	rs81410984	54991166	T	0.2279	0	C	0.7721	1	0.617647	0.308824	0.0735294	0	0.304348	0.695652	--	Shoulder weight (5), Average daily gain (2), backfat at mid-back (2), Meat color-L (2), Muscle moisture percentage (2), Off-Flavor Score (2), Palmitoleic acid content (2), Stearic acid content (2), androstenone laboratory (1), Average backfat thickness (1), backfat above muscle dorsi (1), Backfat at first rib (1), CO2 partial pressure (1), Corpus luteum number (1), Drip loss (1), Ear size (1), Ex…
9	H3GA0027462	rs81411530	61510691	G	0.3162	0	A	0.6838	1	0.470588	0.426471	0.102941	0	0	1	--	Shoulder weight (3), Average daily gain (2), backfat at mid-back (2), Loin muscle area (2), Meat color-L (2), Muscle moisture percentage (2), Off-Flavor Score (2), Palmitoleic acid content (2), Stearic acid content (2), androstenone laboratory (1), Average backfat thickness (1), backfat above muscle dorsi (1), Backfat at first rib (1), CO2 partial pressure (1), Corpus luteum number (1), Diameter …
9	MARC0029225	rs81224033	65133869	A	0.02941	0	G	0.97059	1	0.941176	0.0588235	0	0	0.434783	0.565217	PLEKHA6, PPP1R15B, PIK3C2B, MDM4, LRRN2	Shoulder weight (3), Average daily gain (2), backfat at mid-back (2), Loin muscle area (2), Meat color-L (2), Off-Flavor Score (2), Palmitoleic acid content (2), Stearic acid content (2), androstenone laboratory (1), Average backfat thickness (1), backfat above muscle dorsi (1), Backfat at first rib (1), Backfat at tenth rib (1), CO2 partial pressure (1), Corpus luteum number (1), Diameter of typ…
9	ASGA0097565	rs81317554	79191592	A	0.08088	0.4783	G	0.91912	0.5217	0.838235	0.161765	0	0.26087	0.521739	0.217391	--	Shoulder weight (3), Average daily gain (2), backfat at mid-back (2), External fat on ham (2), Loin muscle area (2), Meat color-L (2), Abdominal fat weight (1), Average backfat thickness (1), backfat above muscle dorsi (1), Backfat at first rib (1), Backfat at tenth rib (1), Body weight (3 weeks) (1), Carcass length (1), CO2 partial pressure (1), Corpus luteum number (1), Diameter of type I muscl…
9	ALGA0053896	rs81413472	83925973	C	0.2868	0	T	0.7132	1	0.485294	0.455882	0.0588235	0	0	1	DGKB	Shoulder weight (3), Average daily gain (2), backfat at mid-back (2), External fat on ham (2), Loin muscle area (2), Meat color-L (2), Abdominal fat weight (1), Average backfat thickness (1), backfat above muscle dorsi (1), Backfat at first rib (1), Backfat at tenth rib (1), Body weight (3 weeks) (1), Carcass length (1), CO2 partial pressure (1), Corpus luteum number (1), Diameter of type I muscl…
9	ALGA0054078	rs81413928	93125776	A	0.1176	0	G	0.8824	1	0.764706	0.235294	0	0	0.217391	0.782609	ABCB1, ABCB4, CROT	Shoulder weight (3), Average daily gain (2), backfat at mid-back (2), External fat on ham (2), Loin muscle area (2), Meat color-L (2), Abdominal fat weight (1), Average backfat thickness (1), backfat above muscle dorsi (1), Backfat at first rib (1), Backfat at tenth rib (1), Body weight (3 weeks) (1), Carcass length (1), CO2 partial pressure (1), Corpus luteum number (1), Diameter of type I muscl…
9	MARC0071203	rs81257685	100713259	A	0.1176	0	G	0.8824	1	0.794118	0.176471	0.0294118	0.0434783	0.217391	0.73913	MAGI2	Shoulder weight (3), Average daily gain (2), backfat at mid-back (2), External fat on ham (2), Loin muscle area (2), Meat color-L (2), Abdominal fat weight (1), Average backfat thickness (1), backfat above muscle dorsi (1), Backfat at first rib (1), Backfat at tenth rib (1), Body weight (3 weeks) (1), Carcass length (1), CO2 partial pressure (1), Corpus luteum number (1), Diameter of type I muscl…
9	ALGA0117195	rs81477735	117851340	C	0.125	0.3043	A	0.875	0.6957	0.794118	0.161765	0.0441176	0.434783	0.521739	0.0434783	RFWD2	backfat at mid-back (2), Meat color-L (2), Abdominal fat weight (1), Average backfat thickness (1), Average daily gain (1), backfat above muscle dorsi (1), Backfat at first rib (1), Backfat at tenth rib (1), Body weight (3 weeks) (1), Body weight (weaning) (1), Carcass length (1), CO2 partial pressure (1), Corpus luteum number (1), Diameter of type I muscle fibers (1), Drip loss (1), Ear erectnes…
9	ASGA0044308	rs81415704	121797557	G	0.1029	0	T	0.8971	1	0.794118	0.205882	0	0	0.434783	0.565217	CEP350, QSOX1, LHX4, ACBD6	backfat at mid-back (2), Meat color-L (2), Abdominal fat weight (1), Average backfat thickness (1), Average daily gain (1), backfat above muscle dorsi (1), Backfat at first rib (1), Backfat at tenth rib (1), Body weight (3 weeks) (1), Carcass length (1), CO2 partial pressure (1), Corpus luteum number (1), Diameter of type I muscle fibers (1), Drip loss (1), Ear erectness (1), Haptoglobin concentr…
9	ALGA0054715	rs81415898	124513811	G	0.4044	0	A	0.5956	1	0.352941	0.485294	0.161765	1	0	0	LAMC1, LAMC2, NMNAT2, SMG7	Average backfat thickness (2), Average daily gain (2), backfat at mid-back (2), Meat color-L (2), Abdominal fat weight (1), backfat above muscle dorsi (1), Backfat at first rib (1), Body weight (3 weeks) (1), Carcass length (1), Carcass temperature (45 minutes post-mortem) (1), CD4-positive leukocyte percentage (1), CO2 partial pressure (1), Corpus luteum number (1), Diameter of type I muscle fib…
9	ALGA0055001	rs81416588	133403289	G	0.04412	0	A	0.95588	1	0.911765	0.0882353	0	0	0.521739	0.478261	TRAF3IP3, HSD11B1, G0S2, LAMB3, CAMK1G	Empty body protein content (2), Mean corpuscular volume (2), Meat color-L (2), Meat color L* (2), Abdominal fat weight (1), Average backfat thickness (1), backfat above muscle dorsi (1), Backfat at first rib (1), backfat at mid-back (1), body weight (10 weeks) (1), Body weight (3 weeks) (1), Carcass length (1), Carcass temperature (45 minutes post-mortem) (1), Carcass weight (hot) (1), Corpus lut…
9	MARC0058690	rs81248261	136859037	A	0.05147	0.4348	G	0.94853	0.5652	0.897059	0.102941	0	0.347826	0.434783	0.217391	GRB10, COBL	Average backfat thickness (2), Empty body protein content (2), Mean corpuscular volume (2), Meat color-L (2), pH 24 hr post-mortem (loin) (2), Abdominal fat weight (1), backfat above muscle dorsi (1), Backfat at first rib (1), backfat at mid-back (1), body weight (10 weeks) (1), Body weight (3 weeks) (1), Body weight (birth) (1), Carcass length (1), Carcass temperature (45 minutes post-mortem) (1…
9	ASGA0044768	rs81417366	138754600	C	0.007353	0	T	0.992647	1	0.985294	0.0147059	0	0.26087	0.391304	0.347826	--	Empty body protein content (2), Mean corpuscular volume (2), Meat color-L (2), Abdominal fat weight (1), Average backfat thickness (1), backfat above muscle dorsi (1), Backfat at first rib (1), backfat at mid-back (1), Backfat between 3rd and 4th last ribs (1), body weight (10 weeks) (1), Body weight (3 weeks) (1), Carcass length (1), Carcass temperature (45 minutes post-mortem) (1), Carcass weig…
9	ASGA0044843	rs81417593	140692569	C	0.1912	0	T	0.8088	1	0.661765	0.294118	0.0441176	0.130435	0.304348	0.565217	--	Mean corpuscular hemoglobin concentration (2), Mean corpuscular hemoglobin content (2), Abdominal fat weight (1), Average backfat thickness (1), backfat above muscle dorsi (1), Backfat at first rib (1), body weight (10 weeks) (1), Body weight (3 weeks) (1), Carcass length (1), Carcass temperature (45 minutes post-mortem) (1), Carcass weight (hot) (1), Creatine kinase level (1), Diameter of type I…
9	ASGA0089353	rs81307405	153275343	A	0.3456	0	G	0.6544	1	0.470588	0.367647	0.161765	1	0	0	--	Creatine kinase level (1), Melanoma susceptibility (1)
10	ALGA0056525	rs81426046	5836223	G	0.06618	0.4565	T	0.93382	0.5435	0.867647	0.132353	0	0.304348	0.478261	0.217391	KCTD3, USH2A	Average daily gain (2), Percentage type I fibers (2), backfat at mid-back (1), Body depth (1), Body weight (slaughter) (1), Carcass weight (cold) (1), Change in interferon-gamma level (1), Ham weight (1), Head weight (1), Hemolytic complement activity (alternative pathway) (1), indole laboratory (1), Interleukin 10 level (1), Loin and neck meat weight (1), Mean corpuscular hemoglobin concentratio…
10	M1GA0013593	rs81426171	5874072	G	0.01471	0.3913	A	0.98529	0.6087	0.970588	0.0294118	0	0.391304	0.434783	0.173913	KCTD3, USH2A	Average daily gain (2), Percentage type I fibers (2), backfat at mid-back (1), Body depth (1), Body weight (slaughter) (1), Carcass weight (cold) (1), Change in interferon-gamma level (1), Ham weight (1), Head weight (1), Hemolytic complement activity (alternative pathway) (1), indole laboratory (1), Interleukin 10 level (1), Loin and neck meat weight (1), Mean corpuscular hemoglobin concentratio…
10	ALGA0056709	rs81428477	8807402	C	0.2574	0	T	0.7426	1	0.573529	0.338235	0.0882353	0	0	1	LYPLAL1	Average daily gain (2), Percentage type I fibers (2), tenderness score (2), backfat at mid-back (1), Backfat at tenth rib (1), Body weight (slaughter) (1), Carcass weight (cold) (1), Change in interferon-gamma level (1), Ham weight (1), Head weight (1), Hemolytic complement activity (alternative pathway) (1), indole laboratory (1), Interleukin 10 level (1), Intramuscular fat content (1), Loin and…
10	H3GA0029694	rs81422540	29077126	G	0.3088	0.02174	T	0.6912	0.97826	0.5	0.382353	0.117647	0.956522	0.0434783	0	ZCCHC6, ISCA1, C10H9orf153, GOLM1, NAA35	Average daily gain (4), Dressing percentage (2), Litter size (2), Mean corpuscular hemoglobin content (2), Percentage type I fibers (2), Average backfat thickness (1), backfat at mid-back (1), Carcass weight (hot) (1), Change in interferon-gamma level (1), Corpus luteum number (1), Feed conversion ratio (1), Gait score (hind) (1), Interleukin 10 level (1), Lumbar vertebra number (1), Marbling (1)…
10	ASGA0084296	rs81342451	29237613	C	0.2721	0	T	0.7279	1	0.529412	0.397059	0.0735294	1	0	0	ZCCHC6, ISCA1, C10H9orf153, GOLM1, NAA35	Average daily gain (4), Dressing percentage (2), Litter size (2), Percentage type I fibers (2), Average backfat thickness (1), backfat at mid-back (1), Carcass weight (hot) (1), Change in interferon-gamma level (1), Corpus luteum number (1), Feed conversion ratio (1), Gait score (hind) (1), Interleukin 10 level (1), Lumbar vertebra number (1), Marbling (1), Mean corpuscular hemoglobin concentrati…
10	MARC0005168	rs81231356	29285683	G	0.4265	0	A	0.5735	1	0.323529	0.5	0.176471	0	0.130435	0.869565	C10H9orf153, GOLM1, NAA35, AGTPBP1	Average daily gain (4), Dressing percentage (2), Litter size (2), Percentage type I fibers (2), Average backfat thickness (1), backfat at mid-back (1), Carcass weight (hot) (1), Change in interferon-gamma level (1), Corpus luteum number (1), Feed conversion ratio (1), Gait score (hind) (1), Interleukin 10 level (1), Lumbar vertebra number (1), Marbling (1), Mean corpuscular hemoglobin concentrati…
10	MARC0104534	rs81280567	31863687	T	0.3603	0	G	0.6397	1	0.411765	0.455882	0.132353	0	0	1	FRMD3, RASEF	Average daily gain (4), Feed conversion ratio (3), Dressing percentage (2), Litter size (2), Percentage type I fibers (2), Average backfat thickness (1), backfat at mid-back (1), Basophil percentage (1), Carcass weight (hot) (1), Change in interferon-gamma level (1), Corpus luteum number (1), Creatinine level (1), External fat on loin (1), Gait score (hind) (1), Interleukin 10 level (1), Lumbar v…
10	ALGA0058578	rs81423962	44475243	T	0.02206	0	C	0.97794	1	0.955882	0.0441176	0	0.173913	0.434783	0.391304	SLC39A12, CACNB2	Teat number (6), Average daily gain (2), Basophil percentage (2), Body weight (slaughter) (2), Feed conversion ratio (2), Left teat number (2), Litter size (2), Marbling (2), Shear force (2), Arachidic acid content (1), Average instron (star probe) force (1), Backfat at last rib (1), backfat at mid-back (1), Backfat linear at last rib (1), Body weight (46 days) (1), Carcass weight (cold) (1), Car…
10	ASGA0097141	rs81317028	50346134	A	0.02206	0	G	0.97794	1	0.955882	0.0441176	0	0.173913	0.304348	0.521739	GPR158, THNSL1, ENKUR, PRTFDC1, ARHGAP21	Litter size (3), Teat number (3), Average instron (star probe) force (2), Basophil percentage (2), Body weight (slaughter) (2), Cryptorchidism (2), Front feet conformation (2), Linoleic acid content (2), Marbling (2), Shear force (2), Arachidic acid content (1), Average daily gain (1), Backfat at last rib (1), backfat at mid-back (1), Backfat linear at last rib (1), Body weight (46 days) (1), Car…
10	MARC0091319	rs81272151	59082877	T	0.01471	0	C	0.98529	1	0.970588	0.0294118	0	0.0434783	0.434783	0.521739	CAMK1D	Teat number (3), Average daily gain (2), Hematocrit (2), Hemoglobin (2), Shear force (2), Backfat at last rib (1), backfat at mid-back (1), Body weight (46 days) (1), Body weight (slaughter) (1), Conductivity 24 hours postmortem (ham) (1), Corpus luteum number (1), Cortisol level (1), External fat on loin (1), Feed conversion ratio (1), Gestation length (1), Ham fat weight (1), Hind leg conformat…
10	ASGA0048404	rs81425852	60511977	T	0.02941	0	G	0.97059	1	0.941176	0.0588235	0	0	0.304348	0.695652	USP6NL, CELF2	Teat number (3), Average daily gain (2), Hemoglobin (2), Shear force (2), Backfat at last rib (1), backfat at mid-back (1), Body weight (46 days) (1), Body weight (slaughter) (1), Conductivity 24 hours postmortem (ham) (1), Corpus luteum number (1), Cortisol level (1), External fat on loin (1), Feed conversion ratio (1), Ham fat weight (1), Hematocrit (1), Hind leg conformation (1), Linoleic acid…
10	ALGA0059616	rs80928398	64277149	C	0.4485	0	T	0.5515	1	0.367647	0.367647	0.264706	1	0	0	PRKCQ	Loin muscle area (2), Teat number (2), Aspartate aminotransferase activity (1), Backfat at last rib (1), backfat at mid-back (1), Backfat between 3rd and 4th last ribs (1), Corpus luteum number (1), Cortisol level (1), Creatinine level (1), Feed conversion ratio (1), Ham fat thickness (1), Haptoglobin concentration (1), Hematocrit (1), Hemoglobin (1), Lumbar vertebra number (1), Marbling (1), Mea…
11	ALGA0060296	rs80907441	2480685	A	0.4485	0.08696	G	0.5515	0.91304	0.294118	0.514706	0.191176	0.826087	0.173913	0	SGCG, SACS, TNFRSF19, MIPEP	Percentage type IIb fibers (3), Intramuscular fat content (2), Backfat weight (1), Calcium level (1), Carcass length (1), Ear area (1), Ear erectness (1), Lymphocyte number (1), Marbling (1), Mean corpuscular hemoglobin content (1), Monocyte number (1), Obesity index (1), Percentage of backfat and leaf fat in carcass (1), Percentage type IIa fibers (1), PRRSV susceptibility (1), Segmented neutrop…
11	ASGA0049251	rs80891426	2719497	C	0.04412	0	T	0.95588	1	0.911765	0.0882353	0	0	0.217391	0.782609	TNFRSF19, MIPEP, SPATA13	Percentage type IIb fibers (3), Intramuscular fat content (2), Backfat weight (1), Calcium level (1), Carcass length (1), Ear area (1), Ear erectness (1), Lymphocyte number (1), Marbling (1), Mean corpuscular hemoglobin content (1), Monocyte number (1), Obesity index (1), Percentage of backfat and leaf fat in carcass (1), Percentage type IIa fibers (1), PRRSV susceptibility (1), Segmented neutrop…
11	ASGA0106209	rs81477752	3313496	C	0.2279	0	T	0.7721	1	0.573529	0.397059	0.0294118	0	0	1	AMER2	Percentage type IIb fibers (3), Cryptorchidism (2), Intramuscular fat content (2), Backfat weight (1), Belly weight (1), Carcass length (1), Ear area (1), Ear erectness (1), Loin muscle area (1), Lymphocyte number (1), Marbling (1), Mean corpuscular hemoglobin content (1), Monocyte number (1), Percentage of backfat and leaf fat in carcass (1), Percentage type IIa fibers (1), Segmented neutrophil …
11	H3GA0031153	rs81431436	6324357	T	0.007353	0	C	0.992647	1	0.985294	0.0147059	0	0	0.304348	0.695652	MTUS2	Percentage type IIb fibers (3), Cryptorchidism (2), Backfat weight (1), Belly weight (1), Carcass length (1), Cortisol level (1), Ear area (1), Ear erectness (1), Loin muscle area (1), Lymphocyte number (1), Mean corpuscular hemoglobin content (1), Monocyte number (1), Percentage of backfat and leaf fat in carcass (1), Percentage type IIa fibers (1), Residual feed intake (1), Segmented neutrophil…
11	SIRI0001325	rs323708981	6410964	G	0.2059	0	A	0.7941	1	0.617647	0.352941	0.0294118	0.0869565	0.434783	0.478261	MTUS2, SLC7A1	Percentage type IIb fibers (3), Cryptorchidism (2), Backfat weight (1), Belly weight (1), Carcass length (1), Cortisol level (1), Ear area (1), Ear erectness (1), Loin muscle area (1), Lymphocyte number (1), Mean corpuscular hemoglobin content (1), Monocyte number (1), Palmitic acid content (1), Percentage of backfat and leaf fat in carcass (1), Percentage type IIa fibers (1), Residual feed intak…
11	M1GA0014836	rs80830799	6526695	C	0.08088	0	T	0.91912	1	0.852941	0.132353	0.0147059	0	0.217391	0.782609	MTUS2, SLC7A1, UBL3	Percentage type IIb fibers (3), Cryptorchidism (2), Backfat weight (1), Belly weight (1), Carcass length (1), Cortisol level (1), Ear area (1), Ear erectness (1), Loin muscle area (1), Lymphocyte number (1), Mean corpuscular hemoglobin content (1), Monocyte number (1), Palmitic acid content (1), Percentage of backfat and leaf fat in carcass (1), Percentage type IIa fibers (1), Residual feed intak…
11	MARC0043327	rs80795241	7365132	C	0.125	0	A	0.875	1	0.764706	0.220588	0.0147059	0	0.173913	0.826087	HMGB1, USPL1, ALOX5AP, MEDAG	Percentage type IIb fibers (3), Cryptorchidism (2), Days to 110 kg (2), Backfat weight (1), Belly weight (1), Carcass length (1), Ear area (1), Ear erectness (1), Estrone laboratory (1), Hind leg conformation (1), Loin meat weight (1), Loin muscle area (1), Lymphocyte number (1), Mean corpuscular hemoglobin content (1), Monocyte number (1), Percentage of backfat and leaf fat in carcass (1), Perce…
11	ALGA0060607	rs80886143	8143690	G	0.07353	0.3409	A	0.92647	0.6591	0.867647	0.117647	0.0147059	0.409091	0.5	0.0909091	RXFP2	Percentage type IIb fibers (3), Carcass length (2), Cryptorchidism (2), Marbling (2), Backfat at last rib (1), Backfat at tenth rib (1), Backfat thickness between 3rd and 4th rib (1), Backfat weight (1), Belly weight (1), Conductivity 24 hours postmortem (loin) (1), Ear area (1), Ear erectness (1), Estrone laboratory (1), Loin muscle area (1), Lymphocyte number (1), Mean corpuscular hemoglobin co…
11	ASGA0049601	rs80924635	8538110	G	0.04412	0	T	0.95588	1	0.911765	0.0882353	0	0	0.0869565	0.913043	FRY	Coping behavior (4), Percentage type IIb fibers (3), Carcass length (2), Cryptorchidism (2), Marbling (2), Backfat at last rib (1), Backfat at tenth rib (1), Backfat thickness between 3rd and 4th rib (1), Backfat weight (1), Belly weight (1), Conductivity 24 hours postmortem (loin) (1), Ear area (1), Ear erectness (1), Estrone laboratory (1), Loin muscle area (1), Lymphocyte number (1), Mean corp…
11	ALGA0061167	rs81430159	18628696	C	0.07353	0	T	0.92647	1	0.882353	0.0882353	0.0294118	0	0.136364	0.863636	CDADC1, MLNR, FNDC3A	Loin muscle depth (4), Loin muscle area (3), Percentage type IIb fibers (3), Hemolytic complement activity (alternative pathway) (2), Percentage type IIa fibers (2), Toll-like receptor 9 level (2), Backfat at last rib (1), backfat at mid-back (1), Backfat at tenth rib (1), Backfat thickness between 3rd and 4th rib (1), Backfat weight (1), Belly weight (1), Carcass length (1), Change in interferon…
11	ALGA0061389	rs81430421	23330891	C	0.2721	0	T	0.7279	1	0.5	0.455882	0.0441176	0	0.0434783	0.956522	LACC1, CCDC122	Loin muscle area (3), Loin muscle depth (3), Percentage type IIb fibers (3), Change in interferon-gamma level (2), Hemolytic complement activity (alternative pathway) (2), Litter size (2), Percentage type IIa fibers (2), Toll-like receptor 9 level (2), Backfat at last rib (1), backfat at mid-back (1), Backfat at tenth rib (1), Backfat thickness between 3rd and 4th rib (1), Backfat weight (1), Bel…
11	INRA0036268	rs321332866	48200175	C	0.02941	0.475	T	0.97059	0.525	0.941176	0.0588235	0	0.2	0.65	0.15	LMO7	Interferon-gamma level (2), Teat number (2), Backfat at last rib (1), backfat at mid-back (1), Backfat thickness between 3rd and 4th rib (1), Backfat weight (1), Body temperature (1), body weight (19 weeks) (1), Body weight (weaning) (1), Drip loss (1), Eosinophil number (1), Haptoglobin concentration (1), Interferon-gamma to interleukin-10 ratio (1), Intramuscular fat content (1), Loin and neck …
11	ASGA0092053	rs81310711	50503930	A	0.08088	0	G	0.91912	1	0.852941	0.132353	0.0147059	0	0.136364	0.863636	--	Interferon-gamma level (2), Teat number (2), Backfat at last rib (1), backfat at mid-back (1), Backfat thickness between 3rd and 4th rib (1), Backfat weight (1), Body temperature (1), body weight (19 weeks) (1), Body weight (weaning) (1), Drip loss (1), Eosinophil number (1), Haptoglobin concentration (1), Interferon-gamma to interleukin-10 ratio (1), Loin and neck meat weight (1), Loin muscle ar…
11	ALGA0062295	rs80883630	53583025	A	0.1397	0.1304	C	0.8603	0.8696	0.735294	0.25	0.0147059	0.73913	0.26087	0	--	Backfat at tenth rib (3), Empty body lipid content (2), Teat number (2), 45 min-24 h pH decline (1), Backfat at last rib (1), backfat at mid-back (1), Backfat thickness between 3rd and 4th rib (1), Backfat weight (1), Body temperature (1), Body weight (weaning) (1), Drip loss (1), Eosinophil number (1), Haptoglobin concentration (1), Interferon-gamma level (1), Loin and neck meat weight (1), Loin…
11	ALGA0062298	rs80940737	53614036	A	0.08088	0.2174	G	0.91912	0.7826	0.838235	0.161765	0	0.652174	0.26087	0.0869565	--	Backfat at tenth rib (3), Empty body lipid content (2), Teat number (2), 45 min-24 h pH decline (1), Backfat at last rib (1), backfat at mid-back (1), Backfat thickness between 3rd and 4th rib (1), Backfat weight (1), Body temperature (1), Body weight (weaning) (1), Drip loss (1), Eosinophil number (1), Haptoglobin concentration (1), Interferon-gamma level (1), Loin and neck meat weight (1), Loin…
11	ALGA0062301	rs80819051	53700476	A	0.007463	0.4444	C	0.992537	0.5556	0.985075	0.0149254	0	0.111111	0.888889	0	--	Backfat at tenth rib (3), Empty body lipid content (2), Teat number (2), 45 min-24 h pH decline (1), Backfat at last rib (1), backfat at mid-back (1), Backfat thickness between 3rd and 4th rib (1), Backfat weight (1), Body temperature (1), Body weight (weaning) (1), Drip loss (1), Eosinophil number (1), Haptoglobin concentration (1), Interferon-gamma level (1), Loin and neck meat weight (1), Loin…
11	ALGA0062302	rs80866770	53726857	T	0.02206	0.2826	C	0.97794	0.7174	0.955882	0.0441176	0	0.521739	0.391304	0.0869565	--	Backfat at tenth rib (3), Empty body lipid content (2), Teat number (2), 45 min-24 h pH decline (1), Backfat at last rib (1), backfat at mid-back (1), Backfat thickness between 3rd and 4th rib (1), Backfat weight (1), Body temperature (1), Body weight (weaning) (1), Drip loss (1), Eosinophil number (1), Haptoglobin concentration (1), Interferon-gamma level (1), Loin and neck meat weight (1), Loin…
11	INRA0036471	rs322666689	54041662	A	0.06618	0	G	0.93382	1	0.882353	0.102941	0.0147059	0.0434783	0.347826	0.608696	--	Backfat at tenth rib (3), Empty body lipid content (2), Teat number (2), 45 min-24 h pH decline (1), Backfat at last rib (1), backfat at mid-back (1), Backfat thickness between 3rd and 4th rib (1), Backfat weight (1), Body temperature (1), Body weight (weaning) (1), Drip loss (1), Eosinophil number (1), Haptoglobin concentration (1), Interferon-gamma level (1), Loin and neck meat weight (1), Loin…
11	ALGA0062336	rs81431358	55248708	G	0.1493	0	A	0.8507	1	0.731343	0.238806	0.0298507	0.181818	0.272727	0.545455	--	Backfat at tenth rib (3), Backfat at last rib (2), Empty body lipid content (2), Teat number (2), 45 min-24 h pH decline (1), Average backfat thickness (1), backfat at mid-back (1), Backfat thickness between 3rd and 4th rib (1), Backfat weight (1), Body temperature (1), Body weight (slaughter) (1), Body weight (weaning) (1), Drip loss (1), Eosinophil number (1), Feed intake (1), Haptoglobin conce…
11	MARC0022411	rs81291556	86425847	C	0.2059	0	T	0.7941	1	0.661765	0.264706	0.0735294	0	0	1	--	Belly weight (1), Nonfunctional nipples (1)
11	MARC0058097	rs81247576	86552038	C	0.125	0	T	0.875	1	0.764706	0.220588	0.0147059	0	0	1	--	Belly weight (1), Nonfunctional nipples (1)
11	ASGA0085644	rs81327463	86552276	A	0.05147	0	G	0.94853	1	0.897059	0.102941	0	0	0.391304	0.608696	--	Belly weight (1), Nonfunctional nipples (1)
12	MARC0044883	rs81236953	3340827	A	0	0	G	1	1	1	0	0	0	0	1	ENGASE, C1QTNF1, CANT1, LGALS3BP, TIMP2, CEP295NL, USP36, CYTH1, DNAH17	Actinobacillus pleuropneumoniae susceptibility (2), Backfat at last rib (1), backfat at mid-back (1), Backfat at tenth rib (1), cis-11-Eicosenoic acid content (1), Ear size (1), Interleukin 10 level (1), Myristic acid content (1), Oleic acid content (1), Palmitic acid content (1), Palmitoleic acid content (1), Thoracic vertebra number (1), Toll-like receptor 9 level (1), Vertebra number (1)
12	ALGA0064834	rs81439389	10100377	C	0.3309	0	T	0.6691	1	0.470588	0.397059	0.132353	0	0	1	--	Backfat at last rib (4), Actinobacillus pleuropneumoniae susceptibility (3), Hind leg conformation (3), Myristic acid content (3), Teat number (2), Age at puberty (1), backfat at mid-back (1), body weight (10 weeks) (1), Carcass length (1), Cholesterol level (1), HDL cholesterol (1), Interleukin 10 level (1), LDL cholesterol (1), Leaf fat weight (1), Lean meat percentage (1), Linolenic acid conte…
12	H3GA0033435	rs81439445	10433785	C	0.1397	0	T	0.8603	1	0.735294	0.25	0.0147059	0	0	1	KCNJ2, KCNJ16	Backfat at last rib (4), Actinobacillus pleuropneumoniae susceptibility (3), Teat number (3), Myristic acid content (2), Triglyceride level (2), Average chain length (1), backfat at mid-back (1), body weight (10 weeks) (1), Body weight (birth) (1), Carcass length (1), Cholesterol level (1), HDL cholesterol (1), Hind leg conformation (1), Interleukin 10 level (1), LDL cholesterol (1), Leaf fat wei…
12	H3GA0033486	rs81439734	11915433	C	0.1985	0	A	0.8015	1	0.632353	0.338235	0.0294118	0	0.0869565	0.913043	WIPI1, ARSG, SLC16A6, AMZ2, GNA13, RGS9	Backfat at last rib (4), Actinobacillus pleuropneumoniae susceptibility (3), Teat number (3), HDL cholesterol (2), Myristic acid content (2), backfat at mid-back (1), body weight (10 weeks) (1), Carcass length (1), Cholesterol level (1), Interleukin 10 level (1), LDL cholesterol (1), Leaf fat weight (1), Lean meat percentage (1), Linolenic acid content (1), Muscle moisture percentage (1), pH 24 h…
12	SIRI0000304	rs331591868	13168996	A	0.2206	0	C	0.7794	1	0.588235	0.382353	0.0294118	0	0	1	PRKCA, CACNG5	Backfat at last rib (4), Actinobacillus pleuropneumoniae susceptibility (3), Teat number (3), Average backfat thickness (2), Myristic acid content (2), backfat at mid-back (1), body weight (10 weeks) (1), Carcass length (1), Cholesterol level (1), cis-11-Eicosenoic acid content (1), Fat-cuts percentage (1), Haptoglobin concentration (1), HDL cholesterol (1), Interleukin 10 level (1), LDL choleste…
12	ALGA0065086	rs81439941	13401627	G	0.01515	0	A	0.98485	1	0.969697	0.030303	0	0	0.478261	0.521739	PRKCA, CACNG5, CACNG4, CACNG1, HELZ	Backfat at last rib (4), Actinobacillus pleuropneumoniae susceptibility (3), Myristic acid content (3), Teat number (3), Average backfat thickness (2), Lean meat percentage (2), Litter size (2), backfat above muscle dorsi (1), backfat at mid-back (1), Backfat at rump (1), Backfat between 6th and 7th ribs (1), body weight (10 weeks) (1), Carcass length (1), Cholesterol level (1), cis-11-Eicosenoic…
12	ALGA0065346	rs81440760	16721302	A	0.03676	0	G	0.96324	1	0.926471	0.0735294	0	0.0434783	0.391304	0.565217	ITGB3, MYL4, CDC27	Hematocrit (11), Red blood cell count (11), Backfat at last rib (4), Actinobacillus pleuropneumoniae susceptibility (3), Carcass length (2), Fat-cuts percentage (2), Teat number (2), Average backfat thickness (1), backfat at mid-back (1), Backfat at tenth rib (1), Belly weight (1), body weight (10 weeks) (1), Cholesterol level (1), Ear area (1), HDL cholesterol (1), Interleukin 10 level (1), LDL …
12	H3GA0033798	rs81432253	19339624	A	0.07353	0	G	0.92647	1	0.852941	0.147059	0	0.130435	0.434783	0.434783	LSM12, TMEM101, NAGS, PYY, PPY, MPP2, CD300LG, MPP3, C12H17orf105, DUSP3, SOST, MEOX1, ETV4	Backfat at last rib (4), Actinobacillus pleuropneumoniae susceptibility (3), Teat number (3), Fat-cuts percentage (2), Muscle moisture percentage (2), Thoracic vertebra number (2), backfat at mid-back (1), Backfat at tenth rib (1), backfat between the last 3rd and 4th lumbar (1), Belly weight (1), body weight (10 weeks) (1), Carcass length (1), Carcass temperature (45 minutes post-mortem) (1), Ch…
12	ASGA0095394	rs81477983	27612192	G	0.2647	0.3478	T	0.7353	0.6522	0.5	0.470588	0.0294118	0.478261	0.347826	0.173913	NME1, NME2, MBTD1, UTP18	Muscle moisture percentage (4), Teat number (4), Actinobacillus pleuropneumoniae susceptibility (3), Ear erectness (3), Body weight (birth) (2), Diameter of type I muscle fibers (2), pH 24 hr post-mortem (loin) (2), Average backfat thickness (1), Backfat at last rib (1), backfat at mid-back (1), Belly weight (1), body weight (10 weeks) (1), Body weight (20 weeks) (1), Carcass weight (hot) (1), Co…
12	MARC0090250	rs81271493	27619801	A	0.1618	0.2826	G	0.8382	0.7174	0.676471	0.323529	0	0.478261	0.478261	0.0434783	NME1, NME2, MBTD1, UTP18	Muscle moisture percentage (4), Teat number (4), Actinobacillus pleuropneumoniae susceptibility (3), Ear erectness (3), Body weight (birth) (2), Diameter of type I muscle fibers (2), pH 24 hr post-mortem (loin) (2), Average backfat thickness (1), Backfat at last rib (1), backfat at mid-back (1), Belly weight (1), body weight (10 weeks) (1), Body weight (20 weeks) (1), Carcass weight (hot) (1), Co…
12	MARC0008574	rs81248239	32527645	C	0.3015	0.3913	T	0.6985	0.6087	0.485294	0.426471	0.0882353	0.434783	0.347826	0.217391	ANKFN1	Muscle moisture percentage (4), Teat number (4), Actinobacillus pleuropneumoniae susceptibility (3), Ear erectness (3), Body weight (birth) (2), Diameter of type I muscle fibers (2), pH 24 hr post-mortem (loin) (2), Average backfat thickness (1), Backfat at last rib (1), backfat at mid-back (1), Belly weight (1), body weight (10 weeks) (1), Body weight (20 weeks) (1), Carcass weight (hot) (1), Co…
12	MARC0085766	rs81266958	32562570	T	0.07353	0	G	0.92647	1	0.852941	0.147059	0	0.173913	0.608696	0.217391	ANKFN1	Muscle moisture percentage (4), Teat number (4), Actinobacillus pleuropneumoniae susceptibility (3), Ear erectness (3), Body weight (birth) (2), Diameter of type I muscle fibers (2), pH 24 hr post-mortem (loin) (2), Average backfat thickness (1), Backfat at last rib (1), backfat at mid-back (1), Belly weight (1), body weight (10 weeks) (1), Body weight (20 weeks) (1), Carcass weight (hot) (1), Co…
12	ASGA0054039	rs81433571	32702123	T	0.02941	0.2045	C	0.97059	0.7955	0.941176	0.0588235	0	0.636364	0.318182	0.0454545	ANKFN1, NOG	Muscle moisture percentage (4), Teat number (4), Actinobacillus pleuropneumoniae susceptibility (3), Ear erectness (3), Body weight (birth) (2), Diameter of type I muscle fibers (2), pH 24 hr post-mortem (loin) (2), Average backfat thickness (1), Backfat at last rib (1), backfat at mid-back (1), Belly weight (1), body weight (10 weeks) (1), Body weight (20 weeks) (1), Carcass weight (hot) (1), Co…
12	ASGA0054041	rs81433573	32751816	A	0.02941	0	G	0.97059	1	0.941176	0.0588235	0	0.0434783	0.608696	0.347826	ANKFN1, NOG	Muscle moisture percentage (4), Teat number (4), Actinobacillus pleuropneumoniae susceptibility (3), Ear erectness (3), Body weight (birth) (2), Diameter of type I muscle fibers (2), pH 24 hr post-mortem (loin) (2), Average backfat thickness (1), Backfat at last rib (1), backfat at mid-back (1), Belly weight (1), body weight (10 weeks) (1), Body weight (20 weeks) (1), Carcass weight (hot) (1), Co…
12	ASGA0089300	rs81477915	33220015	T	0.06618	0	G	0.93382	1	0.867647	0.132353	0	0.217391	0.434783	0.347826	C12H17orf67, DGKE, TRIM25, COIL, SCPEP1, AKAP1	Muscle moisture percentage (4), Number of visits to feeder per day (4), Teat number (4), Actinobacillus pleuropneumoniae susceptibility (3), Ear erectness (3), Body weight (birth) (2), Diameter of type I muscle fibers (2), pH 24 hr post-mortem (loin) (2), Average backfat thickness (1), Backfat at last rib (1), backfat at mid-back (1), Belly weight (1), body weight (10 weeks) (1), Body weight (20 …
12	ASGA0054868	rs81435997	49919795	A	0.08088	0	G	0.91912	1	0.838235	0.161765	0	0.0434783	0.434783	0.521739	SHPK, CTNS, TAX1BP3, EMC6, P2RX5, ITGAE, GSG2, NCBP3, CAMKK1, P2RX1, ATP2A3, ZZEF1	Loin muscle area (4), Meat color a* (4), Actinobacillus pleuropneumoniae susceptibility (3), Meat color-L (3), Teat number (3), Abdominal fat weight (2), Average daily gain (2), Body weight (birth) (2), Diameter of type I muscle fibers (2), Drip loss (2), External fat on loin (2), Feed conversion ratio (2), Loin weight (2), Marbling (2), Meat color-a (2), Ovary weight (2), Percentage type IIb fib…
12	H3GA0034587	rs81436033	50146898	A	0.125	0	G	0.875	1	0.764706	0.220588	0.0147059	0	0.130435	0.869565	P2RX1, ATP2A3, ZZEF1, ANKFY1, UBE2G1	Feed conversion ratio (4), Loin muscle area (4), Meat color a* (4), Teat number (4), Actinobacillus pleuropneumoniae susceptibility (3), Marbling (3), Meat color-L (3), Abdominal fat weight (2), Average daily gain (2), Body weight (birth) (2), Diameter of type I muscle fibers (2), Drip loss (2), External fat on loin (2), Loin weight (2), Meat color-a (2), Ovary weight (2), Percentage type IIb fib…
12	DIAS0000860	rs81209125	57903557	G	0.1176	0	A	0.8824	1	0.779412	0.205882	0.0147059	0	0.478261	0.521739	HS3ST3A1, COX10	Marbling (9), Intramuscular fat content (5), Loin muscle area (3), Actinobacillus pleuropneumoniae susceptibility (2), Body weight (birth) (2), Diameter of type I muscle fibers (2), Drip loss (2), Ham weight (2), Meat color a* (2), Percentage type IIb fibers (2), Teat number (2), Adipocyte diameter (1), Average backfat thickness (1), Backfat at tenth rib (1), Base excess (1), body weight (10 week…
12	DIAS0001372	rs325711640	62169761	A	0.09559	0	G	0.90441	1	0.852941	0.102941	0.0441176	0	0.304348	0.695652	--	Ham weight (2), Loin muscle area (2), Percentage type IIb fibers (2), Teat number (2), Adipocyte diameter (1), Base excess (1), body weight (10 weeks) (1), Carcass weight (hot) (1), Chronic pleuritis (1), Creatinine level (1), Drip loss (1), Heart weight (1), Loin fat percentage (1), Marbling (1), Mean corpuscular hemoglobin content (1), Meat color a* (1), Meat color chroma (1), Shear force (1), …
13	ALGA0103810	rs81330862	14054487	G	0.08824	0	A	0.91176	1	0.823529	0.176471	0	0.0434783	0.217391	0.73913	NEK10, SLC4A7, EOMES	Conductivity 24 hours postmortem (ham) (3), Loin muscle area (3), 45 min-24 h pH decline (2), Average backfat thickness (2), Average daily gain (2), Corpus luteum number (2), Drip loss (2), Intramuscular fat content (2), Salmonella count in spleen (2), Actinobacillus pleuropneumoniae susceptibility (1), Age at puberty (1), Backfat at tenth rib (1), Body temperature (1), Body weight (weaning) (1),…
13	ALGA0068239	rs80837222	15350969	T	0.1103	0	C	0.8897	1	0.779412	0.220588	0	0	0.285714	0.714286	RBMS3	Average backfat thickness (2), Average daily gain (2), Corpus luteum number (2), Loin muscle area (2), Salmonella count in spleen (2), Actinobacillus pleuropneumoniae susceptibility (1), Age at puberty (1), Backfat at tenth rib (1), Backfat between 3rd and 4th last ribs (1), Body temperature (1), Body weight (weaning) (1), Ham meat weight (1), Inside ham weight (1), Intramuscular fat content (1),…
13	ALGA0068355	rs81441291	16580007	A	0.4485	0	G	0.5515	1	0.279412	0.544118	0.176471	1	0	0	RBMS3	Average daily gain (5), Average backfat thickness (2), Corpus luteum number (2), Loin muscle area (2), Salmonella count in spleen (2), Actinobacillus pleuropneumoniae susceptibility (1), Age at puberty (1), androstenone sensory panel (1), Backfat at last rib (1), Backfat at tenth rib (1), Backfat weight (1), Body temperature (1), Body weight (weaning) (1), Conductivity 45 minutes post-mortem (1),…
13	ALGA0068365	rs80928590	16634971	A	0.1912	0	G	0.8088	1	0.661765	0.294118	0.0441176	1	0	0	RBMS3, TGFBR2	Average daily gain (5), Average backfat thickness (2), Corpus luteum number (2), Loin muscle area (2), Salmonella count in spleen (2), Actinobacillus pleuropneumoniae susceptibility (1), Age at puberty (1), androstenone sensory panel (1), Backfat at last rib (1), Backfat at tenth rib (1), Backfat weight (1), Body temperature (1), Body weight (weaning) (1), Conductivity 45 minutes post-mortem (1),…
13	ALGA0068376	rs81441366	16710763	C	0.4265	0	T	0.5735	1	0.308824	0.529412	0.161765	0.0434783	0.521739	0.434783	TGFBR2, GADL1	Average daily gain (5), Average backfat thickness (2), Corpus luteum number (2), Loin muscle area (2), Salmonella count in spleen (2), Actinobacillus pleuropneumoniae susceptibility (1), Age at puberty (1), androstenone sensory panel (1), Backfat at last rib (1), Backfat at tenth rib (1), Backfat weight (1), Body temperature (1), Body weight (weaning) (1), Conductivity 45 minutes post-mortem (1),…
13	ASGA0056338	rs81441375	16725287	C	0.4706	0.02174	T	0.5294	0.97826	0.25	0.558824	0.191176	0.956522	0.0434783	0	TGFBR2, GADL1	Average daily gain (5), Average backfat thickness (2), Corpus luteum number (2), Loin muscle area (2), Salmonella count in spleen (2), Actinobacillus pleuropneumoniae susceptibility (1), Age at puberty (1), androstenone sensory panel (1), Backfat at last rib (1), Backfat at tenth rib (1), Backfat weight (1), Body temperature (1), Body weight (weaning) (1), Conductivity 45 minutes post-mortem (1),…
13	H3GA0035632	rs81441598	17111368	T	0.25	0	C	0.75	1	0.661765	0.176471	0.161765	1	0	0	GADL1	Average daily gain (5), Average backfat thickness (2), Corpus luteum number (2), Loin muscle area (2), Salmonella count in spleen (2), Actinobacillus pleuropneumoniae susceptibility (1), Age at puberty (1), androstenone sensory panel (1), Backfat at last rib (1), Backfat at tenth rib (1), Backfat weight (1), Body temperature (1), Body weight (weaning) (1), Chest width (1), Conductivity 45 minutes…
13	H3GA0035655	rs81442145	17467104	G	0.2426	0.1739	A	0.7574	0.8261	0.573529	0.367647	0.0588235	0.695652	0.26087	0.0434783	STT3B, OSBPL10	Average daily gain (5), Average backfat thickness (2), Corpus luteum number (2), Intramuscular fat content (2), Loin muscle area (2), Salmonella count in spleen (2), Actinobacillus pleuropneumoniae susceptibility (1), Age at puberty (1), androstenone sensory panel (1), Backfat at last rib (1), Backfat at tenth rib (1), Backfat weight (1), Body temperature (1), Body weight (weaning) (1), Conductiv…
13	ALGA0068481	rs81442180	17492219	G	0.403	0	A	0.597	1	0.402985	0.38806	0.208955	0.0454545	0	0.954545	STT3B, OSBPL10	Average daily gain (5), Average backfat thickness (2), Corpus luteum number (2), Intramuscular fat content (2), Loin muscle area (2), Salmonella count in spleen (2), Actinobacillus pleuropneumoniae susceptibility (1), Age at puberty (1), androstenone sensory panel (1), Backfat at last rib (1), Backfat at tenth rib (1), Backfat weight (1), Body temperature (1), Body weight (weaning) (1), Conductiv…
13	ASGA0056391	rs80892724	17525125	C	0.02941	0	T	0.97059	1	0.941176	0.0588235	0	1	0	0	STT3B, OSBPL10	Average daily gain (5), Average backfat thickness (2), Corpus luteum number (2), Intramuscular fat content (2), Loin muscle area (2), Salmonella count in spleen (2), Actinobacillus pleuropneumoniae susceptibility (1), Age at puberty (1), androstenone sensory panel (1), Backfat at last rib (1), Backfat at tenth rib (1), Backfat weight (1), Body temperature (1), Body weight (weaning) (1), Conductiv…
13	ALGA0068483	rs80825868	17542352	G	0.02941	0	A	0.97059	1	0.941176	0.0588235	0	1	0	0	STT3B, OSBPL10	Average daily gain (5), Average backfat thickness (2), Corpus luteum number (2), Intramuscular fat content (2), Loin muscle area (2), Salmonella count in spleen (2), Actinobacillus pleuropneumoniae susceptibility (1), Age at puberty (1), androstenone sensory panel (1), Backfat at last rib (1), Backfat at tenth rib (1), Backfat weight (1), Body temperature (1), Body weight (weaning) (1), Conductiv…
13	ALGA0068489	rs80906153	17568893	G	0.3015	0	A	0.6985	1	0.514706	0.367647	0.117647	0.0869565	0.304348	0.608696	STT3B, OSBPL10	Average daily gain (5), Average backfat thickness (2), Corpus luteum number (2), Intramuscular fat content (2), Loin muscle area (2), Salmonella count in spleen (2), Actinobacillus pleuropneumoniae susceptibility (1), Age at puberty (1), androstenone sensory panel (1), Backfat at last rib (1), Backfat at tenth rib (1), Backfat weight (1), Body temperature (1), Body weight (weaning) (1), Conductiv…
13	MARC0092665	rs80873238	17619961	A	0.4265	0.06522	G	0.5735	0.93478	0.352941	0.441176	0.205882	0.869565	0.130435	0	STT3B, OSBPL10	Average daily gain (5), Average backfat thickness (2), Corpus luteum number (2), Intramuscular fat content (2), Loin muscle area (2), Salmonella count in spleen (2), Actinobacillus pleuropneumoniae susceptibility (1), Age at puberty (1), androstenone sensory panel (1), Backfat at last rib (1), Backfat at tenth rib (1), Backfat weight (1), Body temperature (1), Body weight (weaning) (1), Conductiv…
13	H3GA0035665	rs81442373	17755761	T	0.4118	0.02174	C	0.5882	0.97826	0.338235	0.5	0.161765	0.956522	0.0434783	0	STT3B, OSBPL10	Average daily gain (5), Intramuscular fat content (3), Average backfat thickness (2), Corpus luteum number (2), Loin muscle area (2), Salmonella count in spleen (2), Actinobacillus pleuropneumoniae susceptibility (1), Age at puberty (1), androstenone sensory panel (1), Backfat at last rib (1), Backfat at tenth rib (1), Backfat weight (1), Body temperature (1), Body weight (weaning) (1), Conductiv…
13	ALGA0068524	rs80824885	18382317	T	0.3235	0	C	0.6765	1	0.470588	0.411765	0.117647	1	0	0	CMTM8, CMTM7, CMTM6, DYNC1LI1	Average daily gain (5), Corpus luteum number (3), Average backfat thickness (2), Loin muscle area (2), Salmonella count in spleen (2), Actinobacillus pleuropneumoniae susceptibility (1), Age at puberty (1), androstenone sensory panel (1), Backfat at last rib (1), Backfat at tenth rib (1), Backfat weight (1), Body temperature (1), Body weight (weaning) (1), Conductivity 45 minutes post-mortem (1),…
13	H3GA0035674	rs80927386	18439813	G	0.3088	0.08333	A	0.6912	0.91667	0.455882	0.470588	0.0735294	0.888889	0.0555556	0.0555556	CMTM8, CMTM7, CMTM6, DYNC1LI1	Average daily gain (5), Corpus luteum number (3), Average backfat thickness (2), Loin muscle area (2), Salmonella count in spleen (2), Actinobacillus pleuropneumoniae susceptibility (1), Age at puberty (1), androstenone sensory panel (1), Backfat at last rib (1), Backfat at tenth rib (1), Backfat weight (1), Body temperature (1), Body weight (weaning) (1), Conductivity 45 minutes post-mortem (1),…
13	ASGA0088324	rs81478419	24364770	A	0	0	G	1	1	1	0	0	0.0869565	0.347826	0.565217	MOBP, MYRIP	Average daily gain (5), Corpus luteum number (3), Residual feed intake (3), Average backfat thickness (2), Loin muscle area (2), Actinobacillus pleuropneumoniae susceptibility (1), Age at puberty (1), androstenone sensory panel (1), Backfat at last rib (1), Backfat at tenth rib (1), Backfat weight (1), Body temperature (1), Body weight (weaning) (1), Conductivity 45 minutes post-mortem (1), Ham m…
13	M1GA0025009	rs81344794	25577419	T	0.2574	0	C	0.7426	1	0.544118	0.397059	0.0588235	0.0434783	0	0.956522	ULK4	Average daily gain (5), Corpus luteum number (3), Residual feed intake (3), Average backfat thickness (2), Loin muscle area (2), Actinobacillus pleuropneumoniae susceptibility (1), Age at puberty (1), androstenone sensory panel (1), Backfat at last rib (1), Backfat at tenth rib (1), Backfat weight (1), Body temperature (1), Body weight (weaning) (1), Conductivity 45 minutes post-mortem (1), Ham m…
13	ALGA0069124	rs81444086	28893435	C	0.05147	0	T	0.94853	1	0.897059	0.102941	0	0	0.304348	0.695652	LIMD1, SACM1L, SLC6A20, LZTFL1, CCR9, FYCO1	Average daily gain (4), Corpus luteum number (2), Loin muscle area (2), Nonfunctional nipples (2), Red blood cell count (2), Actinobacillus pleuropneumoniae susceptibility (1), Age at puberty (1), androstenone sensory panel (1), Backfat at last rib (1), Backfat weight (1), Basophil number (1), Body weight (weaning) (1), CD4-negative CD8-negative leukocyte percentage (1), CD4-negative CD8-positive…
13	ASGA0057071	rs80855592	33466620	T	0.2426	0	G	0.7574	1	0.544118	0.426471	0.0294118	0	0	1	DOCK3, MANF, RBM15B	Average daily gain (4), LDL cholesterol (3), Conductivity 45 minutes post-mortem (2), Corpus luteum number (2), Nonfunctional nipples (2), Red blood cell count (2), Actinobacillus pleuropneumoniae susceptibility (1), Age at puberty (1), androstenone sensory panel (1), Backfat at last rib (1), Backfat weight (1), Basophil number (1), CD4-negative CD8-negative leukocyte percentage (1), CD4-negative…
13	H3GA0036258	rs80809298	38114059	A	0.08824	0	G	0.91176	1	0.823529	0.176471	0	0.0869565	0.391304	0.521739	ERC2	Average daily gain (4), Corpus luteum number (3), Conductivity 45 minutes post-mortem (2), Meat color a* (2), Nonfunctional nipples (2), Red blood cell count (2), Actinobacillus pleuropneumoniae susceptibility (1), Age at puberty (1), androstenone sensory panel (1), Backfat at last rib (1), Backfat weight (1), Basophil number (1), Body weight (birth) (1), Carcass length (1), CD4-negative CD8-nega…
13	ALGA0069850	rs80995745	46618936	C	0.1765	0	T	0.8235	1	0.661765	0.323529	0.0147059	0	0	1	--	Average daily gain (4), Conductivity 45 minutes post-mortem (2), Muscle moisture percentage (2), Nonfunctional nipples (2), Red blood cell count (2), Residual feed intake (2), Actinobacillus pleuropneumoniae susceptibility (1), androstenone sensory panel (1), Backfat at last rib (1), Backfat weight (1), Basophil number (1), CD4-negative CD8-negative leukocyte percentage (1), CD4-negative CD8-posi…
13	ALGA0069851	rs80788880	46650762	A	0.03676	0	G	0.96324	1	0.941176	0.0441176	0.0147059	0	0.478261	0.521739	--	Average daily gain (4), Conductivity 45 minutes post-mortem (2), Muscle moisture percentage (2), Nonfunctional nipples (2), Red blood cell count (2), Residual feed intake (2), Actinobacillus pleuropneumoniae susceptibility (1), androstenone sensory panel (1), Backfat at last rib (1), Backfat weight (1), Basophil number (1), CD4-negative CD8-negative leukocyte percentage (1), CD4-negative CD8-posi…
13	ASGA0057460	rs81445307	50670413	G	0.07353	0	A	0.92647	1	0.852941	0.147059	0	0.0869565	0.391304	0.521739	TMF1, UBA3, ARL6IP5, LMOD3, FRMD4B	Average daily gain (4), Conductivity 45 minutes post-mortem (2), Loin muscle area (2), Muscle moisture percentage (2), Nonfunctional nipples (2), Red blood cell count (2), Actinobacillus pleuropneumoniae susceptibility (1), androstenone sensory panel (1), Backfat at last rib (1), Backfat weight (1), Basophil number (1), body length (1), CD4-negative CD8-negative leukocyte percentage (1), CD4-nega…
13	MARC0115474	rs81276405	54283760	T	0.05147	0	C	0.94853	1	0.897059	0.102941	0	0	0.217391	0.782609	SHQ1, GXYLT2, PPP4R2	Coping behavior (7), Average daily gain (4), Conductivity 45 minutes post-mortem (2), Loin muscle area (2), Muscle moisture percentage (2), Nonfunctional nipples (2), Red blood cell count (2), uterine horn length (2), Actinobacillus pleuropneumoniae susceptibility (1), androstenone sensory panel (1), Backfat at last rib (1), Backfat weight (1), Basophil number (1), CD4-negative CD8-negative leuko…
13	MARC0014143	rs81283515	57724136	G	0.02206	0.4783	A	0.97794	0.5217	0.955882	0.0441176	0	0.26087	0.521739	0.217391	CNTN6	Average daily gain (4), Loin muscle area (3), Conductivity 45 minutes post-mortem (2), Gait score (overall) (2), Muscle moisture percentage (2), Nonfunctional nipples (2), Red blood cell count (2), uterine horn length (2), Actinobacillus pleuropneumoniae susceptibility (1), androstenone sensory panel (1), Backfat at last rib (1), Backfat weight (1), Basophil number (1), CD4-negative CD8-negative …
13	ASGA0094917	rs80889244	69689845	G	0.3382	0	A	0.6618	1	0.455882	0.411765	0.132353	0	0	1	NR2C2, FGD5, C13H3orf20	Average daily gain (4), Loin muscle area (2), Muscle moisture percentage (2), Nonfunctional nipples (2), Red blood cell count (2), Actinobacillus pleuropneumoniae susceptibility (1), androstenone sensory panel (1), Backfat at last rib (1), Backfat weight (1), Basophil number (1), Body weight (birth) (1), Conductivity 45 minutes post-mortem (1), Corpus luteum number (1), Embryo weight (1), Fat are…
13	ASGA0057942	rs81446375	71787830	C	0.1838	0	T	0.8162	1	0.676471	0.279412	0.0441176	0	0.173913	0.826087	RAB43, CNBP, COPG1, HMCES, RAB7A, RPN1	Average daily gain (4), Loin muscle area (2), Muscle moisture percentage (2), Nonfunctional nipples (2), Red blood cell count (2), Actinobacillus pleuropneumoniae susceptibility (1), androstenone sensory panel (1), Backfat at last rib (1), Backfat weight (1), Basophil number (1), Body weight (birth) (1), Conductivity 45 minutes post-mortem (1), Corpus luteum number (1), Embryo weight (1), Fat are…
13	ALGA0070708	rs81446429	72251819	C	0.2206	0	T	0.7794	1	0.661765	0.235294	0.102941	0	0.0869565	0.913043	EEFSEC, RUVBL1, SEC61A1, KBTBD12	Average daily gain (4), Loin muscle area (2), Muscle moisture percentage (2), Nonfunctional nipples (2), Red blood cell count (2), Actinobacillus pleuropneumoniae susceptibility (1), androstenone sensory panel (1), Backfat at last rib (1), Backfat weight (1), Basophil number (1), Body weight (birth) (1), Conductivity 45 minutes post-mortem (1), Corpus luteum number (1), Embryo weight (1), Fat are…
13	ALGA0070711	rs80921694	73023057	C	0.2132	0	T	0.7868	1	0.602941	0.367647	0.0294118	0	0.347826	0.652174	C13H3orf56, PLXNA1, CHCHD6	Average daily gain (4), Loin muscle area (2), Muscle moisture percentage (2), Nonfunctional nipples (2), Red blood cell count (2), Actinobacillus pleuropneumoniae susceptibility (1), androstenone sensory panel (1), Backfat at last rib (1), Backfat weight (1), Basophil number (1), Body weight (birth) (1), Conductivity 45 minutes post-mortem (1), Corpus luteum number (1), Embryo weight (1), Fat are…
13	ALGA0070735	rs80793606	73285195	C	0.2721	0	T	0.7279	1	0.514706	0.426471	0.0588235	0	0.0909091	0.909091	PLXNA1, CHCHD6, TXNRD3, CHST13, ACPP	Average daily gain (4), Loin muscle area (2), Muscle moisture percentage (2), Nonfunctional nipples (2), Red blood cell count (2), Actinobacillus pleuropneumoniae susceptibility (1), androstenone sensory panel (1), Backfat at last rib (1), Backfat weight (1), Basophil number (1), Body weight (birth) (1), Conductivity 45 minutes post-mortem (1), Corpus luteum number (1), Embryo weight (1), Fat are…
13	ALGA0070795	rs81446551	75275986	A	0.1324	0	G	0.8676	1	0.735294	0.264706	0	0	0.0869565	0.913043	SLCO2A1, RYK	Average daily gain (4), Loin muscle area (2), Muscle moisture percentage (2), Nonfunctional nipples (2), Red blood cell count (2), Scrotal/inguinal hernia (2), Actinobacillus pleuropneumoniae susceptibility (1), Age at puberty (1), androstenone sensory panel (1), Backfat at last rib (1), Backfat between 3rd and 4th last ribs (1), Backfat weight (1), Basophil number (1), Body weight (birth) (1), C…
13	ASGA0058079	rs81446640	77581700	A	0.1324	0	G	0.8676	1	0.764706	0.205882	0.0294118	0	0.217391	0.782609	STAG1	Average daily gain (4), Loin muscle area (2), Muscle moisture percentage (2), Nonfunctional nipples (2), Red blood cell count (2), Actinobacillus pleuropneumoniae susceptibility (1), Age at puberty (1), androstenone sensory panel (1), Backfat at last rib (1), Backfat weight (1), Basophil number (1), Body weight (birth) (1), Conductivity 45 minutes post-mortem (1), Corpus luteum number (1), Embryo…
13	ASGA0058211	rs81446867	83337126	T	0.2279	0	G	0.7721	1	0.602941	0.338235	0.0588235	0	0.0434783	0.956522	XRN1, ATR, PLS1, TRPC1, PCOLCE2	Average daily gain (4), Loin muscle area (2), Muscle moisture percentage (2), Nonfunctional nipples (2), Red blood cell count (2), Actinobacillus pleuropneumoniae susceptibility (1), Age at puberty (1), androstenone sensory panel (1), Backfat at last rib (1), Backfat weight (1), Basophil number (1), Body weight (birth) (1), Conductivity 45 minutes post-mortem (1), Corpus luteum number (1), Embryo…
13	ASGA0058242	rs81446930	84704827	G	0.08824	0	A	0.91176	1	0.823529	0.176471	0	0.0434783	0.652174	0.304348	SLC9A9, C13H3orf58	Average daily gain (4), Loin muscle area (2), Muscle moisture percentage (2), Nonfunctional nipples (2), Red blood cell count (2), Actinobacillus pleuropneumoniae susceptibility (1), androstenone sensory panel (1), Backfat at last rib (1), Backfat weight (1), Basophil number (1), Body weight (birth) (1), Conductivity 45 minutes post-mortem (1), Corpus luteum number (1), Embryo weight (1), Fat are…
13	H3GA0036902	rs81446959	85652093	A	0.08088	0	C	0.91912	1	0.838235	0.161765	0	0.0434783	0.217391	0.73913	--	Average daily gain (4), Loin muscle area (2), Muscle moisture percentage (2), Nonfunctional nipples (2), Red blood cell count (2), Actinobacillus pleuropneumoniae susceptibility (1), androstenone sensory panel (1), Backfat at last rib (1), Backfat weight (1), Basophil number (1), Body weight (birth) (1), Conductivity 45 minutes post-mortem (1), Corpus luteum number (1), Embryo weight (1), Fat are…
13	H3GA0037141	rs80981042	107299413	G	0.3529	0	T	0.6471	1	0.382353	0.529412	0.0882353	0	0	1	--	Average daily gain (4), Loin muscle area (2), Muscle moisture percentage (2), Red blood cell count (2), Actinobacillus pleuropneumoniae susceptibility (1), androstenone sensory panel (1), Backfat at last rib (1), Backfat weight (1), Basophil number (1), Body weight (birth) (1), Conductivity 45 minutes post-mortem (1), Cooking loss (1), Corpus luteum number (1), Embryo weight (1), Fat area percent…
13	ASGA0092770	rs81311578	107935652	T	0.4779	0	C	0.5221	1	0.176471	0.691176	0.132353	0	0.391304	0.608696	MECOM	Average daily gain (4), Body weight (birth) (2), Loin muscle area (2), Muscle moisture percentage (2), Red blood cell count (2), Actinobacillus pleuropneumoniae susceptibility (1), androstenone sensory panel (1), Backfat at last rib (1), Backfat weight (1), Basophil number (1), Conductivity 45 minutes post-mortem (1), Corpus luteum number (1), Embryo weight (1), Fat area percentage in carcass (1)…
13	MARC0011995	rs80843355	108070956	C	0.2868	0	T	0.7132	1	0.441176	0.544118	0.0147059	1	0	0	MECOM	Average daily gain (4), Body weight (birth) (2), Loin muscle area (2), Muscle moisture percentage (2), Red blood cell count (2), Actinobacillus pleuropneumoniae susceptibility (1), androstenone sensory panel (1), Backfat at last rib (1), Backfat weight (1), Basophil number (1), Conductivity 45 minutes post-mortem (1), Corpus luteum number (1), Embryo weight (1), Fat area percentage in carcass (1)…
13	ALGA0071633	rs81447691	112248880	G	0.08824	0	A	0.91176	1	0.823529	0.176471	0	0.05	0.25	0.7	NLGN1	Average daily gain (4), Body weight (birth) (2), Loin muscle area (2), Muscle moisture percentage (2), Red blood cell count (2), Actinobacillus pleuropneumoniae susceptibility (1), androstenone sensory panel (1), Backfat at last rib (1), Backfat weight (1), Basophil number (1), Conductivity 45 minutes post-mortem (1), Corpus luteum number (1), Embryo weight (1), Fat area percentage in carcass (1)…
13	ALGA0107905	rs81335731	118788601	G	0.02941	0	A	0.97059	1	0.955882	0.0294118	0.0147059	0	0.391304	0.608696	TTC14, CCDC39, FXR1, DNAJC19	Average daily gain (4), Loin muscle area (2), Meat color a* (2), Muscle moisture percentage (2), Red blood cell count (2), Actinobacillus pleuropneumoniae susceptibility (1), androstenone sensory panel (1), Backfat at last rib (1), Backfat between 3rd and 4th last ribs (1), Backfat weight (1), Basophil number (1), Body weight (birth) (1), Conductivity 45 minutes post-mortem (1), Corpus luteum num…
13	ASGA0058711	rs80971639	124731517	G	0.2353	0	A	0.7647	1	0.544118	0.441176	0.0147059	0	0.347826	0.652174	KNG1, EIF4A2, RFC4, ADIPOQ, ST6GAL1	Average daily gain (4), Corpus luteum number (2), Loin muscle area (2), Meat color a* (2), Muscle moisture percentage (2), Red blood cell count (2), Actinobacillus pleuropneumoniae susceptibility (1), androstenone sensory panel (1), Backfat at last rib (1), Backfat weight (1), Basophil number (1), Body weight (birth) (1), Conductivity 45 minutes post-mortem (1), Embryo weight (1), Fat area percen…
13	ASGA0058742	rs80906913	129206212	C	0.4118	0	T	0.5882	1	0.338235	0.5	0.161765	0	0	1	FGF12	Average daily gain (4), Loin muscle area (2), Meat color a* (2), Muscle moisture percentage (2), Red blood cell count (2), Actinobacillus pleuropneumoniae susceptibility (1), androstenone sensory panel (1), Backfat at last rib (1), Backfat weight (1), Basophil number (1), Body weight (birth) (1), Conductivity 45 minutes post-mortem (1), Corpus luteum number (1), Embryo weight (1), Fat area percen…
13	INRA0040913	rs337354906	129294462	T	0.4118	0	C	0.5882	1	0.338235	0.5	0.161765	0	0	1	FGF12	Average daily gain (4), Loin muscle area (2), Meat color a* (2), Muscle moisture percentage (2), Red blood cell count (2), Actinobacillus pleuropneumoniae susceptibility (1), androstenone sensory panel (1), Backfat at last rib (1), Backfat weight (1), Basophil number (1), Body weight (birth) (1), Conductivity 45 minutes post-mortem (1), Corpus luteum number (1), Embryo weight (1), Fat area percen…
13	INRA0040915	rs320272513	129358795	G	0.1618	0	A	0.8382	1	0.705882	0.264706	0.0294118	0	0	1	FGF12	Average daily gain (4), Loin muscle area (2), Meat color a* (2), Muscle moisture percentage (2), Red blood cell count (2), Actinobacillus pleuropneumoniae susceptibility (1), androstenone sensory panel (1), Backfat at last rib (1), Backfat weight (1), Basophil number (1), Body weight (birth) (1), Conductivity 45 minutes post-mortem (1), Corpus luteum number (1), Embryo weight (1), Fat area percen…
13	ALGA0104709	rs81331908	141658514	T	0.125	0	C	0.875	1	0.75	0.25	0	0.136364	0.409091	0.454545	--	Meat color a* (3), Backfat at last rib (2), Carcass length (2), Loin weight (2), PH for Longissmus dorsi (2), Red blood cell count (2), 3 hr-9 hr pH decline (1), Actinobacillus pleuropneumoniae susceptibility (1), Average daily gain (1), backfat at P2 position (1), Basophil number (1), Conductivity 45 minutes post-mortem (1), Corpus luteum number (1), Dressing percentage (1), Embryo weight (1), F…
13	MARC0045442	rs81237663	145398474	C	0.05147	0	T	0.94853	1	0.897059	0.102941	0	0.0434783	0.391304	0.565217	ZBTB20	Backfat at last rib (2), Carcass length (2), Loin weight (2), Meat color a* (2), PH for Longissmus dorsi (2), Red blood cell count (2), Actinobacillus pleuropneumoniae susceptibility (1), Average daily gain (1), backfat at P2 position (1), Basophil number (1), Conductivity 45 minutes post-mortem (1), Corpus luteum number (1), Dressing percentage (1), Embryo weight (1), Enterotoxigenic E. coli sus…
13	ALGA0072750	rs80921325	175326471	C	0.1176	0.08696	T	0.8824	0.91304	0.764706	0.235294	0	0.869565	0.0869565	0.0434783	ROBO1	Backfat at last rib (2), Carcass length (2), Hematocrit (2), Hemoglobin (2), Meat color a* (2), PH for Longissmus dorsi (2), Actinobacillus pleuropneumoniae susceptibility (1), Average daily gain (1), backfat at P2 position (1), Conductivity 45 minutes post-mortem (1), Corpus luteum number (1), Dressing percentage (1), Feed conversion ratio (1), Front feet conformation (1), Front leg conformation…
13	ALGA0073150	rs81441655	191159705	T	0	0	G	1	1	1	0	0	0.217391	0.391304	0.391304	--	Intramuscular fat content (21), Average backfat thickness (2), Backfat at last rib (2), Carcass length (2), Hematocrit (2), Hemoglobin (2), Mean corpuscular hemoglobin content (2), Meat color a* (2), PH for Longissmus dorsi (2), Actinobacillus pleuropneumoniae susceptibility (1), Average daily gain (1), backfat at P2 position (1), Cholesterol level (1), Conductivity 45 minutes post-mortem (1), Co…
13	ALGA0073162	rs81441674	191363216	G	0.3309	0	A	0.6691	1	0.411765	0.514706	0.0735294	0	0.130435	0.869565	--	Intramuscular fat content (21), Average backfat thickness (2), Backfat at last rib (2), Carcass length (2), Hematocrit (2), Hemoglobin (2), Mean corpuscular hemoglobin content (2), Meat color a* (2), PH for Longissmus dorsi (2), Actinobacillus pleuropneumoniae susceptibility (1), Average daily gain (1), backfat at P2 position (1), Cholesterol level (1), Conductivity 45 minutes post-mortem (1), Co…
13	ALGA0073326	rs80894246	195613938	G	0.008475	0	A	0.991525	1	0.983051	0.0169492	0	0	0.217391	0.782609	HUNK	Meat color a* (3), Adipocyte diameter (2), Average daily gain (2), Backfat at last rib (2), External fat on ham (2), Hematocrit (2), Hemoglobin (2), Mean corpuscular hemoglobin content (2), Actinobacillus pleuropneumoniae susceptibility (1), Body weight (5 weeks) (1), Body weight (birth) (1), Body weight (slaughter) (1), Cholesterol level (1), Corpus luteum number (1), Feed conversion ratio (1), …
13	DIAS0001716	rs81217426	202689206	A	0.1985	0	G	0.8015	1	0.647059	0.308824	0.0441176	0	0.136364	0.863636	PSMG1, BRWD1	Meat color a* (3), Adipocyte diameter (2), Average daily gain (2), Backfat at last rib (2), External fat on ham (2), Hematocrit (2), Hemoglobin (2), Mean corpuscular hemoglobin content (2), Mean corpuscular volume (2), Actinobacillus pleuropneumoniae susceptibility (1), Body weight (5 weeks) (1), Body weight (slaughter) (1), Cholesterol level (1), Corpus luteum number (1), Feed conversion ratio (…
13	MARC0009963	rs81268014	202700583	G	0.02941	0.1957	T	0.97059	0.8043	0.941176	0.0588235	0	0.608696	0.391304	0	PSMG1, BRWD1	Meat color a* (3), Adipocyte diameter (2), Average daily gain (2), Backfat at last rib (2), External fat on ham (2), Hematocrit (2), Hemoglobin (2), Mean corpuscular hemoglobin content (2), Mean corpuscular volume (2), Actinobacillus pleuropneumoniae susceptibility (1), Body weight (5 weeks) (1), Body weight (slaughter) (1), Cholesterol level (1), Corpus luteum number (1), Feed conversion ratio (…
13	ASGA0059890	rs80999204	207798270	T	0.2206	0	C	0.7794	1	0.632353	0.294118	0.0735294	0.217391	0.521739	0.26087	ADARB1, POFUT2, COL18A1, SLC19A1	Average daily gain (3), Maternal infanticide (2), Actinobacillus pleuropneumoniae susceptibility (1), Average backfat thickness (1), Body weight (5 weeks) (1), Cortisol level (1), Glucose-6-phosphate content (1), Hematocrit (1), Hemoglobin (1), Melanoma susceptibility (1), Muscle moisture percentage (1), Percentage type IIa fibers (1), PRRSV antibody titer (1), Pseudorabies virus antibody titer (…
13	ASGA0059909	rs81442435	208055517	A	0.1176	0.4565	G	0.8824	0.5435	0.794118	0.176471	0.0294118	0.391304	0.304348	0.304348	COL18A1, SLC19A1, PCBP3	Average daily gain (3), Actinobacillus pleuropneumoniae susceptibility (1), Average backfat thickness (1), Body weight (5 weeks) (1), Cortisol level (1), Glucose-6-phosphate content (1), Melanoma susceptibility (1), Muscle moisture percentage (1), Percentage type IIa fibers (1), Vertebra number (1)
13	MARC0073650	rs81259248	208111846	T	0.07353	0.2826	C	0.92647	0.7174	0.867647	0.117647	0.0147059	0.478261	0.478261	0.0434783	COL18A1, SLC19A1, PCBP3	Average daily gain (3), Actinobacillus pleuropneumoniae susceptibility (1), Average backfat thickness (1), Body weight (5 weeks) (1), Cortisol level (1), Glucose-6-phosphate content (1), Melanoma susceptibility (1), Muscle moisture percentage (1), Percentage type IIa fibers (1), Vertebra number (1)
13	MARC0025464	rs81221835	209292256	C	0.2059	0	T	0.7941	1	0.632353	0.323529	0.0441176	0	0.130435	0.869565	--	Average daily gain (2), Actinobacillus pleuropneumoniae susceptibility (1), Average backfat thickness (1), Body weight (5 weeks) (1), Cortisol level (1), Melanoma susceptibility (1), Percentage type IIa fibers (1), Vertebra number (1)
13	H3GA0038005	rs80782255	210838951	C	0	0	T	1	1	1	0	0	0.26087	0.304348	0.434783	--	Body weight (5 weeks) (1), Cortisol level (1), Melanoma susceptibility (1), Percentage type IIa fibers (1)
13	ALGA0073833	rs80961068	210866603	C	0.05147	0	T	0.94853	1	0.897059	0.102941	0	0.130435	0.565217	0.304348	--	Body weight (5 weeks) (1), Cortisol level (1), Melanoma susceptibility (1), Percentage type IIa fibers (1)
13	ALGA0104715	rs81331922	213125381	G	0.1103	0	T	0.8897	1	0.808824	0.161765	0.0294118	0.217391	0.434783	0.347826	--	Body weight (5 weeks) (1), Cortisol level (1), Melanoma susceptibility (1)
14	ALGA0074699	rs80927097	7044169	T	0.05147	0	G	0.94853	1	0.897059	0.102941	0	0	0.217391	0.782609	PDLIM2, CCAR2, BIN3, EGR3, PEBP4, RHOBTB2	C3c concentration (2), Linoleic acid content (2), Percentage type I fibers (2), androstenone sensory panel (1), Average backfat thickness (1), backfat above muscle dorsi (1), Backfat at last rib (1), Body weight (birth) (1), CD4-negative CD8-positive leukocyte percentage (1), Daily feed intake (1), Front feet conformation (1), Haptoglobin concentration (1), Hind feet conformation (1), indole labo…
14	H3GA0038609	rs80854685	7129451	G	0.4485	0.06522	A	0.5515	0.93478	0.264706	0.573529	0.161765	0.869565	0.130435	0	EGR3, PEBP4, RHOBTB2	C3c concentration (2), Linoleic acid content (2), Percentage type I fibers (2), androstenone sensory panel (1), Average backfat thickness (1), backfat above muscle dorsi (1), Backfat at last rib (1), Body weight (birth) (1), CD4-negative CD8-positive leukocyte percentage (1), Daily feed intake (1), Front feet conformation (1), Haptoglobin concentration (1), Hind feet conformation (1), indole labo…
14	ASGA0061480	rs80871144	13356571	G	0.07353	0	A	0.92647	1	0.852941	0.147059	0	0	0.173913	0.826087	MSRA	Shear force at first peak (3), Average backfat thickness (2), Creatinine level (2), Percentage type I fibers (2), Abdominal fat weight (1), Adipocyte diameter (1), androstenone sensory panel (1), backfat above muscle dorsi (1), Backfat at last rib (1), Body weight (birth) (1), C3c concentration (1), Calcium level (1), Daily feed intake (1), Front feet conformation (1), Haptoglobin concentration (…
14	ALGA0075606	rs80921757	15418256	A	0.1912	0	G	0.8088	1	0.632353	0.352941	0.0147059	0	0.217391	0.782609	GLRA3, ADAM29	Fat androstenone level (4), Shear force at first peak (3), Total number born alive (3), Average backfat thickness (2), Creatinine level (2), Daily feed intake (2), Meat color-L (2), Percentage type I fibers (2), Reflectance value (2), Abdominal fat weight (1), Adipocyte diameter (1), androstenone sensory panel (1), backfat above muscle dorsi (1), Backfat at last rib (1), Body weight (birth) (1), …
14	ALGA0076686	rs80867642	31983579	G	0.07353	0	A	0.92647	1	0.852941	0.147059	0	0.0434783	0.478261	0.478261	ANAPC7, ARPC3, GPN3, FAM216A, VPS29, RAD9B, PPTC7, TCTN1, HVCN1, PPP1CC, CCDC63	Fat androstenone level (4), Shear force at first peak (3), Total number born alive (3), Average backfat thickness (2), Creatinine level (2), Loin muscle area (2), Percentage type I fibers (2), Percentage type IIb fibers (2), Abdominal fat weight (1), Average instron (star probe) force (1), backfat above muscle dorsi (1), Backfat at last lumbar (1), Body weight (5 weeks) (1), Body weight (birth) (…
14	MARC0009931	rs80868266	44862887	C	0.2279	0	T	0.7721	1	0.647059	0.25	0.102941	0	0	1	--	Fat androstenone level (4), Shear force at first peak (3), Creatinine level (2), Linoleic acid content (2), Loin muscle area (2), Percentage type I fibers (2), Percentage type IIb fibers (2), Abdominal fat weight (1), Average backfat thickness (1), Average instron (star probe) force (1), backfat above muscle dorsi (1), Backfat at last lumbar (1), Body weight (birth) (1), Body weight (1), C3c conc…
14	DIAS0002907	rs80954379	46043439	G	0.02941	0.3696	A	0.97059	0.6304	0.941176	0.0588235	0	0.347826	0.565217	0.0869565	TTC28, CHEK2, HSCB, CCDC117, XBP1, ZNRF3, C14H22orf31	Fat androstenone level (4), Shear force at first peak (3), Creatinine level (2), Linoleic acid content (2), Loin muscle area (2), Percentage type I fibers (2), Percentage type IIb fibers (2), Thoracic vertebra number (2), Abdominal fat weight (1), Average backfat thickness (1), Average instron (star probe) force (1), backfat above muscle dorsi (1), Backfat at last lumbar (1), Body weight (birth) …
14	ALGA0077314	rs80878009	46954938	T	0.02206	0	C	0.97794	1	0.955882	0.0441176	0	0	0.478261	0.521739	CABP7, ZMAT5, UQCR10, ASCC2, MTMR3	Fat androstenone level (4), Shear force at first peak (3), Creatinine level (2), Linoleic acid content (2), Loin muscle area (2), Percentage type I fibers (2), Percentage type IIb fibers (2), Thoracic vertebra number (2), Abdominal fat weight (1), Average backfat thickness (1), Average instron (star probe) force (1), backfat above muscle dorsi (1), Backfat at last lumbar (1), Body weight (birth) …
14	ALGA0077287	rs80878076	47079961	C	0.2941	0	T	0.7059	1	0.529412	0.352941	0.117647	0	0.130435	0.869565	MTMR3, LIF, OSM, CASTOR1, TBC1D10A	Fat androstenone level (4), Shear force at first peak (3), Creatinine level (2), Front leg conformation (2), Linoleic acid content (2), Loin muscle area (2), Percentage type I fibers (2), Percentage type IIb fibers (2), Thoracic vertebra number (2), Abdominal fat weight (1), Average backfat thickness (1), Average instron (star probe) force (1), backfat above muscle dorsi (1), Backfat at last lumb…
14	ASGA0063160	rs80910045	47589611	T	0.2426	0	C	0.7574	1	0.544118	0.426471	0.0294118	0	0.130435	0.869565	SEC14L2, MTFP1, GAL3ST1, PES1, TCN2, SLC35E4, DUSP18, C14H5orf52, OSBP2, MORC2	Umbilical hernia (7), Fat androstenone level (4), Shear force at first peak (3), Creatinine level (2), Linoleic acid content (2), Loin muscle area (2), Percentage type I fibers (2), Percentage type IIb fibers (2), Abdominal fat weight (1), Average backfat thickness (1), Average instron (star probe) force (1), backfat above muscle dorsi (1), Backfat at last lumbar (1), Body weight (birth) (1), Bod…
14	H3GA0040054	rs80885818	47602619	C	0.2647	0	T	0.7353	1	0.529412	0.411765	0.0588235	0	0	1	GAL3ST1, PES1, TCN2, SLC35E4, DUSP18, C14H5orf52, OSBP2, MORC2	Umbilical hernia (7), Fat androstenone level (4), Shear force at first peak (3), Creatinine level (2), Linoleic acid content (2), Loin muscle area (2), Percentage type I fibers (2), Percentage type IIb fibers (2), Abdominal fat weight (1), Average backfat thickness (1), Average instron (star probe) force (1), backfat above muscle dorsi (1), Backfat at last lumbar (1), Body weight (birth) (1), Bod…
14	ASGA0063175	rs80928344	47751439	C	0.02941	0	T	0.97059	1	0.941176	0.0588235	0	0	0	1	OSBP2, MORC2, SMTN, SELENOM, INPP5J, PLA2G3	Umbilical hernia (10), Fat androstenone level (4), Shear force at first peak (3), Creatinine level (2), Linoleic acid content (2), Loin muscle area (2), Percentage type I fibers (2), Percentage type IIb fibers (2), Right teat number (2), Abdominal fat weight (1), Average backfat thickness (1), Average instron (star probe) force (1), backfat above muscle dorsi (1), Backfat at last lumbar (1), Body…
14	ASGA0063179	rs80791026	47956312	G	0.09559	0	A	0.90441	1	0.808824	0.191176	0	0.0434783	0.173913	0.782609	MORC2, SMTN, SELENOM, INPP5J, PLA2G3, RNF185, LIMK2, PIK3IP1, PATZ1, DRG1	Fat androstenone level (4), Umbilical hernia (4), Shear force at first peak (3), Creatinine level (2), Linoleic acid content (2), Loin muscle area (2), Percentage type I fibers (2), Percentage type IIb fibers (2), Right teat number (2), Abdominal fat weight (1), Age at puberty (1), Average backfat thickness (1), Average instron (star probe) force (1), backfat above muscle dorsi (1), Backfat at la…
14	MARC0061666	rs80795748	47976511	C	0.02206	0	T	0.97794	1	0.955882	0.0441176	0	0.0434783	0.173913	0.782609	MORC2, SMTN, SELENOM, INPP5J, PLA2G3, RNF185, LIMK2, PIK3IP1, PATZ1, DRG1, EIF4ENIF1	Fat androstenone level (4), Umbilical hernia (4), Shear force at first peak (3), Creatinine level (2), Linoleic acid content (2), Loin muscle area (2), Percentage type I fibers (2), Percentage type IIb fibers (2), Right teat number (2), Abdominal fat weight (1), Age at puberty (1), Average backfat thickness (1), Average instron (star probe) force (1), backfat above muscle dorsi (1), Backfat at la…
14	ASGA0063185	rs80872295	48046775	C	0.2647	0	T	0.7353	1	0.573529	0.323529	0.102941	0	0	1	SMTN, SELENOM, INPP5J, PLA2G3, RNF185, LIMK2, PIK3IP1, PATZ1, DRG1, EIF4ENIF1, SFI1	Fat androstenone level (4), Linoleic acid content (3), Shear force at first peak (3), Creatinine level (2), Loin muscle area (2), Percentage type I fibers (2), Percentage type IIb fibers (2), Right teat number (2), Umbilical hernia (2), Abdominal fat weight (1), Age at puberty (1), Average backfat thickness (1), Average instron (star probe) force (1), backfat above muscle dorsi (1), Backfat at la…
14	ASGA0063192	rs80853178	48222800	C	0.03676	0	T	0.96324	1	0.926471	0.0735294	0	0.0434783	0.347826	0.608696	LIMK2, PIK3IP1, PATZ1, DRG1, EIF4ENIF1, SFI1, PISD, PRR14L	Fat androstenone level (4), Linoleic acid content (3), Shear force at first peak (3), Creatinine level (2), Loin muscle area (2), Percentage type I fibers (2), Percentage type IIb fibers (2), Platelet count (2), Abdominal fat weight (1), Average backfat thickness (1), Average instron (star probe) force (1), backfat above muscle dorsi (1), Backfat at last lumbar (1), Body weight (birth) (1), Body …
14	ASGA0063217	rs80928428	49288281	G	0.375	0	A	0.625	1	0.397059	0.455882	0.147059	0	0	1	RSPH14, GNAZ, RAB36, BCR, SPECC1L, ADORA2A	Fat androstenone level (4), Linoleic acid content (3), Shear force at first peak (3), Creatinine level (2), Loin muscle area (2), Percentage type I fibers (2), Percentage type IIb fibers (2), Abdominal fat weight (1), Average backfat thickness (1), Average instron (star probe) force (1), backfat above muscle dorsi (1), Backfat at last lumbar (1), Body weight (birth) (1), Body weight (1), C3c conc…
14	ALGA0077711	rs80873551	58501164	T	0.007353	0	C	0.992647	1	0.985294	0.0147059	0	0.0869565	0.391304	0.521739	SIPA1L2, DISC1	Fat androstenone level (4), Shear force at first peak (3), Creatinine level (2), Linoleic acid content (2), Loin muscle area (2), Percentage type I fibers (2), Percentage type IIb fibers (2), Abdominal fat weight (1), Average backfat thickness (1), Average instron (star probe) force (1), backfat above muscle dorsi (1), Backfat at last lumbar (1), Body weight (34 weeks) (1), Body weight (birth) (1…
14	ALGA0077832	rs80925913	60757776	T	0.01471	0.5	C	0.98529	0.5	0.970588	0.0294118	0	0.227273	0.545455	0.227273	RHOU, ZNF37A, ZNF33B, ZNF25	Fat androstenone level (4), Shear force at first peak (3), Cervical vertebra length (2), Creatinine level (2), Linoleic acid content (2), Loin muscle area (2), Percentage type I fibers (2), Percentage type IIb fibers (2), Abdominal fat weight (1), Arachidic acid content (1), Average backfat thickness (1), Average instron (star probe) force (1), backfat above muscle dorsi (1), Backfat at last lumb…
14	ASGA0063771	rs80806472	62690545	A	0.2794	0	G	0.7206	1	0.514706	0.411765	0.0735294	0	0	1	PHYHIPL, FAM13C	Fat androstenone level (4), Intramuscular fat content (3), Shear force at first peak (3), Cervical vertebra length (2), Creatinine level (2), Loin muscle area (2), Percentage type I fibers (2), Percentage type IIb fibers (2), Abdominal fat weight (1), Average instron (star probe) force (1), backfat above muscle dorsi (1), Backfat at last lumbar (1), Body weight (birth) (1), Body weight (1), C3c c…
14	ALGA0078452	rs80982471	70389565	A	0.04412	0	G	0.95588	1	0.911765	0.0882353	0	0	0.478261	0.521739	CTNNA3, LRRTM3	Fat androstenone level (4), Percentage type I fibers (3), Shear force at first peak (3), Cervical vertebra length (2), Creatinine level (2), Percentage type IIb fibers (2), Abdominal fat weight (1), Average instron (star probe) force (1), backfat above muscle dorsi (1), Body weight (birth) (1), Body weight (1), C3c concentration (1), Calcium level (1), Carcass weight (hot) (1), Daily feed intake …
14	MARC0069902	rs80892283	71838418	C	0.05147	0	T	0.94853	1	0.897059	0.102941	0	0	0.478261	0.521739	SLC25A16, TET1, CCAR1, STOX1, DDX50	Fat androstenone level (4), Lymphocyte number (3), Percentage type I fibers (3), Shear force at first peak (3), Cervical vertebra length (2), Creatinine level (2), Percentage type IIb fibers (2), Thoracic vertebra number (2), Abdominal fat weight (1), Average instron (star probe) force (1), backfat above muscle dorsi (1), Body weight (birth) (1), Body weight (1), C3c concentration (1), Calcium le…
14	DIAS0002104	rs80806783	71887585	A	0.05147	0	G	0.94853	1	0.897059	0.102941	0	0	0.478261	0.521739	TET1, CCAR1, STOX1, DDX50, DDX21, KIF1BP	Fat androstenone level (4), Lymphocyte number (4), Percentage type I fibers (3), Shear force at first peak (3), Cervical vertebra length (2), Creatinine level (2), Percentage type IIb fibers (2), Thoracic vertebra number (2), Abdominal fat weight (1), Average instron (star probe) force (1), backfat above muscle dorsi (1), Body weight (birth) (1), Body weight (1), C3c concentration (1), Calcium le…
14	INRA0044654	rs337309888	71975247	T	0.05147	0	G	0.94853	1	0.897059	0.102941	0	0	0.5	0.5	TET1, CCAR1, STOX1, DDX50, DDX21, KIF1BP	Fat androstenone level (4), Lymphocyte number (4), Percentage type I fibers (3), Shear force at first peak (3), Cervical vertebra length (2), Creatinine level (2), Percentage type IIb fibers (2), Thoracic vertebra number (2), Abdominal fat weight (1), Average instron (star probe) force (1), backfat above muscle dorsi (1), Body weight (birth) (1), Body weight (1), C3c concentration (1), Calcium le…
14	ASGA0064202	rs80784829	72010321	C	0.05147	0	T	0.94853	1	0.897059	0.102941	0	0	0.478261	0.521739	TET1, CCAR1, STOX1, DDX50, DDX21, KIF1BP, SRGN	Fat androstenone level (4), Lymphocyte number (4), Percentage type I fibers (3), Shear force at first peak (3), Cervical vertebra length (2), Creatinine level (2), Percentage type IIb fibers (2), Thoracic vertebra number (2), Abdominal fat weight (1), Average instron (star probe) force (1), backfat above muscle dorsi (1), Body weight (birth) (1), Body weight (1), C3c concentration (1), Calcium le…
14	ASGA0064204	rs80939721	72049542	T	0.05147	0	C	0.94853	1	0.897059	0.102941	0	0	0.478261	0.521739	CCAR1, STOX1, DDX50, DDX21, KIF1BP, SRGN, VPS26A, SUPV3L1	Fat androstenone level (4), Lymphocyte number (4), Percentage type I fibers (3), Shear force at first peak (3), Cervical vertebra length (2), Creatinine level (2), Percentage type IIb fibers (2), Thoracic vertebra number (2), Abdominal fat weight (1), Average instron (star probe) force (1), backfat above muscle dorsi (1), Body weight (birth) (1), Body weight (1), C3c concentration (1), Calcium le…
14	ALGA0078523	rs80929206	72327890	A	0.08824	0	G	0.91176	1	0.823529	0.176471	0	0	0.217391	0.782609	SRGN, VPS26A, SUPV3L1, HKDC1, HK1, TACR2, TSPAN15	Fat androstenone level (4), Percentage type I fibers (3), Shear force at first peak (3), Cervical vertebra length (2), Creatinine level (2), Percentage type IIb fibers (2), Abdominal fat weight (1), Average instron (star probe) force (1), backfat above muscle dorsi (1), Body weight (birth) (1), Body weight (1), C3c concentration (1), Calcium level (1), Carcass weight (hot) (1), Daily feed intake …
14	MARC0013889	rs80784527	72454386	A	0.08824	0	G	0.91176	1	0.823529	0.176471	0	0	0.136364	0.863636	SUPV3L1, HKDC1, HK1, TACR2, TSPAN15, NEUROG3, C14H10orf35	Fat androstenone level (4), Percentage type I fibers (3), Shear force at first peak (3), Cervical vertebra length (2), Creatinine level (2), Lymphocyte number (2), Percentage type IIb fibers (2), Abdominal fat weight (1), Average instron (star probe) force (1), backfat above muscle dorsi (1), Body weight (birth) (1), Body weight (1), C3c concentration (1), Calcium level (1), Carcass weight (hot) …
14	ASGA0064211	rs80953180	72469714	A	0.05147	0	G	0.94853	1	0.897059	0.102941	0	0	0.130435	0.869565	SUPV3L1, HKDC1, HK1, TACR2, TSPAN15, NEUROG3, C14H10orf35	Fat androstenone level (4), Percentage type I fibers (3), Shear force at first peak (3), Cervical vertebra length (2), Creatinine level (2), Lymphocyte number (2), Percentage type IIb fibers (2), Abdominal fat weight (1), Average instron (star probe) force (1), backfat above muscle dorsi (1), Body weight (birth) (1), Body weight (1), C3c concentration (1), Calcium level (1), Carcass weight (hot) …
14	ALGA0078623	rs80786019	75351353	A	0.02941	0	C	0.97059	1	0.941176	0.0588235	0	0.105263	0.315789	0.578947	DNAJB12, MICU1, MCU	Fat androstenone level (4), Percentage type I fibers (3), Percentage type IIb fibers (3), Shear force at first peak (3), Cervical vertebra length (2), Creatinine level (2), Abdominal fat weight (1), Average instron (star probe) force (1), backfat above muscle dorsi (1), Body weight (birth) (1), Body weight (1), C3c concentration (1), Calcium level (1), Carcass weight (hot) (1), Daily feed intake …
14	ASGA0064288	rs80968726	75632971	C	0.03676	0	T	0.96324	1	0.926471	0.0735294	0	0.0869565	0.26087	0.652174	MCU, OIT3, PLA2G12B, P4HA1	Fat androstenone level (4), Percentage type I fibers (3), Percentage type IIb fibers (3), Shear force at first peak (3), Cervical vertebra length (2), Creatinine level (2), Abdominal fat weight (1), Average instron (star probe) force (1), backfat above muscle dorsi (1), Body weight (birth) (1), Body weight (1), C3c concentration (1), Calcium level (1), Carcass weight (hot) (1), Daily feed intake …
14	ALGA0078644	rs80830113	75735550	A	0.1343	0	G	0.8657	1	0.776119	0.179104	0.0447761	0	0	1	MCU, OIT3, PLA2G12B, P4HA1	Fat androstenone level (4), Percentage type I fibers (3), Percentage type IIb fibers (3), Shear force at first peak (3), Cervical vertebra length (2), Creatinine level (2), Abdominal fat weight (1), Average instron (star probe) force (1), backfat above muscle dorsi (1), Body weight (birth) (1), Body weight (1), C3c concentration (1), Calcium level (1), Carcass weight (hot) (1), Daily feed intake …
14	ASGA0064967	rs80961472	77716359	C	0.1765	0	A	0.8235	1	0.705882	0.235294	0.0588235	0	0.304348	0.695652	KAT6B, DUPD1, DUSP13, SAMD8, VDAC2, COMTD1	Fat androstenone level (4), Percentage type I fibers (3), Percentage type IIb fibers (3), Shear force at first peak (3), Cervical vertebra length (2), Creatinine level (2), Abdominal fat weight (1), Average instron (star probe) force (1), backfat above muscle dorsi (1), Body weight (birth) (1), Body weight (1), C3c concentration (1), Calcium level (1), Carcass weight (hot) (1), Daily feed intake …
14	MARC0094819	rs80887545	80574645	G	0.08088	0	A	0.91912	1	0.838235	0.161765	0	0	0.304348	0.695652	DLG5, POLR3A, RPS24	Fat androstenone level (4), Loin muscle area (3), Percentage type I fibers (3), Percentage type IIb fibers (3), Shear force at first peak (3), Body weight (birth) (2), Cervical vertebra length (2), Creatinine level (2), Abdominal fat weight (1), Average instron (star probe) force (1), backfat above muscle dorsi (1), Body weight (1), C3c concentration (1), Calcium level (1), Carcass weight (hot) (…
14	M1GA0018867	rs80983580	81218453	T	0.08088	0	G	0.91912	1	0.838235	0.161765	0	0	0.173913	0.826087	--	Fat androstenone level (4), Loin muscle area (3), Percentage type I fibers (3), Percentage type IIb fibers (3), Shear force at first peak (3), Cervical vertebra length (2), Creatinine level (2), Abdominal fat weight (1), Average instron (star probe) force (1), backfat above muscle dorsi (1), Body weight (birth) (1), Body weight (1), C3c concentration (1), Calcium level (1), Carcass weight (hot) (…
14	DRGA0014120	rs344212156	81759878	T	0.02206	0	C	0.97794	1	0.955882	0.0441176	0	0.238095	0.285714	0.47619	ZMIZ1, PPIF, ZCCHC24, ANXA11, PLAC9, TMEM254	Fat androstenone level (4), Adipocyte diameter (3), Percentage type I fibers (3), Percentage type IIb fibers (3), Shear force at first peak (3), Backfat at last rib (2), Carcass length (2), Cervical vertebra length (2), Creatinine level (2), Dressing percentage (2), Ham percentage (2), Ham weight (2), Loin muscle area (2), Salmonella count in liver and spleen (2), Salmonella count in liver (2), A…
14	ASGA0064562	rs80872609	81779219	T	0.007353	0.4348	C	0.992647	0.5652	0.985294	0.0147059	0	0.304348	0.521739	0.173913	ZMIZ1, PPIF, ZCCHC24, ANXA11, PLAC9, TMEM254	Fat androstenone level (4), Adipocyte diameter (3), Percentage type I fibers (3), Percentage type IIb fibers (3), Shear force at first peak (3), Backfat at last rib (2), Carcass length (2), Cervical vertebra length (2), Creatinine level (2), Dressing percentage (2), Ham percentage (2), Ham weight (2), Loin muscle area (2), Salmonella count in liver and spleen (2), Salmonella count in liver (2), A…
14	ALGA0079001	rs80939012	81831892	C	0.08824	0	T	0.91176	1	0.823529	0.176471	0	0.0434783	0.173913	0.782609	ZMIZ1, PPIF, ZCCHC24, ANXA11, PLAC9, TMEM254	Fat androstenone level (4), Adipocyte diameter (3), Percentage type I fibers (3), Percentage type IIb fibers (3), Shear force at first peak (3), Backfat at last rib (2), Carcass length (2), Cervical vertebra length (2), Creatinine level (2), Dressing percentage (2), Ham percentage (2), Ham weight (2), Loin muscle area (2), Salmonella count in liver and spleen (2), Salmonella count in liver (2), A…
14	INRA0045045	rs329072581	83515328	T	0.1103	0	G	0.8897	1	0.794118	0.191176	0.0147059	0	0.130435	0.869565	NRG3	Residual feed intake (17), Fat androstenone level (4), Adipocyte diameter (3), Percentage type I fibers (3), Shear force at first peak (3), Backfat at last rib (2), Carcass length (2), Cervical vertebra length (2), Creatinine level (2), Ham percentage (2), Ham weight (2), Loin muscle area (2), Percentage type IIb fibers (2), Abdominal fat weight (1), Average backfat thickness (1), Average daily g…
14	ASGA0064607	rs80849115	83745784	A	0.01471	0.1957	G	0.98529	0.8043	0.970588	0.0294118	0	0.608696	0.391304	0	NRG3	Residual feed intake (17), Fat androstenone level (4), Adipocyte diameter (3), Percentage type I fibers (3), Shear force at first peak (3), Backfat at last rib (2), C3c concentration (2), Carcass length (2), Cervical vertebra length (2), Creatinine level (2), Ham percentage (2), Ham weight (2), Loin muscle area (2), Percentage type IIb fibers (2), Abdominal fat weight (1), Average backfat thickne…
14	ALGA0079061	rs80872717	83772578	A	0.05147	0	G	0.94853	1	0.897059	0.102941	0	0.26087	0.391304	0.347826	NRG3	Residual feed intake (17), Fat androstenone level (4), Adipocyte diameter (3), Percentage type I fibers (3), Shear force at first peak (3), Backfat at last rib (2), C3c concentration (2), Carcass length (2), Cervical vertebra length (2), Creatinine level (2), Ham percentage (2), Ham weight (2), Loin muscle area (2), Percentage type IIb fibers (2), Abdominal fat weight (1), Average backfat thickne…
14	ASGA0064611	rs80897302	83799407	C	0.1838	0	T	0.8162	1	0.661765	0.308824	0.0294118	0.130435	0.391304	0.478261	NRG3	Residual feed intake (17), Fat androstenone level (4), Adipocyte diameter (3), Percentage type I fibers (3), Shear force at first peak (3), Backfat at last rib (2), C3c concentration (2), Carcass length (2), Cervical vertebra length (2), Creatinine level (2), Ham percentage (2), Ham weight (2), Loin muscle area (2), Percentage type IIb fibers (2), Abdominal fat weight (1), Average backfat thickne…
14	MARC0075372	rs80864815	83985696	T	0.03676	0.3043	C	0.96324	0.6957	0.926471	0.0735294	0	0.434783	0.521739	0.0434783	NRG3	Residual feed intake (17), Fat androstenone level (4), Adipocyte diameter (3), Percentage type I fibers (3), Shear force at first peak (3), Backfat at last rib (2), C3c concentration (2), Carcass length (2), Cervical vertebra length (2), Creatinine level (2), Ham percentage (2), Ham weight (2), Loin muscle area (2), Percentage type IIb fibers (2), Abdominal fat weight (1), Average backfat thickne…
14	MARC0002411	rs81223780	83997793	G	0.08824	0	A	0.91176	1	0.838235	0.147059	0.0147059	0	0.434783	0.565217	NRG3	Residual feed intake (17), Fat androstenone level (4), Adipocyte diameter (3), Percentage type I fibers (3), Shear force at first peak (3), Backfat at last rib (2), C3c concentration (2), Carcass length (2), Cervical vertebra length (2), Creatinine level (2), Ham percentage (2), Ham weight (2), Loin muscle area (2), Percentage type IIb fibers (2), Abdominal fat weight (1), Average backfat thickne…
14	MARC0007162	rs81243890	83999974	A	0.01471	0.1957	G	0.98529	0.8043	0.970588	0.0294118	0	0.608696	0.391304	0	NRG3	Residual feed intake (17), Fat androstenone level (4), Adipocyte diameter (3), Percentage type I fibers (3), Shear force at first peak (3), Backfat at last rib (2), C3c concentration (2), Carcass length (2), Cervical vertebra length (2), Creatinine level (2), Ham percentage (2), Ham weight (2), Loin muscle area (2), Percentage type IIb fibers (2), Abdominal fat weight (1), Average backfat thickne…
14	ALGA0079090	rs81451125	84042439	T	0.05147	0.3696	C	0.94853	0.6304	0.897059	0.102941	0	0.391304	0.478261	0.130435	NRG3	Residual feed intake (17), Fat androstenone level (4), Adipocyte diameter (3), Percentage type I fibers (3), Shear force at first peak (3), Backfat at last rib (2), C3c concentration (2), Carcass length (2), Cervical vertebra length (2), Creatinine level (2), Ham percentage (2), Ham weight (2), Loin muscle area (2), Percentage type IIb fibers (2), Abdominal fat weight (1), Average backfat thickne…
14	ALGA0079106	rs80985407	84221823	G	0.01471	0.1957	A	0.98529	0.8043	0.970588	0.0294118	0	0.608696	0.391304	0	NRG3	Residual feed intake (17), Fat androstenone level (4), Adipocyte diameter (3), Coping behavior (3), Percentage type I fibers (3), Shear force at first peak (3), Backfat at last rib (2), C3c concentration (2), Carcass length (2), Creatinine level (2), Ham percentage (2), Ham weight (2), Loin muscle area (2), Percentage type IIb fibers (2), Abdominal fat weight (1), Average backfat thickness (1), A…
14	MARC0008412	rs80838751	84250314	G	0.01471	0	A	0.98529	1	0.970588	0.0294118	0	0.173913	0.565217	0.26087	NRG3	Residual feed intake (17), Fat androstenone level (4), Adipocyte diameter (3), Coping behavior (3), Percentage type I fibers (3), Shear force at first peak (3), Backfat at last rib (2), C3c concentration (2), Carcass length (2), Creatinine level (2), Ham percentage (2), Ham weight (2), Loin muscle area (2), Percentage type IIb fibers (2), Abdominal fat weight (1), Average backfat thickness (1), A…
14	ASGA0065116	rs80854565	97018128	A	0.01471	0	G	0.98529	1	0.970588	0.0294118	0	0.217391	0.391304	0.391304	MBL2	Aspartate aminotransferase activity (14), Fat androstenone level (4), Adipocyte diameter (3), Percentage type I fibers (3), Shear force at first peak (3), Backfat at last rib (2), Carcass length (2), Ham percentage (2), Ham weight (2), Loin muscle area (2), Percentage type IIb fibers (2), Abdominal fat weight (1), Average backfat thickness (1), Average daily gain (1), Average instron (star probe)…
14	ALGA0079821	rs80895686	97967803	G	0.09559	0	T	0.90441	1	0.823529	0.161765	0.0147059	0	0.130435	0.869565	PRKG1, CSTF2T	Aspartate aminotransferase activity (14), Fat androstenone level (4), Adipocyte diameter (3), Percentage type I fibers (3), Shear force at first peak (3), Backfat at last rib (2), Carcass length (2), Ham percentage (2), Ham weight (2), Loin muscle area (2), Percentage type IIb fibers (2), Abdominal fat weight (1), Average backfat thickness (1), Average daily gain (1), Average instron (star probe)…
14	ASGA0065280	rs80996459	98727138	G	0.01471	0	A	0.98529	1	0.970588	0.0294118	0	0.0434783	0.347826	0.608696	PRKG1	Aspartate aminotransferase activity (14), Fat androstenone level (4), Adipocyte diameter (3), Backfat at last rib (3), Percentage type I fibers (3), Shear force at first peak (3), Carcass length (2), Daily feed intake (2), Ham percentage (2), Ham weight (2), Loin muscle area (2), Mean corpuscular hemoglobin content (2), Percentage type IIb fibers (2), Abdominal fat weight (1), Average backfat thi…
14	ALGA0080062	rs80792088	103264606	C	0.09559	0	A	0.90441	1	0.808824	0.191176	0	0	0.0434783	0.956522	HECTD2, PPP1R3C, TNKS2	Aspartate aminotransferase activity (14), Fat androstenone level (4), Adipocyte diameter (3), Backfat at last rib (3), Percentage type I fibers (3), Shear force at first peak (3), Carcass length (2), Coping behavior (2), Ham percentage (2), Ham weight (2), Loin muscle area (2), Percentage type IIb fibers (2), Abdominal fat weight (1), Average backfat thickness (1), Average daily gain (1), Average…
14	H3GA0041604	rs80813087	104637815	A	0	0.1087	G	1	0.8913	1	0	0	0.782609	0.217391	0	EXOC6, CYP26A1, MYOF	Aspartate aminotransferase activity (14), Fat androstenone level (4), Adipocyte diameter (3), Backfat at last rib (3), Percentage type I fibers (3), Shear force at first peak (3), Carcass length (2), Ham percentage (2), Ham weight (2), Loin muscle area (2), Meat color a* (2), Percentage type IIb fibers (2), Abdominal fat weight (1), Average backfat thickness (1), Average daily gain (1), Average i…
14	H3GA0041753	rs80848749	111454442	T	0.06618	0	C	0.93382	1	0.867647	0.132353	0	0	0.130435	0.869565	CYP2C33, CHUK, CWF19L1, PKD2L1, SCD, WNT8B, SEC31B, NDUFB8, HIF1AN	Saturated fatty acid content (41), Oleic acid content (38), Monounsaturated fatty acid content (37), Stearic acid content (36), Palmitic acid content (32), Palmitoleic acid content (32), Aspartate aminotransferase activity (14), Birth weight variability (7), Oleic acid to stearic acid ratio (7), Fat androstenone level (4), Adipocyte diameter (3), Average daily gain (3), Backfat at last rib (3), P…
14	ALGA0080554	rs80961520	111768740	A	0.01471	0.4565	G	0.98529	0.5435	0.970588	0.0294118	0	0.347826	0.391304	0.26087	WNT8B, SEC31B, NDUFB8, HIF1AN, PAX2	Saturated fatty acid content (60), Oleic acid content (57), Monounsaturated fatty acid content (56), Stearic acid content (54), Palmitic acid content (50), Palmitoleic acid content (50), Aspartate aminotransferase activity (14), Birth weight variability (7), Oleic acid to stearic acid ratio (7), Fatty acid thrombogenic index (5), Fat androstenone level (4), Adipocyte diameter (3), Backfat at last…
14	ALGA0080558	rs80854557	111798141	T	0.02206	0	C	0.97794	1	0.955882	0.0441176	0	0	0.217391	0.782609	SEC31B, NDUFB8, HIF1AN, PAX2	Saturated fatty acid content (64), Oleic acid content (61), Monounsaturated fatty acid content (60), Stearic acid content (58), Palmitic acid content (54), Palmitoleic acid content (54), Aspartate aminotransferase activity (14), Birth weight variability (7), Oleic acid to stearic acid ratio (7), Fatty acid thrombogenic index (5), Fat androstenone level (4), Adipocyte diameter (3), Backfat at last…
14	ALGA0081070	rs80996278	120507969	C	0.3162	0	T	0.6838	1	0.441176	0.485294	0.0735294	0	0	1	XPNPEP1, ADD3, MXI1	Aspartate aminotransferase activity (14), Fat androstenone level (4), Adipocyte diameter (3), Backfat at last rib (3), Shear force at first peak (3), Carcass length (2), Carcass weight (cold) (2), Ham percentage (2), Ham weight (2), Loin muscle area (2), Percentage type I fibers (2), Average backfat thickness (1), Average daily gain (1), Average instron (star probe) force (1), backfat above muscl…
14	ALGA0081164	rs80963224	122935134	G	0.03676	0	T	0.96324	1	0.926471	0.0735294	0	0	0.130435	0.869565	ACSL5, ZDHHC6, VTI1A	Aspartate aminotransferase activity (14), Fat androstenone level (4), Adipocyte diameter (3), Backfat at last rib (3), Shear force at first peak (3), Carcass length (2), Carcass weight (cold) (2), Ham percentage (2), Ham weight (2), Loin muscle area (2), Percentage type I fibers (2), Average backfat thickness (1), Average daily gain (1), Average instron (star probe) force (1), backfat above muscl…
14	ASGA0066177	rs80996084	123214577	T	0.3235	0	C	0.6765	1	0.441176	0.470588	0.0882353	0	0	1	VTI1A, TCF7L2	Aspartate aminotransferase activity (14), Fat androstenone level (4), Adipocyte diameter (3), Backfat at last rib (3), Shear force at first peak (3), Carcass length (2), Carcass weight (cold) (2), Ham percentage (2), Ham weight (2), Loin muscle area (2), Percentage type I fibers (2), Age at puberty (1), Average backfat thickness (1), Average daily gain (1), Average instron (star probe) force (1),…
14	H3GA0042103	rs80885716	123318264	C	0.3309	0	T	0.6691	1	0.470588	0.397059	0.132353	0	0	1	VTI1A, TCF7L2	Aspartate aminotransferase activity (14), Fat androstenone level (4), Adipocyte diameter (3), Backfat at last rib (3), Shear force at first peak (3), Carcass length (2), Carcass weight (cold) (2), Ham percentage (2), Ham weight (2), Loin muscle area (2), Number of visits to feeder per day (2), Percentage type I fibers (2), Age at puberty (1), Average backfat thickness (1), Average daily gain (1),…
14	ALGA0081245	rs80982137	124676672	C	0.2132	0	T	0.7868	1	0.588235	0.397059	0.0147059	0	0.26087	0.73913	CCDC186, TDRD1, VWA2, AFAP1L2, ABLIM1	Aspartate aminotransferase activity (14), Fat androstenone level (4), Adipocyte diameter (3), Backfat at last rib (3), Shear force at first peak (3), Carcass length (2), Carcass weight (cold) (2), Ham percentage (2), Ham weight (2), Loin muscle area (2), Percentage type I fibers (2), Average backfat thickness (1), Average daily gain (1), Average instron (star probe) force (1), backfat above muscl…
14	INRA0046870	rs342098639	125906500	G	0.1544	0	A	0.8456	1	0.705882	0.279412	0.0147059	0.0434783	0.434783	0.521739	ATRNL1	Aspartate aminotransferase activity (14), Fat androstenone level (4), Adipocyte diameter (3), Backfat at last rib (3), Shear force at first peak (3), Carcass length (2), Carcass weight (cold) (2), Ham percentage (2), Ham weight (2), Loin muscle area (2), Percentage type I fibers (2), Average backfat thickness (1), Average daily gain (1), Average instron (star probe) force (1), backfat above muscl…
14	ASGA0066298	rs80953732	126288515	T	0.02941	0	C	0.97059	1	0.941176	0.0588235	0	0.0869565	0.434783	0.478261	ATRNL1, GFRA1	Aspartate aminotransferase activity (14), Fat androstenone level (4), Adipocyte diameter (3), Backfat at last rib (3), Shear force at first peak (3), Carcass length (2), Carcass weight (cold) (2), Ham percentage (2), Ham weight (2), Loin muscle area (2), Percentage type I fibers (2), Average backfat thickness (1), Average daily gain (1), Average instron (star probe) force (1), backfat above muscl…
14	ALGA0081351	rs80796596	127266590	C	0.05147	0	T	0.94853	1	0.897059	0.102941	0	0.173913	0.347826	0.478261	SHTN1, VAX1, KCNK18, SLC18A2, PDZD8	Aspartate aminotransferase activity (14), Fat androstenone level (4), Adipocyte diameter (3), Backfat at last rib (3), Shear force at first peak (3), Carcass length (2), Carcass weight (cold) (2), Ham percentage (2), Ham weight (2), Loin muscle area (2), Percentage type I fibers (2), Age at puberty (1), Arachidic acid content (1), Average backfat thickness (1), Average daily gain (1), Average ins…
14	ASGA0066434	rs80876101	132601975	T	0.4338	0.08696	C	0.5662	0.91304	0.294118	0.544118	0.161765	0.826087	0.173913	0	FAM24B, PSTK, IKZF5, ACADSB, HMX3, HMX2, BUB3	Aspartate aminotransferase activity (14), Loin muscle area (3), Oleic acid content (3), Shear force at first peak (3), Shear force (3), Estimated carcass lean content (2), Melting point (2), pH 24 hr post-mortem (loin) (2), androstenone sensory panel (1), Backfat at last rib (1), Body weight (birth) (1), Carcass weight (cold) (1), Fat-cuts percentage (1), Fat protein content (1), Granular leukocy…
14	ALGA0081620	rs80828455	133454942	T	0.3824	0	C	0.6176	1	0.382353	0.470588	0.147059	1	0	0	CPXM2, CHST15	Aspartate aminotransferase activity (14), Loin muscle area (3), Oleic acid content (3), Shear force at first peak (3), Shear force (3), Estimated carcass lean content (2), Melting point (2), pH 24 hr post-mortem (loin) (2), androstenone sensory panel (1), Backfat at last rib (1), Body weight (birth) (1), Carcass weight (cold) (1), Fat-cuts percentage (1), Fat protein content (1), Granular leukocy…
14	ALGA0081626	rs80805882	133512295	C	0.4853	0.3043	T	0.5147	0.6957	0.220588	0.588235	0.191176	0.478261	0.434783	0.0869565	CPXM2, CHST15	Aspartate aminotransferase activity (14), Loin muscle area (3), Oleic acid content (3), Shear force at first peak (3), Shear force (3), Estimated carcass lean content (2), Melting point (2), pH 24 hr post-mortem (loin) (2), androstenone sensory panel (1), Backfat at last rib (1), Body weight (birth) (1), Carcass weight (cold) (1), Fat-cuts percentage (1), Fat protein content (1), Granular leukocy…
14	ALGA0081646	rs80875818	133572291	T	0.2279	0.08696	C	0.7721	0.91304	0.573529	0.397059	0.0294118	0.826087	0.173913	0	CPXM2, CHST15	Aspartate aminotransferase activity (14), Loin muscle area (3), Oleic acid content (3), Shear force at first peak (3), Shear force (3), Estimated carcass lean content (2), Melting point (2), pH 24 hr post-mortem (loin) (2), androstenone sensory panel (1), Backfat at last rib (1), Body weight (birth) (1), Carcass weight (cold) (1), Fat-cuts percentage (1), Fat protein content (1), Granular leukocy…
14	ALGA0081712	rs80920329	134772687	T	0.04412	0	C	0.95588	1	0.911765	0.0882353	0	0.130435	0.347826	0.521739	--	Aspartate aminotransferase activity (14), Loin muscle area (3), Oleic acid content (3), Shear force at first peak (3), Shear force (3), Estimated carcass lean content (2), Melting point (2), pH 24 hr post-mortem (loin) (2), androstenone sensory panel (1), Backfat at last rib (1), Body weight (birth) (1), Carcass weight (cold) (1), Fat-cuts percentage (1), Fat protein content (1), Ham fat thicknes…
14	ASGA0067593	rs80792424	145924932	A	0.2574	0	G	0.7426	1	0.544118	0.397059	0.0588235	0	0	1	--	Loin muscle area (3), Shear force at first peak (3), Belly weight (2), Estimated carcass lean content (2), Shear force (2), androstenone sensory panel (1), Body weight (birth) (1), Diameter of type IIa muscle fibers (1), Diameter of type IIb muscle fibers (1), Fat-cuts percentage (1), Lactate level (1), Loin muscle depth (1), Loin weight (1), Meat color L* (1), Meat color OPTO (1), Number of musc…
14	ASGA0067689	rs80829430	146793391	A	0.3456	0	G	0.6544	1	0.382353	0.544118	0.0735294	0	0	1	--	Loin muscle area (3), Shear force at first peak (3), Belly weight (2), Estimated carcass lean content (2), Shear force (2), androstenone sensory panel (1), Body weight (birth) (1), Diameter of type IIa muscle fibers (1), Diameter of type IIb muscle fibers (1), Estrone laboratory (1), Fat-cuts percentage (1), Gait score (hind) (1), Lactate level (1), Loin muscle depth (1), Loin weight (1), Meat co…
14	ALGA0082915	rs80930857	146908519	C	0.04412	0	T	0.95588	1	0.911765	0.0882353	0	0	0.304348	0.695652	--	Loin muscle area (3), Shear force at first peak (3), Belly weight (2), Estimated carcass lean content (2), Shear force (2), androstenone sensory panel (1), Body weight (birth) (1), Diameter of type IIa muscle fibers (1), Diameter of type IIb muscle fibers (1), Estrone laboratory (1), Fat-cuts percentage (1), Gait score (hind) (1), Lactate level (1), Loin muscle depth (1), Loin weight (1), Meat co…
14	ALGA0083290	rs81450199	151265965	C	0.4632	0	A	0.5368	1	0.308824	0.455882	0.235294	0	0	1	--	Loin muscle area (3), Belly weight (2), Estimated carcass lean content (2), Shear force (2), Body weight (birth) (1), Diameter of type IIa muscle fibers (1), Diameter of type IIb muscle fibers (1), Loin muscle depth (1), Loin weight (1), Meat color OPTO (1), Number of muscle fibers per unit area (1), pH 24 hr post mortem (ham) (1), Reflectance value (1), Thawing loss (1), Toll-like receptor 9 lev…
15	ALGA0106591	rs81334120	16087823	T	0.2941	0	C	0.7059	1	0.514706	0.382353	0.102941	0	0.0869565	0.913043	MCM6, LCT, UBXN4, R3HDM1	Shear force (3), Backfat at tenth rib (1), Backfat between 6th and 7th ribs (1), C3c concentration (1), chew score (1), Cooking loss (1), Corpus luteum number (1), Hind feet conformation (1), Hind leg conformation (1), Insulin-like growth factor 1 level (1), Intestinal fat weight (1), Meat color score (1), pH 24 hr post-mortem (loin) (1), pH 24 hr post mortem (ham) (1)
15	ASGA0084556	rs81343963	23446469	C	0.007353	0	A	0.992647	1	0.985294	0.0147059	0	0.130435	0.347826	0.521739	DDX18, CCDC93	Average backfat thickness (1), Backfat at tenth rib (1), Backfat between 6th and 7th ribs (1), C3c concentration (1), Corpus luteum number (1), Hind feet conformation (1), Hind leg conformation (1), Intestinal fat weight (1), Juiciness score (1), Palmitic acid content (1), Percentage type I fibers (1), pH 24 hr post-mortem (loin) (1), pH 24 hr post mortem (ham) (1), Saturated fatty acid content (…
15	ALGA0084558	rs81002751	31743477	T	0.09559	0.5	C	0.90441	0.5	0.808824	0.191176	0	0.217391	0.565217	0.217391	TMEM177, CFAP221, SCTR, TMEM37	Average backfat thickness (2), Backfat at tenth rib (2), Dressing percentage (2), Loin muscle area (2), Backfat at last rib (1), Backfat between 6th and 7th ribs (1), Body weight (birth) (1), C3c concentration (1), Corpus luteum number (1), Creatinine level (1), Dressing - Ham over carcass (1), Intestinal fat weight (1), Juiciness score (1), Lean meat percentage (1), Number of stillborn (1), Palm…
15	ALGA0108788	rs81336750	42523150	C	0.3603	0	T	0.6397	1	0.382353	0.514706	0.102941	0	0	1	--	Loin muscle area (4), Average backfat thickness (2), Backfat at tenth rib (2), Dressing percentage (2), Lean meat percentage (2), pH 24 hr post-mortem (loin) (2), pH for Semimembranosus (2), Backfat between 6th and 7th ribs (1), Body weight (weaning) (1), Conductivity 24 hours postmortem (loin) (1), Corpus luteum number (1), Creatinine level (1), Diameter of giant fibers (1), Diameter of type I m…
15	ASGA0069398	rs80826880	42771206	A	0.01471	0	G	0.98529	1	0.970588	0.0294118	0	0.130435	0.434783	0.434783	--	Loin muscle area (4), Average backfat thickness (2), Backfat at tenth rib (2), Dressing percentage (2), Lean meat percentage (2), pH 24 hr post-mortem (loin) (2), pH for Semimembranosus (2), Backfat between 6th and 7th ribs (1), Body weight (weaning) (1), Conductivity 24 hours postmortem (loin) (1), Corpus luteum number (1), Creatinine level (1), Diameter of giant fibers (1), Diameter of type I m…
15	ASGA0069420	rs80972663	48738506	G	0.01471	0	A	0.98529	1	0.970588	0.0294118	0	0.0869565	0.391304	0.521739	RAB11FIP1, BRF2, ADGRA2, PLPBP, ERLIN2, ZNF703	Lean meat percentage (4), Loin muscle area (4), Dressing percentage (3), Average backfat thickness (2), Backfat at tenth rib (2), pH 24 hr post-mortem (loin) (2), pH for Semimembranosus (2), Shear force (2), tenderness score (2), Backfat at first rib (1), Backfat between 6th and 7th ribs (1), Body weight (weaning) (1), Conductivity 24 hours postmortem (loin) (1), Corpus luteum number (1), Creatin…
15	MARC0053531	rs81244466	65014590	G	0.04412	0	A	0.95588	1	0.926471	0.0588235	0.0147059	0.130435	0.26087	0.608696	ACVR1, CCDC148, UPP2	Lean meat percentage (4), pH 24 hr post-mortem (loin) (4), Dressing percentage (3), Loin muscle area (3), Backfat at tenth rib (2), Corpus luteum number (2), pH for Semimembranosus (2), Shear force (2), tenderness score (2), Average backfat thickness (1), Backfat at first rib (1), Backfat between 6th and 7th ribs (1), Body weight (weaning) (1), CD4-positive/CD8-positive leukocyte ratio (1), Condu…
15	ALGA0085682	rs81453343	66409291	A	0.125	0	C	0.875	1	0.794118	0.161765	0.0441176	0.0434783	0.347826	0.608696	WDSUB1, BAZ2B	pH 24 hr post-mortem (loin) (4), Lean meat percentage (3), Loin muscle area (3), Backfat at tenth rib (2), Corpus luteum number (2), pH for Semimembranosus (2), Shear force (2), tenderness score (2), Average backfat thickness (1), Backfat at first rib (1), Backfat between 6th and 7th ribs (1), Body weight (weaning) (1), CD4-positive/CD8-positive leukocyte ratio (1), Conductivity 24 hours postmort…
15	ALGA0085725	rs81001444	69615988	A	0.05882	0	G	0.94118	1	0.882353	0.117647	0	0.0434783	0.478261	0.478261	KCNH7	pH 24 hr post-mortem (loin) (4), Lean meat percentage (3), Loin muscle area (3), Backfat at tenth rib (2), Corpus luteum number (2), pH for Semimembranosus (2), Shear force (2), tenderness score (2), Average backfat thickness (1), Backfat at first rib (1), Backfat between 6th and 7th ribs (1), Body weight (weaning) (1), CD4-positive/CD8-positive leukocyte ratio (1), Conductivity 24 hours postmort…
15	H3GA0044550	rs80852223	86620801	C	0.1618	0	T	0.8382	1	0.705882	0.264706	0.0294118	0.0434783	0.0869565	0.869565	UBE2E3	pH 24 hr post-mortem (loin) (4), Backfat at tenth rib (3), Lean meat percentage (3), Loin muscle area (3), Average daily gain (2), Backfat at first rib (2), Corpus luteum number (2), Meat color-a (2), pH for Semimembranosus (2), Shear force (2), tenderness score (2), Average backfat thickness (1), Backfat between 6th and 7th ribs (1), Body weight (weaning) (1), CD4-positive/CD8-positive leukocyte…
15	INRA0049834	rs319786064	95560399	A	0.4926	0	G	0.5074	1	0.25	0.514706	0.235294	0	0.0869565	0.913043	GLS, STAT1, STAT4	pH 24 hr post-mortem (loin) (5), Backfat at tenth rib (3), Intramuscular fat content (3), Lean meat percentage (3), Average daily gain (2), Backfat at first rib (2), Corpus luteum number (2), Loin muscle area (2), Meat color-a (2), pH for Semimembranosus (2), Shear force (2), Abdominal fat weight (1), Average backfat thickness (1), Average glycogen (1), Backfat between 6th and 7th ribs (1), Body …
15	ALGA0086775	rs81454331	123273726	C	0.1765	0	T	0.8235	1	0.691176	0.264706	0.0441176	0	0.26087	0.73913	EPHA4	Coping behavior (9), pH 24 hr post-mortem (loin) (5), Backfat at tenth rib (3), Lean meat percentage (3), Average daily gain (2), Average glycogen (2), Backfat at first rib (2), Corpus luteum number (2), Loin muscle area (2), Meat color-a (2), Meat color-L (2), Meat color score (2), muscle protein percentage (2), pH 24 hr post mortem (ham) (2), pH for Semimembranosus (2), Abdominal fat weight (1)…
15	ALGA0086892	rs81454413	128437644	T	0.4265	0.2609	C	0.5735	0.7391	0.323529	0.5	0.176471	0.652174	0.173913	0.173913	IRS1, RHBDD1, COL4A4, COL4A3	pH 24 hr post-mortem (loin) (6), tenderness score (5), Backfat at tenth rib (4), Average glycogen (3), Corpus luteum number (3), Hind leg conformation (3), Lean meat percentage (3), Meat color-L (3), Shear force (3), Average daily gain (2), Cooking loss (2), Ear weight (2), Meat color score (2), muscle protein percentage (2), pH 24 hr post mortem (ham) (2), pH for Semimembranosus (2), 1h-48h pH d…
15	MARC0047787	rs81239372	128462408	C	0.3529	0.1304	T	0.6471	0.8696	0.441176	0.411765	0.147059	0.782609	0.173913	0.0434783	IRS1, RHBDD1, COL4A4, COL4A3	pH 24 hr post-mortem (loin) (6), tenderness score (5), Backfat at tenth rib (4), Average glycogen (3), Corpus luteum number (3), Hind leg conformation (3), Lean meat percentage (3), Meat color-L (3), Shear force (3), Average daily gain (2), Cooking loss (2), Ear weight (2), Meat color score (2), muscle protein percentage (2), pH 24 hr post mortem (ham) (2), pH for Semimembranosus (2), 1h-48h pH d…
15	ASGA0070446	rs80799067	128745215	G	0.4779	0	A	0.5221	1	0.279412	0.485294	0.235294	0	0.26087	0.73913	COL4A4, COL4A3, MFF, TM4SF20, AGFG1	pH 24 hr post-mortem (loin) (6), tenderness score (5), Backfat at tenth rib (4), Average glycogen (3), Corpus luteum number (3), Lean meat percentage (3), Meat color-L (3), Shear force (3), Average daily gain (2), Cooking loss (2), Ear weight (2), Meat color score (2), muscle protein percentage (2), pH 24 hr post mortem (ham) (2), pH for Semimembranosus (2), 1h-48h pH decline (1), Abdominal fat w…
15	ALGA0086901	rs81000382	128852546	A	0.4478	0.06522	G	0.5522	0.93478	0.343284	0.41791	0.238806	0.913043	0.0434783	0.0434783	COL4A3, MFF, TM4SF20, AGFG1	pH 24 hr post-mortem (loin) (6), tenderness score (5), Backfat at tenth rib (4), Average glycogen (3), Corpus luteum number (3), Lean meat percentage (3), Meat color-L (3), Shear force (3), Average daily gain (2), Cooking loss (2), Ear weight (2), Meat color score (2), muscle protein percentage (2), pH 24 hr post mortem (ham) (2), pH for Semimembranosus (2), 1h-48h pH decline (1), Abdominal fat w…
15	MARC0109222	rs81228340	129336635	G	0.4485	0.08696	T	0.5515	0.91304	0.294118	0.514706	0.191176	0.826087	0.173913	0	CCL20, DAW1, SPHKAP	pH 24 hr post-mortem (loin) (6), tenderness score (5), Backfat at tenth rib (4), Average glycogen (3), Corpus luteum number (3), Lean meat percentage (3), Meat color-L (3), Shear force (3), Average daily gain (2), Cooking loss (2), Ear weight (2), Meat color score (2), muscle protein percentage (2), pH 24 hr post mortem (ham) (2), pH for Semimembranosus (2), 1h-48h pH decline (1), Abdominal fat w…
15	ALGA0086921	rs80975018	129551075	C	0.4632	0	T	0.5368	1	0.294118	0.485294	0.220588	1	0	0	SPHKAP	pH 24 hr post-mortem (loin) (6), tenderness score (5), Backfat at tenth rib (4), Average glycogen (3), Corpus luteum number (3), Lean meat percentage (3), Meat color-L (3), Shear force (3), Average daily gain (2), Cooking loss (2), Ear weight (2), Meat color score (2), muscle protein percentage (2), pH 24 hr post mortem (ham) (2), pH for Semimembranosus (2), 1h-48h pH decline (1), Abdominal fat w…
15	ALGA0086930	rs81454450	129727652	A	0.1544	0.04348	C	0.8456	0.95652	0.720588	0.25	0.0294118	0.913043	0.0869565	0	--	pH 24 hr post-mortem (loin) (6), tenderness score (5), Backfat at tenth rib (4), Average glycogen (3), Corpus luteum number (3), Lean meat percentage (3), Meat color-L (3), Shear force (3), Average daily gain (2), Cooking loss (2), Ear weight (2), Meat color score (2), muscle protein percentage (2), pH 24 hr post mortem (ham) (2), pH for Semimembranosus (2), 1h-48h pH decline (1), Abdominal fat w…
15	SIRI0000158	rs337174015	129798767	G	0.3971	0.02174	A	0.6029	0.97826	0.397059	0.411765	0.191176	0.956522	0.0434783	0	--	pH 24 hr post-mortem (loin) (6), tenderness score (5), Backfat at tenth rib (4), Average glycogen (3), Corpus luteum number (3), Lean meat percentage (3), Meat color-L (3), Shear force (3), Average daily gain (2), Cooking loss (2), Ear weight (2), Meat color score (2), muscle protein percentage (2), pH 24 hr post mortem (ham) (2), pH for Semimembranosus (2), 1h-48h pH decline (1), Abdominal fat w…
15	MARC0062252	rs80889369	130353612	G	0.4926	0	A	0.5074	1	0.205882	0.602941	0.191176	0	0.478261	0.521739	PID1, DNER	pH 24 hr post-mortem (loin) (5), tenderness score (5), Backfat at tenth rib (4), Average glycogen (3), Corpus luteum number (3), Lean meat percentage (3), Meat color-L (3), Shear force (3), Average backfat thickness (2), Average daily gain (2), Cooking loss (2), Ear weight (2), Meat color score (2), muscle protein percentage (2), pH 24 hr post mortem (ham) (2), pH for Semimembranosus (2), 1h-48h …
15	DIAS0000510	rs327464751	130374144	A	0.4338	0	G	0.5662	1	0.308824	0.514706	0.176471	1	0	0	PID1, DNER	pH 24 hr post-mortem (loin) (5), tenderness score (5), Backfat at tenth rib (4), Average glycogen (3), Corpus luteum number (3), Lean meat percentage (3), Meat color-L (3), Shear force (3), Average backfat thickness (2), Average daily gain (2), Cooking loss (2), Ear weight (2), Meat color score (2), muscle protein percentage (2), pH 24 hr post mortem (ham) (2), pH for Semimembranosus (2), 1h-48h …
15	ASGA0070480	rs81454507	130570661	C	0.2426	0	T	0.7574	1	0.544118	0.426471	0.0294118	0	0.0434783	0.956522	DNER	pH 24 hr post-mortem (loin) (5), tenderness score (5), Backfat at tenth rib (4), Average glycogen (3), Corpus luteum number (3), Lean meat percentage (3), Meat color-L (3), Shear force (3), Average daily gain (2), Cooking loss (2), Ear weight (2), Meat color score (2), muscle protein percentage (2), pH 24 hr post mortem (ham) (2), pH for Semimembranosus (2), 1h-48h pH decline (1), Abdominal fat w…
15	ALGA0121084	rs81328616	131105330	C	0.1103	0	A	0.8897	1	0.794118	0.191176	0.0147059	0.0869565	0.434783	0.478261	FBXO36, SLC16A14, SP110, SP140	pH 24 hr post-mortem (loin) (5), tenderness score (5), Backfat at tenth rib (4), Average glycogen (3), Corpus luteum number (3), Lean meat percentage (3), Meat color-L (3), Shear force (3), Average daily gain (2), Cooking loss (2), Ear weight (2), Meat color score (2), muscle protein percentage (2), pH 24 hr post mortem (ham) (2), pH for Semimembranosus (2), 1h-48h pH decline (1), Abdominal fat w…
15	ALGA0087312	rs81454994	136998221	C	0.1103	0.3043	T	0.8897	0.6957	0.779412	0.220588	0	0.391304	0.608696	0	COPS8, COL6A3, MLPH	pH 24 hr post-mortem (loin) (4), Average daily gain (3), pH 24 hr post mortem (ham) (3), tenderness score (3), Average glycolytic potential (2), Backfat at tenth rib (2), Corpus luteum number (2), Ear weight (2), Lean meat percentage (2), Shear force (2), Abdominal fat weight (1), Average glycogen (1), Backfat at first rib (1), Backfat at last rib (1), Backfat between 6th and 7th ribs (1), Belly …
15	ALGA0087310	rs81454992	137038624	C	0.02206	0.2391	T	0.97794	0.7609	0.955882	0.0441176	0	0.521739	0.478261	0	COL6A3, MLPH, PRLH, RAB17	pH 24 hr post-mortem (loin) (4), Average daily gain (3), pH 24 hr post mortem (ham) (3), tenderness score (3), Average glycolytic potential (2), Backfat at tenth rib (2), Corpus luteum number (2), Ear weight (2), Lean meat percentage (2), Shear force (2), Abdominal fat weight (1), Average glycogen (1), Backfat at first rib (1), Backfat at last rib (1), Backfat between 6th and 7th ribs (1), Belly …
15	ASGA0071775	rs80868823	152330949	A	0.08462	0	C	0.91538	1	0.861538	0.107692	0.0307692	0.0454545	0.0909091	0.863636	--	Backfat between 6th and 7th ribs (1), Calcium level (1), Corpus luteum number (1), Creatinine level (1), Gestation length (1), pH 24 hr post-mortem (loin) (1), pH 24 hr post mortem (ham) (1), Phosphate level (1), Shear force (1)
16	ASGA0072264	rs81464379	10985374	A	0.02941	0	C	0.97059	1	0.941176	0.0588235	0	0.136364	0.227273	0.636364	--	Conductivity 24 hours postmortem (ham) (3), Cooking loss (3), C3c concentration (2), Carcass weight (hot) (2), Ear area (2), Ear weight (2), Shear force (2), Actinobacillus pleuropneumoniae susceptibility (1), Average daily gain (1), backfat above muscle dorsi (1), Backfat at last lumbar (1), Backfat between 3rd and 4th last ribs (1), Bacon depth (1), Belly meat content (1), Body weight (birth) (…
16	ALGA0089039	rs81464392	11056739	T	0.1618	0	C	0.8382	1	0.705882	0.264706	0.0294118	0	0	1	--	Conductivity 24 hours postmortem (ham) (3), Cooking loss (3), C3c concentration (2), Carcass weight (hot) (2), Ear area (2), Ear weight (2), Shear force (2), Actinobacillus pleuropneumoniae susceptibility (1), Average daily gain (1), backfat above muscle dorsi (1), Backfat at last lumbar (1), Backfat between 3rd and 4th last ribs (1), Bacon depth (1), Belly meat content (1), Body weight (birth) (…
16	ASGA0103033	rs81324442	19374390	C	0	0.3043	T	1	0.6957	1	0	0	0.434783	0.521739	0.0434783	TARS, ADAMTS12	Conductivity 24 hours postmortem (ham) (3), Cooking loss (3), C3c concentration (2), Carcass weight (hot) (2), Ear area (2), Ear weight (2), Shear force (2), Actinobacillus pleuropneumoniae susceptibility (1), Average daily gain (1), backfat above muscle dorsi (1), Backfat at last lumbar (1), Backfat between 3rd and 4th last ribs (1), Belly meat content (1), Body weight (birth) (1), CD4-positive …
16	H3GA0046264	rs81457160	24523831	T	0.1691	0	C	0.8309	1	0.691176	0.279412	0.0294118	0	0	1	FYB, C9, DAB2	Loin muscle area (7), Conductivity 24 hours postmortem (ham) (3), Cooking loss (3), Teat number (3), C3c concentration (2), Carcass weight (hot) (2), Ear area (2), Ear weight (2), Shear force (2), Actinobacillus pleuropneumoniae susceptibility (1), Adipocyte diameter (1), backfat above muscle dorsi (1), Backfat at last lumbar (1), Backfat at last rib (1), Backfat between 3rd and 4th last ribs (1)…
16	ASGA0072685	rs80938030	24912368	T	0.125	0	G	0.875	1	0.75	0.25	0	0	0.238095	0.761905	--	Loin muscle area (6), Conductivity 24 hours postmortem (ham) (3), Cooking loss (3), Arachidic acid to stearic acid ratio (2), C3c concentration (2), Carcass weight (hot) (2), Ear area (2), Ear weight (2), Shear force (2), Teat number (2), Actinobacillus pleuropneumoniae susceptibility (1), Adipocyte diameter (1), backfat above muscle dorsi (1), Backfat at last lumbar (1), Backfat at last rib (1),…
16	ALGA0112241	rs81340806	28805215	C	0.25	0	T	0.75	1	0.529412	0.441176	0.0294118	0	0.347826	0.652174	FGF10	Conductivity 24 hours postmortem (ham) (3), Cooking loss (3), Loin muscle area (3), Teat number (3), Arachidic acid to stearic acid ratio (2), C3c concentration (2), Coping behavior (2), Ear area (2), Ear weight (2), Shear force (2), Actinobacillus pleuropneumoniae susceptibility (1), Adipocyte diameter (1), Average backfat thickness (1), backfat above muscle dorsi (1), Backfat at last lumbar (1)…
16	MARC0056874	rs81247657	32178981	A	0.1912	0	G	0.8088	1	0.647059	0.323529	0.0294118	0	0.347826	0.652174	ITGA1, PELO, ITGA2	Arachidic acid to stearic acid ratio (5), Conductivity 24 hours postmortem (ham) (3), Cooking loss (3), Loin muscle area (3), C3c concentration (2), Ear area (2), Ear weight (2), Shear force (2), Teat number (2), Actinobacillus pleuropneumoniae susceptibility (1), Adipocyte diameter (1), Arachidic acid content (1), Average backfat thickness (1), backfat above muscle dorsi (1), Backfat at last rib…
16	ASGA0072888	rs81457993	32468693	C	0.1544	0	A	0.8456	1	0.705882	0.279412	0.0147059	0	0.26087	0.73913	ITGA1, ITGA2, MOCS2	Conductivity 24 hours postmortem (ham) (3), Cooking loss (3), Loin muscle area (3), Backfat at last rib (2), C3c concentration (2), Drip loss (2), Ear area (2), Ear weight (2), Shear force (2), Teat number (2), Actinobacillus pleuropneumoniae susceptibility (1), Adipocyte diameter (1), Arachidic acid content (1), Arachidic acid to stearic acid ratio (1), Average backfat thickness (1), backfat abo…
16	ASGA0073311	rs81459434	49512115	G	0.02206	0	A	0.97794	1	0.955882	0.0441176	0	0.0434783	0.173913	0.782609	--	Conductivity 24 hours postmortem (ham) (3), Cooking loss (3), C3c concentration (2), Meat color a* (2), Teat number (2), Actinobacillus pleuropneumoniae susceptibility (1), Adipocyte diameter (1), backfat above muscle dorsi (1), Backfat at last rib (1), Belly meat content (1), Body temperature (1), Body weight (birth) (1), Change in Mycoplasma hyopneumoniae antibody titer (1), Conductivity 24 hou…
16	ASGA0073314	rs81459447	49719828	C	0.2941	0	T	0.7059	1	0.514706	0.382353	0.102941	0	0.0434783	0.956522	MSX2	Conductivity 24 hours postmortem (ham) (3), Cooking loss (3), C3c concentration (2), Meat color a* (2), Teat number (2), Actinobacillus pleuropneumoniae susceptibility (1), Adipocyte diameter (1), Arachidic acid to stearic acid ratio (1), backfat above muscle dorsi (1), Backfat at last rib (1), Belly meat content (1), Body temperature (1), Body weight (birth) (1), Change in Mycoplasma hyopneumoni…
16	ASGA0073329	rs81459541	50941240	G	0.07353	0.2826	A	0.92647	0.7174	0.852941	0.147059	0	0.478261	0.478261	0.0434783	BOD1, STC2, NKX2-5, BNIP1	Conductivity 24 hours postmortem (ham) (3), Cooking loss (3), C3c concentration (2), Meat color a* (2), Teat number (2), Actinobacillus pleuropneumoniae susceptibility (1), Adipocyte diameter (1), Arachidic acid to stearic acid ratio (1), backfat above muscle dorsi (1), Backfat at last rib (1), Belly meat content (1), Body temperature (1), Body weight (birth) (1), Change in Mycoplasma hyopneumoni…
16	ALGA0105383	rs81332690	55699815	C	0.3358	0	T	0.6642	1	0.537313	0.253731	0.208955	0	0.304348	0.695652	WWC1, TENM2	Conductivity 24 hours postmortem (ham) (3), Cooking loss (3), Arachidic acid to stearic acid ratio (2), C3c concentration (2), Coping behavior (2), Meat color a* (2), Teat number (2), Actinobacillus pleuropneumoniae susceptibility (1), Adipocyte diameter (1), Average backfat thickness (1), backfat above muscle dorsi (1), Backfat at last rib (1), Belly meat content (1), Body temperature (1), Body …
16	M1GA0021025	rs81459856	56029991	T	0.02206	0	G	0.97794	1	0.955882	0.0441176	0	0	0.391304	0.608696	TENM2	Conductivity 24 hours postmortem (ham) (3), Cooking loss (3), C3c concentration (2), Coping behavior (2), Meat color a* (2), Teat number (2), Actinobacillus pleuropneumoniae susceptibility (1), Adipocyte diameter (1), Arachidic acid to stearic acid ratio (1), Average backfat thickness (1), backfat above muscle dorsi (1), Backfat at last rib (1), Belly meat content (1), Body temperature (1), Body …
16	MARC0051680	rs81242424	81072970	A	0.08824	0	G	0.91176	1	0.823529	0.176471	0	0	0.173913	0.826087	--	Average backfat thickness (2), Average daily gain (2), C3c concentration (2), pH 24 hr post-mortem (loin) (2), backfat above muscle dorsi (1), Backfat at last rib (1), Backfat at tenth rib (1), body weight (19 weeks) (1), body weight (22 weeks) (1), Conductivity 24 hours post-mortem (1), Cooking loss (1), Dressing percentage (1), Fat weight (total) (1), HDL cholesterol (1), Interferon-gamma level…
16	ASGA0104098	rs81304008	82912736	C	0.2059	0	A	0.7941	1	0.647059	0.294118	0.0588235	0	0	1	--	Average backfat thickness (2), Average daily gain (2), C3c concentration (2), pH 24 hr post-mortem (loin) (2), backfat above muscle dorsi (1), Backfat at last rib (1), Backfat at tenth rib (1), body weight (19 weeks) (1), body weight (22 weeks) (1), Conductivity 24 hours post-mortem (1), Cooking loss (1), Dressing percentage (1), Fat weight (total) (1), HDL cholesterol (1), Interferon-gamma level…
17	ASGA0075206	rs81467401	8779590	C	0.4485	0.1522	T	0.5515	0.8478	0.25	0.602941	0.147059	0.695652	0.304348	0	FAT1, MTNR1A	Eosinophil number (3), Actinobacillus pleuropneumoniae susceptibility (2), Average daily gain (2), Body weight (weaning) (2), Shear force (2), Average backfat thickness (1), Backfat at last rib (1), Cooking loss (1), Creatinine level (1), Drip loss (1), Haptoglobin concentration (1), Intramuscular fat content (1), Juiciness score (1), Maternal infanticide (1), Mean corpuscular hemoglobin concentr…
17	ALGA0093074	rs81467442	13128275	G	0	0.1304	A	1	0.8696	1	0	0	0.782609	0.173913	0.0434783	PSD3	Eosinophil number (3), Actinobacillus pleuropneumoniae susceptibility (2), Body weight (weaning) (2), Average backfat thickness (1), Average daily gain (1), Backfat at last rib (1), Cooking loss (1), Creatinine level (1), Drip loss (1), Haptoglobin concentration (1), Intramuscular fat content (1), Juiciness score (1), Mean corpuscular hemoglobin concentration (1), Meat color-a (1), Melanoma susce…
17	ASGA0075481	rs80904568	13832483	C	0.1765	0	T	0.8235	1	0.676471	0.294118	0.0294118	0	0.130435	0.869565	PRNP, PRND, RASSF2, SLC23A2	Eosinophil number (3), Actinobacillus pleuropneumoniae susceptibility (2), Body weight (weaning) (2), Average backfat thickness (1), Average daily gain (1), Backfat at last rib (1), Cooking loss (1), Creatinine level (1), Drip loss (1), Haptoglobin concentration (1), Intramuscular fat content (1), Juiciness score (1), Mean corpuscular hemoglobin concentration (1), Meat color-a (1), Melanoma susce…
17	SIRI0000310	rs318760756	21384813	A	0.2132	0	G	0.7868	1	0.676471	0.220588	0.102941	0	0	1	--	Loin muscle area (3), Meat color score (3), Actinobacillus pleuropneumoniae susceptibility (2), Coping behavior (2), Ear weight (2), Eosinophil number (2), Intramuscular fat content (2), pH 24 hr post-mortem (loin) (2), androstenone laboratory (1), Average backfat thickness (1), Backfat at tenth rib (1), Body weight (slaughter) (1), Body weight (weaning) (1), Cooking loss (1), Cryptorchidism (1),…
17	ASGA0075678	rs81465423	21701959	C	0.1691	0	T	0.8309	1	0.691176	0.279412	0.0294118	0.0434783	0.173913	0.782609	SPTLC3	Loin muscle area (3), Meat color score (3), Actinobacillus pleuropneumoniae susceptibility (2), Ear weight (2), Eosinophil number (2), Intramuscular fat content (2), androstenone laboratory (1), Average backfat thickness (1), Backfat at tenth rib (1), Backfat between 3rd and 4th last ribs (1), Body weight (slaughter) (1), Body weight (weaning) (1), Cooking loss (1), Cryptorchidism (1), Drip loss …
17	ALGA0093787	rs81465507	24831225	T	0.3088	0	C	0.6912	1	0.514706	0.352941	0.132353	0	0	1	MACROD2, KIF16B	Actinobacillus pleuropneumoniae susceptibility (2), Ear weight (2), Eosinophil number (2), Average backfat thickness (1), Average daily gain (1), Backfat at tenth rib (1), Body weight (slaughter) (1), Body weight (weaning) (1), Cooking loss (1), Drip loss (1), External fat on ham (1), Haptoglobin concentration (1), Intramuscular fat content (1), Mean corpuscular hemoglobin concentration (1), Meat…
17	ASGA0075816	rs80848476	27075748	T	0.2426	0	C	0.7574	1	0.602941	0.308824	0.0882353	0	0	1	DTD1, SCP2D1, SLC24A3	Actinobacillus pleuropneumoniae susceptibility (2), Ear weight (2), Eosinophil number (2), Litter size (2), Average backfat thickness (1), Backfat at tenth rib (1), Backfat between 3rd and 4th last ribs (1), Body weight (slaughter) (1), Body weight (weaning) (1), Cooking loss (1), Drip loss (1), External fat on ham (1), Haptoglobin concentration (1), Intramuscular fat content (1), Litter weight t…
17	H3GA0048238	rs80917390	30490728	A	0.02941	0	G	0.97059	1	0.941176	0.0588235	0	0.0434783	0.434783	0.521739	NXT1, GZF1, NAPB, CSTL1, CST11, CST8, CST3, SYNDIG1	Actinobacillus pleuropneumoniae susceptibility (2), Ear weight (2), Eosinophil number (2), Average backfat thickness (1), Backfat at tenth rib (1), Body weight (slaughter) (1), Body weight (weaning) (1), Cooking loss (1), Drip loss (1), External fat on ham (1), Haptoglobin concentration (1), Intramuscular fat content (1), Mean corpuscular hemoglobin concentration (1), Meat color-a (1), muscle pro…
17	INRA0053375	rs336677749	31965519	T	0.3824	0.06522	C	0.6176	0.93478	0.352941	0.529412	0.117647	0.869565	0.130435	0	RNF24, PANK2, MAVS, AP5S1, CDC25B, CENPB, SPEF1, C17H20orf27, HSPA12B, SIGLEC1, ADAM33, GFRA4, ATRN	Actinobacillus pleuropneumoniae susceptibility (2), Ear weight (2), Eosinophil number (2), Haptoglobin concentration (2), Average backfat thickness (1), Backfat at tenth rib (1), Body weight (slaughter) (1), Body weight (weaning) (1), Cooking loss (1), Drip loss (1), External fat on ham (1), Intramuscular fat content (1), Mean corpuscular hemoglobin concentration (1), Meat color-a (1), muscle pro…
17	ALGA0094160	rs80880279	32040869	A	0.3603	0.3261	G	0.6397	0.6739	0.397059	0.485294	0.117647	0.478261	0.391304	0.130435	MAVS, AP5S1, CDC25B, CENPB, SPEF1, C17H20orf27, HSPA12B, SIGLEC1, ADAM33, GFRA4, ATRN	Actinobacillus pleuropneumoniae susceptibility (2), Ear weight (2), Eosinophil number (2), Haptoglobin concentration (2), Average backfat thickness (1), Backfat at tenth rib (1), Body weight (slaughter) (1), Body weight (weaning) (1), Cooking loss (1), Drip loss (1), External fat on ham (1), Intramuscular fat content (1), Mean corpuscular hemoglobin concentration (1), Meat color-a (1), muscle pro…
17	H3GA0048306	rs80801203	32078065	G	0.4179	0.04348	A	0.5821	0.95652	0.41791	0.328358	0.253731	0.913043	0.0869565	0	AP5S1, CDC25B, CENPB, SPEF1, C17H20orf27, HSPA12B, SIGLEC1, ADAM33, GFRA4, ATRN	Actinobacillus pleuropneumoniae susceptibility (2), Ear weight (2), Eosinophil number (2), Haptoglobin concentration (2), Average backfat thickness (1), Backfat at tenth rib (1), Body weight (slaughter) (1), Body weight (weaning) (1), Cooking loss (1), Drip loss (1), External fat on ham (1), Intramuscular fat content (1), Mean corpuscular hemoglobin concentration (1), Meat color-a (1), muscle pro…
17	ASGA0076075	rs80849795	32134823	C	0.1912	0	T	0.8088	1	0.661765	0.294118	0.0441176	0.130435	0.304348	0.565217	SPEF1, C17H20orf27, HSPA12B, SIGLEC1, ADAM33, GFRA4, ATRN, C17H20orf194	Actinobacillus pleuropneumoniae susceptibility (2), Coping behavior (2), Ear weight (2), Eosinophil number (2), Haptoglobin concentration (2), Platelet count (2), Average backfat thickness (1), Backfat at tenth rib (1), Body weight (slaughter) (1), Body weight (weaning) (1), Cooking loss (1), Drip loss (1), External fat on ham (1), Gestation length (1), Intramuscular fat content (1), Mean corpusc…
17	MARC0093077	rs80945623	32191546	C	0.3235	0	T	0.6765	1	0.441176	0.470588	0.0882353	0	0.0869565	0.913043	SIGLEC1, ADAM33, GFRA4, ATRN, C17H20orf194	Actinobacillus pleuropneumoniae susceptibility (2), Coping behavior (2), Ear weight (2), Eosinophil number (2), Haptoglobin concentration (2), Platelet count (2), Average backfat thickness (1), Backfat at tenth rib (1), Body weight (slaughter) (1), Body weight (weaning) (1), Cooking loss (1), Drip loss (1), External fat on ham (1), Gestation length (1), Intramuscular fat content (1), Mean corpusc…
17	ASGA0076061	rs80838251	32222217	A	0.4485	0	G	0.5515	1	0.294118	0.514706	0.191176	0.130435	0.347826	0.521739	ADAM33, GFRA4, ATRN, C17H20orf194	Actinobacillus pleuropneumoniae susceptibility (2), Coping behavior (2), Ear weight (2), Eosinophil number (2), Haptoglobin concentration (2), Platelet count (2), Average backfat thickness (1), Backfat at tenth rib (1), Body weight (slaughter) (1), Body weight (weaning) (1), Cooking loss (1), Drip loss (1), External fat on ham (1), Gestation length (1), Intramuscular fat content (1), Mean corpusc…
17	ALGA0094140	rs80810835	32268784	T	0.2059	0.1429	G	0.7941	0.8571	0.602941	0.382353	0.0147059	0.761905	0.190476	0.047619	ATRN, C17H20orf194, SLC4A11, ITPA	Coping behavior (3), Actinobacillus pleuropneumoniae susceptibility (2), Ear weight (2), Eosinophil number (2), Haptoglobin concentration (2), Platelet count (2), Average backfat thickness (1), Backfat at tenth rib (1), Body weight (slaughter) (1), Body weight (weaning) (1), Cooking loss (1), Drip loss (1), External fat on ham (1), Gestation length (1), Intramuscular fat content (1), Mean corpusc…
17	ASGA0076049	rs80807041	32292040	A	0.3235	0	G	0.6765	1	0.5	0.352941	0.147059	0.0434783	0.217391	0.73913	ATRN, C17H20orf194, SLC4A11, ITPA, DDRGK1	Coping behavior (3), Actinobacillus pleuropneumoniae susceptibility (2), Ear weight (2), Eosinophil number (2), Platelet count (2), Average backfat thickness (1), Backfat at tenth rib (1), Body weight (slaughter) (1), Body weight (weaning) (1), External fat on ham (1), Gestation length (1), Haptoglobin concentration (1), Mean corpuscular hemoglobin concentration (1), muscle protein percentage (1)…
17	ASGA0076378	rs80886327	36387032	C	0.1618	0	T	0.8382	1	0.676471	0.323529	0	0.0434783	0.0869565	0.869565	NOL4L, COMMD7, DNMT3B, MAPRE1, EFCAB8, SUN5, BPIFB2, BPIFB6, BPIFB3	Actinobacillus pleuropneumoniae susceptibility (2), Backfat thickness between 3rd and 4th rib (2), Ear weight (2), Eosinophil number (2), Average backfat thickness (1), Backfat at tenth rib (1), Body weight (slaughter) (1), Body weight (weaning) (1), External fat on ham (1), Haptoglobin concentration (1), Mean corpuscular hemoglobin concentration (1), muscle protein percentage (1), Potassium leve…
17	MARC0070614	rs80943677	41305854	C	0.1912	0	T	0.8088	1	0.661765	0.294118	0.0441176	0	0	1	RPRD1B, TGM2, KIAA1755, BPI, LBP	Actinobacillus pleuropneumoniae susceptibility (2), Ear weight (2), Eosinophil number (2), Average backfat thickness (1), Backfat at tenth rib (1), Body weight (slaughter) (1), Body weight (weaning) (1), External fat on ham (1), Haptoglobin concentration (1), Interferon-gamma level (1), Intramuscular fat content (1), Mean corpuscular hemoglobin concentration (1), muscle protein percentage (1), Po…
17	ALGA0094902	rs80787177	43242568	T	0.3897	0	C	0.6103	1	0.352941	0.514706	0.132353	0	0	1	MAFB	Actinobacillus pleuropneumoniae susceptibility (2), Ear weight (2), Eosinophil number (2), Average backfat thickness (1), Backfat at tenth rib (1), Body weight (slaughter) (1), Body weight (weaning) (1), CSFV antibody level (1), External fat on ham (1), Gestation length (1), Haptoglobin concentration (1), Hemoglobin (1), Interferon-gamma level (1), Mean corpuscular hemoglobin concentration (1), m…
17	ALGA0094933	rs80997686	44382028	C	0.2721	0	T	0.7279	1	0.558824	0.338235	0.102941	0	0.0909091	0.909091	CHD6	Actinobacillus pleuropneumoniae susceptibility (2), Ear weight (2), Eosinophil number (2), Body weight (weaning) (1), CSFV antibody level (1), Haptoglobin concentration (1), Hemoglobin (1), Interferon-gamma level (1), muscle protein percentage (1), Potassium level (1), Teat number (1), Triglyceride level (1)
17	H3GA0049036	rs80851176	47231214	C	0.2794	0	T	0.7206	1	0.544118	0.352941	0.102941	0	0.0869565	0.913043	PKIG, ADA, WISP2, KCNK15, RIMS4, YWHAB, PABPC1L, TOMM34, STK4	Mean corpuscular hemoglobin content (15), Platelet count (3), White blood cell counts (3), Actinobacillus pleuropneumoniae susceptibility (2), Backfat at last rib (2), Coping behavior (2), Ear weight (2), Eosinophil number (2), Adipocyte diameter (1), Body weight (weaning) (1), Carcass length (1), CSFV antibody level (1), Fat-cuts percentage (1), Haptoglobin concentration (1), Hemoglobin (1), Hin…
17	INRA0054308	rs345971478	58236219	C	0.09559	0	A	0.90441	1	0.823529	0.161765	0.0147059	0.0869565	0.173913	0.73913	PMEPA1, C17H20orf85, ANKRD60	Meat color-L (4), Actinobacillus pleuropneumoniae susceptibility (2), Backfat at last rib (2), Meat color score (2), 45 min-24 h pH decline (1), Average glycolytic potential (1), Average lactate (1), Body weight (weaning) (1), Carcass length (1), CD4-positive CD8-positive leukocyte percentage (1), Fat-cuts percentage (1), Fat protein content (1), Haptoglobin concentration (1), Interferon-gamma le…
17	ALGA0096393	rs80853869	65494530	T	0.5	0	C	0.5	1	0.147059	0.705882	0.147059	0	0	1	--	Average daily gain (2), Backfat at last rib (2), Meat color-L (2), 45 min-24 h pH decline (1), Actinobacillus pleuropneumoniae susceptibility (1), Average glycolytic potential (1), Average lactate (1), Body weight (16 days) (1), Body weight (weaning) (1), Carcass length (1), CD4-positive CD8-positive leukocyte percentage (1), Estimated carcass lean content (1), Fat-cuts percentage (1), Fat protei…
17	ASGA0078361	rs80962052	66858045	A	0.4706	0	C	0.5294	1	0.279412	0.5	0.220588	0	0.0869565	0.913043	--	Average daily gain (4), Age at slaughter (2), Backfat at last rib (2), Body weight (end of test) (2), Meat color-L (2), 45 min-24 h pH decline (1), Actinobacillus pleuropneumoniae susceptibility (1), Average glycolytic potential (1), Average lactate (1), Body weight (16 days) (1), Body weight (weaning) (1), Carcass length (1), CD4-positive CD8-positive leukocyte percentage (1), Ejaculation times …
17	MARC0002455	rs80934137	68182659	G	0.1618	0	A	0.8382	1	0.691176	0.294118	0.0147059	0	0.391304	0.608696	--	Body weight (weaning) (1), Percentage type I fibers (1), Relative area of type IIa fibers (1), Teat number (1)
18	MARC0096007	rs81275617	2334006	C	0.03676	0	T	0.96324	1	0.926471	0.0735294	0	0.0869565	0.608696	0.304348	--	Actinobacillus pleuropneumoniae susceptibility (3), Diameter of type I muscle fibers (2), Adipocyte diameter (1), Average daily gain (1), Backfat at last rib (1), Body weight (weaning) (1), Change in Mycoplasma hyopneumoniae antibody titer (1), Diameter of muscle fibers (1), Diameter of type IIa muscle fibers (1), Litter size (1), Liver weight (1), Lymphocyte number (1), Mycoplasma hyopneumoniae …
18	MARC0087728	rs81268394	3781423	A	0.007353	0	G	0.992647	1	0.985294	0.0147059	0	0.217391	0.434783	0.347826	DPP6	Actinobacillus pleuropneumoniae susceptibility (3), Diameter of type I muscle fibers (2), Teat number (2), Total number born alive (2), Adipocyte diameter (1), Average daily gain (1), Backfat at last rib (1), Body weight (weaning) (1), Change in Mycoplasma hyopneumoniae antibody titer (1), Corpus luteum number (1), Diameter of muscle fibers (1), Diameter of type IIa muscle fibers (1), Front leg c…
18	ASGA0078796	rs81468481	9010445	T	0.125	0	G	0.875	1	0.764706	0.220588	0.0147059	0	0.0869565	0.913043	TMEM178B, MRPS33, BRAF, NDUFB2, ADCK2	Actinobacillus pleuropneumoniae susceptibility (3), Backfat at last rib (3), Linoleic acid content (2), Spareribs weight (2), Abdominal fat weight (1), Adipocyte diameter (1), Average backfat thickness (1), Backfat at tenth rib (1), Backfat linear at tenth rib (1), Belly weight (1), Body weight (birth) (1), Body weight (end of test) (1), Calcium level (1), Corpus luteum number (1), Dressing perce…
18	MARC0006153	rs81241795	20849011	T	0.02941	0	C	0.97059	1	0.955882	0.0294118	0.0147059	0.173913	0.391304	0.434783	SND1, PAX4, FSCN3, ARF5, GCC1, ZNF800, GRM8	Actinobacillus pleuropneumoniae susceptibility (3), Backfat at last rib (3), Linoleic acid content (3), Fat protein content (2), Palmitic acid content (2), pH 24 hr post-mortem (loin) (2), Polyunsaturated fatty acid content (2), Spareribs weight (2), Abdominal fat weight (1), Adipocyte diameter (1), Average daily gain (1), Backfat at first rib (1), Backfat at tenth rib (1), Backfat linear at tent…
18	ALGA0097485	rs81467760	25135914	T	0.1618	0	C	0.8382	1	0.691176	0.294118	0.0147059	0	0.173913	0.826087	AASS, PTPRZ1	Actinobacillus pleuropneumoniae susceptibility (3), Backfat at last rib (3), Drip loss (3), Feed intake per feeding (3), Linoleic acid content (2), Spareribs weight (2), Abdominal fat weight (1), Adipocyte diameter (1), Backfat at rump (1), Backfat at tenth rib (1), Backfat linear at tenth rib (1), Body weight (birth) (1), Body weight (end of test) (1), C3c concentration (1), Calcium level (1), C…
18	MARC0036835	rs81229011	25628750	T	0.3162	0	G	0.6838	1	0.426471	0.514706	0.0588235	0	0.0869565	0.913043	FAM3C, WNT16, CPED1	Actinobacillus pleuropneumoniae susceptibility (3), Backfat at last rib (3), Drip loss (3), Front leg conformation (2), Hind leg conformation (2), Intramuscular fat content (2), Linoleic acid content (2), Spareribs weight (2), Abdominal fat weight (1), Adipocyte diameter (1), Backfat at tenth rib (1), Backfat linear at tenth rib (1), Body weight (birth) (1), Body weight (end of test) (1), C3c con…
18	H3GA0050669	rs81468277	29323151	T	0	0	C	1	1	1	0	0	0.173913	0.565217	0.26087	ST7, CAPZA2, MET	Actinobacillus pleuropneumoniae susceptibility (3), Backfat at last rib (3), Drip loss (3), Backfat at tenth rib (2), Number of ribs (2), Abdominal fat weight (1), Adipocyte diameter (1), Average glycogen (1), Body weight (birth) (1), Body weight (end of test) (1), C3c concentration (1), Calcium level (1), Carcass length (1), Corpus luteum number (1), Ear erectness (1), Fat-cuts percentage (1), F…
18	ALGA0097710	rs81468323	29947696	C	0.04412	0	T	0.95588	1	0.926471	0.0588235	0.0147059	0	0.217391	0.782609	TES, TFEC	Actinobacillus pleuropneumoniae susceptibility (3), Backfat at last rib (3), Drip loss (3), Backfat at tenth rib (2), Number of ribs (2), Abdominal fat weight (1), Adipocyte diameter (1), Average glycogen (1), Body weight (birth) (1), Body weight (end of test) (1), C3c concentration (1), Calcium level (1), Carcass length (1), Corpus luteum number (1), Ear erectness (1), Fat-cuts percentage (1), F…
18	ALGA0098147	rs81469349	43936484	C	0	0	T	1	1	1	0	0	0	0	1	CREB5	Actinobacillus pleuropneumoniae susceptibility (3), Backfat at last rib (2), Backfat at tenth rib (2), Drip loss (2), Number of ribs (2), Red blood cell count (2), Abdominal fat weight (1), Average glycogen (1), Bicarbonate level (1), Blood pH (1), Body weight (birth) (1), Body weight (end of test) (1), Calcium level (1), Carbon dioxide level (1), Carcass length (1), Carcass weight (hot) (1), Cha…
18	ALGA0098221	rs81469562	46983072	G	0.1397	0	T	0.8603	1	0.735294	0.25	0.0147059	0.0434783	0.173913	0.782609	NPVF, C18H7orf31, CYCS	Actinobacillus pleuropneumoniae susceptibility (3), Backfat at last rib (2), Backfat at tenth rib (2), Drip loss (2), Number of ribs (2), pH 24 hr post-mortem (loin) (2), Red blood cell count (2), Teat number (2), Average glycogen (1), Bicarbonate level (1), Blood pH (1), Body weight (birth) (1), Body weight (end of test) (1), Calcium level (1), Carbon dioxide level (1), Carcass length (1), Carca…
18	DIAS0001120	rs327907054	47342578	G	0	0	A	1	1	1	0	0	0	0	1	C18H7orf31, CYCS, OSBPL3, DFNA5	Actinobacillus pleuropneumoniae susceptibility (3), Backfat at last rib (2), Backfat at tenth rib (2), Drip loss (2), Number of ribs (2), pH 24 hr post-mortem (loin) (2), Red blood cell count (2), Average glycogen (1), Bicarbonate level (1), Blood pH (1), Body weight (birth) (1), Body weight (end of test) (1), Calcium level (1), Carbon dioxide level (1), Carcass length (1), Carcass weight (hot) (…
18	ALGA0098356	rs81469928	47975445	T	0.04412	0.04348	C	0.95588	0.95652	0.926471	0.0588235	0.0147059	0.913043	0.0869565	0	NPY	Actinobacillus pleuropneumoniae susceptibility (3), Red blood cell count (2), Average glycogen (1), Backfat at last rib (1), Backfat at tenth rib (1), Bicarbonate level (1), Blood pH (1), Carbon dioxide level (1), Corpus luteum number (1), Drip loss (1), Ear erectness (1), Femur length (1), Myristic acid content (1), Nonfunctional nipples (1), Number of ribs (1), Platelet count (1), Salmonella co…
18	ASGA0080224	rs81470716	53131081	G	0.08824	0	A	0.91176	1	0.823529	0.176471	0	0	0.130435	0.869565	--	Actinobacillus pleuropneumoniae susceptibility (3), Corpus luteum number (2), Backfat at last rib (1), Drip loss (1), Nonfunctional nipples (1), Teat number (1)
18	H3GA0055288	rs81311217	53640822	A	0.4191	0.02174	C	0.5809	0.97826	0.308824	0.544118	0.147059	0.956522	0.0434783	0	SUGCT	Actinobacillus pleuropneumoniae susceptibility (3), Litter size (2), Backfat at last rib (1), Corpus luteum number (1), Drip loss (1), Feed conversion ratio (1), Gestation length (1), Nonfunctional nipples (1), Teat number (1)
18	H3GA0051139	rs81470925	54505589	C	0.04412	0.2826	T	0.95588	0.7174	0.911765	0.0882353	0	0.478261	0.478261	0.0434783	CDK13, RALA, YAE1D1	Actinobacillus pleuropneumoniae susceptibility (2), Backfat at last rib (1), Corpus luteum number (1), Drip loss (1), Meat color L* (1), Nonfunctional nipples (1), Teat number (1)
18	M1GA0023373	rs81470957	55243390	T	0.04412	0	C	0.95588	1	0.911765	0.0882353	0	0	0.26087	0.73913	POU6F2, VPS41	Actinobacillus pleuropneumoniae susceptibility (2), Average glycogen (1), Backfat at last rib (1), Corpus luteum number (1), Drip loss (1), Meat color L* (1), Nonfunctional nipples (1), Testicular length (1)
18	H3GA0051216	rs81471255	57080624	T	0.08088	0	C	0.91912	1	0.852941	0.132353	0.0147059	0	0.0434783	0.956522	--	Average glycogen (1), Meat color L* (1), Nonfunctional nipples (1)
1 The frequency of allele 1 (A1) in Hainan pigs; 2 The frequency of allele 2 (A2) in Hainan pigs;3 The genotype frequency (A1A1) in Hainan pigs; 4 The genotype frequency (A1A2) in Hainan pigs; 5 The genotype frequency (A2A2) in Hainan pigs

## Sheet: The LD degree of SNPs
The linkage disequilibrium (LD) degree between pairs of SNPs in Hainan pigs and Saba pigs
Chr1	L1	L2	D'	LOD	r2	CIlow	CIhi	Dist	T-int
1	ALGA0000926	MARC0057601	1	15.32	0.245	0.87	1	3266806	60.35
1	ALGA0000926	ASGA0001308	0.491	6.29	0.21	0.33	0.63	4651129	-
1	ALGA0000926	H3GA0000965	0.633	12.07	0.381	0.5	0.74	5625529	-
1	ALGA0000926	ALGA0001758	1	9.83	0.167	0.82	1	13718027	-
1	ALGA0000926	ALGA0002083	1	16.84	0.351	0.88	1	19064030	-
1	ALGA0000926	INRA0001515	0.696	15.32	0.485	0.57	0.79	20852038	-
1	ALGA0000926	ALGA0002445	0.967	22.2	0.477	0.85	1	23242832	-
1	ALGA0000926	ASGA0002324	0.89	8.16	0.137	0.68	0.97	27710991	-
1	ALGA0000926	ALGA0002768	0.743	9.89	0.251	0.57	0.86	30177039	-
1	ALGA0000926	ALGA0002769	0.887	14.31	0.326	0.73	0.96	30294910	-
1	ALGA0000926	H3GA0001779	0.845	17.71	0.487	0.71	0.93	48775707	-
1	ALGA0000926	ASGA0002957	1	14.71	0.293	0.87	1	49071921	-
1	ALGA0000926	MARC0051679	1	3.43	0.107	0.57	1	49190302	-
1	ALGA0000926	ALGA0003587	1	3.54	0.069	0.59	1	49375267	-
1	ALGA0000926	ASGA0002967	1	1.48	0.056	0.26	1	49477120	-
1	ALGA0000926	H3GA0001791	0.877	6.81	0.16	0.65	0.96	49607253	-
1	ALGA0000926	ASGA0002979	0.383	0.32	0.012	0.04	0.74	49704682	-
1	ALGA0000926	ALGA0003618	0.416	1.82	0.06	0.17	0.61	49731887	-
1	ALGA0000926	ASGA0003191	0.964	19.14	0.418	0.84	1	57833741	-
1	ALGA0000926	ALGA0004401	0.752	10.97	0.262	0.58	0.86	71725642	-
1	ALGA0000926	MARC0004776	0.886	14.02	0.319	0.73	0.96	81391310	-
1	ALGA0000926	H3GA0002271	1	13.51	0.245	0.86	1	89203169	-
1	ALGA0000926	H3GA0002347	0.824	18.86	0.543	0.7	0.91	93215889	-
1	ALGA0000926	ALGA0005321	0.673	12.23	0.353	0.53	0.78	101785281	-
1	ALGA0000926	MARC0060938	0.638	10.4	0.335	0.48	0.76	160744207	-
1	ALGA0000926	INRA0005213	0.723	15.86	0.523	0.6	0.81	174712000	-
1	ALGA0000926	MARC0068360	0.71	13.76	0.443	0.57	0.81	178950880	-
1	ALGA0000926	ALGA0007029	1	14.74	0.263	0.87	1	180670783	-
1	ALGA0000926	ALGA0007243	0.918	5.49	0.117	0.65	0.98	191727424	-
1	ALGA0000926	ASGA0005571	0.963	17.7	0.391	0.83	1	213410466	-
1	ALGA0000926	MARC0012505	1	12.57	0.205	0.85	1	216303344	-
1	ALGA0000926	ASGA0005720	0.806	11.54	0.456	0.65	0.9	229443665	-
1	ALGA0000926	ALGA0007919	0.879	4.1	0.217	0.54	0.97	229535376	-
1	ALGA0000926	ALGA0008008	0.772	9.07	0.351	0.59	0.89	234208998	-
1	ALGA0000926	ASGA0005986	0.925	16.01	0.354	0.78	0.98	243597739	-
1	ALGA0000926	INRA0006383	0.788	15.48	0.474	0.65	0.88	244204002	-
1	ALGA0000926	H3GA0003822	0.865	16.08	0.405	0.72	0.94	244228765	-
1	ALGA0000926	ASGA0006012	0.834	15.48	0.393	0.69	0.92	244268757	-
1	ALGA0000926	ASGA0006326	0.078	0.09	0.003	0	0.3	254956122	-
1	ALGA0000926	ASGA0006333	0.77	11.61	0.417	0.61	0.88	254995297	-
1	ALGA0000926	H3GA0004072	1	14.2	0.271	0.86	1	255328337	-
1	ALGA0000926	H3GA0004073	0.885	22.68	0.784	0.79	0.94	255356789	-
1	ALGA0000926	ALGA0008826	1	4.99	0.208	0.67	1	256401031	-
1	ALGA0000926	DRGA0002279	0.715	15.01	0.462	0.58	0.81	263316270	-
1	ALGA0000926	ALGA0008961	0.817	16.4	0.498	0.68	0.9	264113941	-
1	ALGA0000926	DRGA0002297	1	17.74	0.351	0.88	1	266833278	-
1	ALGA0000926	ASGA0006959	0.439	5.47	0.162	0.28	0.58	273203298	-
1	ALGA0000926	H3GA0004505	0.867	10.5	0.213	0.69	0.95	273972853	-
1	ALGA0000926	MARC0068073	1	10.99	0.176	0.84	1	276895089	-
1	ALGA0000926	INRA0007367	0.966	21.3	0.476	0.85	1	277895785	-
1	ALGA0000926	ALGA0009797	0.048	0.04	0.002	0	0.26	278009859	-
1	ALGA0000926	ALGA0009798	0.648	9.47	0.28	0.49	0.77	278034155	-
1	ALGA0000926	H3GA0004595	0.892	8.29	0.206	0.69	0.97	278104555	-
1	ALGA0000926	H3GA0004598	0.585	3.71	0.158	0.34	0.76	278183194	-
1	ALGA0000926	MARC0086062	0.475	2.66	0.107	0.24	0.67	278351427	-
1	ALGA0000926	ALGA0009831	0.468	4.76	0.179	0.3	0.61	278369485	-
1	ALGA0000926	M1GA0001507	0.507	6.41	0.192	0.35	0.64	278408941	-
1	ALGA0000926	INRA0007400	0.229	0.92	0.029	0.05	0.43	278431261	-
1	ALGA0000926	ASGA0007242	0.425	2.95	0.113	0.23	0.59	278597629	-
1	ALGA0000926	ALGA0009867	0.595	2.92	0.1	0.32	0.77	278715764	-
1	ALGA0000926	ALGA0009879	0.7	8	0.317	0.51	0.83	278805516	-
1	ALGA0000926	ALGA0009926	0.956	13.6	0.298	0.8	0.99	279455390	-
1	ALGA0000926	MARC0105290	0.894	15.6	0.416	0.75	0.96	281249989	-
1	ALGA0000926	ALGA0109136	0.409	4.21	0.154	0.25	0.55	286612642	-
1	ALGA0000926	SIRI0001487	0.716	10.36	0.396	0.56	0.83	286710567	-
1	ALGA0000926	MARC0067663	0.26	1.06	0.054	0.07	0.44	286726958	-
1	ALGA0000926	H3GA0004889	0.79	16.07	0.475	0.65	0.88	286809475	-
1	ALGA0000926	ALGA0010487	0.348	1.34	0.047	0.11	0.58	288162059	-
1	ALGA0000926	H3GA0004945	0.754	13.85	0.414	0.61	0.86	288257793	-
1	ALGA0000926	ASGA0007965	0.603	7.42	0.28	0.44	0.73	291052005	-
1	ALGA0000926	ASGA0007968	0.519	4.12	0.161	0.32	0.67	291085909	-
1	ALGA0000926	MARC0054266	0.781	9.93	0.373	0.6	0.89	291099337	-
1	MARC0057601	ASGA0001308	0.902	9.61	0.162	0.71	0.97	1384323	128.47
1	MARC0057601	H3GA0000965	0.925	14.49	0.225	0.78	0.98	2358723	-
1	MARC0057601	ALGA0001758	0.634	13.69	0.276	0.5	0.74	10451221	-
1	MARC0057601	ALGA0002083	0.655	15.54	0.295	0.53	0.76	15797224	-
1	MARC0057601	INRA0001515	0.96	14.79	0.222	0.82	1	17585232	-
1	MARC0057601	ALGA0002445	0.929	27.34	0.427	0.82	0.98	19976026	-
1	MARC0057601	ASGA0002324	0.511	8.98	0.183	0.37	0.63	24444185	-
1	MARC0057601	ALGA0002768	0.687	14.86	0.267	0.55	0.79	26910233	-
1	MARC0057601	ALGA0002769	0.721	17.68	0.314	0.6	0.82	27028104	-
1	MARC0057601	H3GA0001779	0.942	21.19	0.332	0.82	0.99	45508901	-
1	MARC0057601	ASGA0002957	0.62	17.06	0.332	0.51	0.72	45805115	-
1	MARC0057601	MARC0051679	0.27	1.45	0.035	0.09	0.44	45923496	-
1	MARC0057601	ALGA0003587	0.506	3.65	0.078	0.29	0.68	46108461	-
1	MARC0057601	ASGA0002967	0.185	0.33	0.009	0.02	0.43	46210314	-
1	MARC0057601	H3GA0001791	0.424	7.41	0.16	0.3	0.54	46340447	-
1	MARC0057601	ASGA0002979	0.155	0.41	0.009	0.01	0.35	46437876	-
1	MARC0057601	ALGA0003618	0.257	1.89	0.044	0.1	0.4	46465081	-
1	MARC0057601	ASGA0003191	0.76	19.67	0.337	0.64	0.85	54566935	-
1	MARC0057601	ALGA0004401	0.761	16.46	0.307	0.63	0.86	68458836	-
1	MARC0057601	MARC0004776	0.756	18.51	0.329	0.63	0.85	78124504	-
1	MARC0057601	H3GA0002271	0.616	20.08	0.379	0.51	0.7	85936363	-
1	MARC0057601	H3GA0002347	1	21.86	0.316	0.9	1	89949083	-
1	MARC0057601	ALGA0005321	0.865	13.98	0.223	0.71	0.94	98518475	-
1	MARC0057601	MARC0060938	1	15.65	0.22	0.88	1	157477401	-
1	MARC0057601	INRA0005213	0.929	15.65	0.247	0.79	0.98	171445194	-
1	MARC0057601	MARC0068360	0.805	12.42	0.206	0.65	0.9	175684074	-
1	MARC0057601	ALGA0007029	0.655	21.29	0.402	0.55	0.74	177403977	-
1	MARC0057601	ALGA0007243	0.491	7.16	0.141	0.34	0.62	188460618	-
1	MARC0057601	ASGA0005571	0.85	25.61	0.437	0.74	0.92	210143660	-
1	MARC0057601	MARC0012505	0.593	15.45	0.297	0.48	0.69	213036538	-
1	MARC0057601	ASGA0005720	1	10.31	0.148	0.83	1	226176859	-
1	MARC0057601	ALGA0007919	1	3.89	0.062	0.61	1	226268570	-
1	MARC0057601	ALGA0008008	0.934	7.67	0.118	0.71	0.99	230942192	-
1	MARC0057601	ASGA0005986	0.763	19.89	0.352	0.64	0.85	240330933	-
1	MARC0057601	INRA0006383	0.878	16.54	0.263	0.74	0.95	240937196	-
1	MARC0057601	H3GA0003822	0.827	19.32	0.322	0.7	0.91	240961959	-
1	MARC0057601	ASGA0006012	0.824	18.75	0.309	0.69	0.91	241001951	-
1	MARC0057601	ASGA0006326	0.122	0.27	0.007	0.01	0.31	251689316	-
1	MARC0057601	ASGA0006333	0.951	11.1	0.172	0.78	0.99	251728491	-
1	MARC0057601	H3GA0004072	0.691	20.51	0.395	0.58	0.78	252061531	-
1	MARC0057601	H3GA0004073	0.957	13.45	0.228	0.81	0.99	252089983	-
1	MARC0057601	ALGA0008826	1	4.13	0.057	0.63	1	253134225	-
1	MARC0057601	DRGA0002279	0.964	17.35	0.26	0.84	1	260049464	-
1	MARC0057601	ALGA0008961	0.937	18.43	0.293	0.81	0.98	260847135	-
1	MARC0057601	DRGA0002297	0.699	18.31	0.342	0.58	0.79	263566472	-
1	MARC0057601	ASGA0006959	0.887	12.61	0.22	0.73	0.96	269936492	-
1	MARC0057601	H3GA0004505	0.626	18.12	0.344	0.52	0.72	270706047	-
1	MARC0057601	MARC0068073	0.582	12.13	0.242	0.45	0.69	273628283	-
1	MARC0057601	INRA0007367	0.93	28.06	0.443	0.83	0.98	274628979	-
1	MARC0057601	ALGA0009797	0.057	0.03	0.001	0	0.32	274743053	-
1	MARC0057601	ALGA0009798	0.879	16.55	0.279	0.74	0.95	274767349	-
1	MARC0057601	H3GA0004595	0.531	12.1	0.256	0.41	0.63	274837749	-
1	MARC0057601	H3GA0004598	0.665	1.88	0.038	0.27	0.86	274916388	-
1	MARC0057601	MARC0086062	0.909	4.91	0.093	0.61	0.98	275084621	-
1	MARC0057601	ALGA0009831	0.483	3.41	0.067	0.27	0.65	275102679	-
1	MARC0057601	M1GA0001507	0.776	11.36	0.205	0.61	0.88	275142135	-
1	MARC0057601	INRA0007400	0.515	1.27	0.028	0.16	0.75	275164455	-
1	MARC0057601	ASGA0007242	0.612	7.48	0.14	0.44	0.74	275330823	-
1	MARC0057601	ALGA0009867	0.433	7.3	0.157	0.3	0.55	275448958	-
1	MARC0057601	ALGA0009879	0.942	9.16	0.149	0.75	0.99	275538710	-
1	MARC0057601	ALGA0009926	0.708	19.75	0.375	0.59	0.8	276188584	-
1	MARC0057601	MARC0105290	0.771	15.66	0.27	0.63	0.87	277983183	-
1	MARC0057601	ALGA0109136	0.793	6.61	0.123	0.57	0.91	283345836	-
1	MARC0057601	SIRI0001487	1	11.65	0.176	0.84	1	283443761	-
1	MARC0057601	MARC0067663	0.315	0.83	0.018	0.07	0.55	283460152	-
1	MARC0057601	H3GA0004889	0.878	16.54	0.263	0.74	0.95	283542669	-
1	MARC0057601	ALGA0010487	0.9	4.42	0.086	0.58	0.98	284895253	-
1	MARC0057601	H3GA0004945	0.967	19.2	0.301	0.85	1	284990987	-
1	MARC0057601	ASGA0007965	0.631	6.12	0.128	0.43	0.77	287785199	-
1	MARC0057601	ASGA0007968	0.638	7.88	0.169	0.47	0.77	287819103	-
1	MARC0057601	MARC0054266	0.898	9.22	0.146	0.7	0.97	287832531	-
1	ASGA0001308	H3GA0000965	0.389	4.68	0.115	0.24	0.53	974400	192.88
1	ASGA0001308	ALGA0001758	0.747	4.33	0.077	0.48	0.88	9066898	-
1	ASGA0001308	ALGA0002083	0.784	8.18	0.178	0.59	0.9	14412901	-
1	ASGA0001308	INRA0001515	0.288	2.72	0.069	0.14	0.43	16200909	-
1	ASGA0001308	ALGA0002445	0.731	10.86	0.215	0.56	0.85	18591703	-
1	ASGA0001308	ASGA0002324	0.936	7.59	0.123	0.72	0.99	23059862	-
1	ASGA0001308	ALGA0002768	0.739	9.16	0.193	0.56	0.86	25525910	-
1	ASGA0001308	ALGA0002769	0.729	8.36	0.176	0.54	0.85	25643781	-
1	ASGA0001308	H3GA0001779	0.531	6.42	0.15	0.36	0.67	44124578	-
1	ASGA0001308	ASGA0002957	0.823	8.93	0.157	0.63	0.92	44420792	-
1	ASGA0001308	MARC0051679	0.076	0.02	0.001	0	0.46	44539173	-
1	ASGA0001308	ALGA0003587	0.705	1.48	0.03	0.24	0.89	44724138	-
1	ASGA0001308	ASGA0002967	0.06	0.11	0.003	0	0.23	44825991	-
1	ASGA0001308	H3GA0001791	0.581	2.73	0.06	0.3	0.76	44956124	-
1	ASGA0001308	ASGA0002979	0.106	0.37	0.01	0.01	0.26	45053553	-
1	ASGA0001308	ALGA0003618	0.29	0.67	0.019	0.05	0.53	45080758	-
1	ASGA0001308	ASGA0003191	0.668	7.62	0.153	0.48	0.8	53182612	-
1	ASGA0001308	ALGA0004401	0.826	13.33	0.257	0.67	0.92	67074513	-
1	ASGA0001308	MARC0004776	0.78	10.63	0.211	0.61	0.89	76740181	-
1	ASGA0001308	H3GA0002271	0.592	3.5	0.07	0.34	0.76	84552040	-
1	ASGA0001308	H3GA0002347	0.341	2.96	0.074	0.18	0.49	88564760	-
1	ASGA0001308	ALGA0005321	0.441	5.95	0.131	0.29	0.58	97134152	-
1	ASGA0001308	MARC0060938	0.156	0.85	0.022	0.03	0.3	156093078	-
1	ASGA0001308	INRA0005213	0.277	2.18	0.054	0.12	0.43	170060871	-
1	ASGA0001308	MARC0068360	0.398	4.52	0.102	0.24	0.54	174299751	-
1	ASGA0001308	ALGA0007029	0.771	7.28	0.127	0.56	0.89	176019654	-
1	ASGA0001308	ALGA0007243	0.929	6.54	0.102	0.69	0.98	187076295	-
1	ASGA0001308	ASGA0005571	0.564	5.42	0.105	0.37	0.72	208759337	-
1	ASGA0001308	MARC0012505	0.83	6.44	0.116	0.6	0.93	211652215	-
1	ASGA0001308	ASGA0005720	0.533	7.35	0.211	0.37	0.67	224792536	-
1	ASGA0001308	ALGA0007919	0.359	1.27	0.048	0.11	0.61	224884247	-
[truncated: 15,120 more rows]

## Sheet: GO terms and KEGG pathways
Gene Ontology (GO) terms and Kyoto Encyclopedia of Genes and Genomes (KEGG) pathways enriched with candidate genes in Hainan pig and Saba pig populations.
[truncated: 31 more rows]
